# Supplementary material for: An improved genome assembly of the fluke Schistosoma japonicum
Source: PLoS Negl Trop Dis. 2019 Aug 7;13(8):e0007612. doi: 10.1371/journal.pntd.0007612 (PMC6685614; doi:10.1371/journal.pntd.0007612)
Supplement: S4 Table — (XLSX) [file pntd.0007612.s009.xlsx]

## Sheet: Sheet1
Supplementary Table 4. BUSCO results for completeness assessment for the first, second version assemblies and genome of other Trematoda species, using either the eukaryote or metazoan databases.
Genome	BUSCO results (eukaryote_odb9 database; 303 genes)					BUSCO results ( metazoa_odb9 database; 978 genes)
	Complete and single-copy BUSCOs	Complete and duplicated BUSCOs	Fragmented	Missing	BUSCO summary	Complete and single-copy BUSCOs	Complete and duplicated BUSCOs	Fragmented	Missing	BUSCO summary
S. japonicum (V2)	253	5	14	31	C:85.2%[S:83.5%,D:1.7%],F:4.6%,M:10.2%,n:303	692	18	44	224	C:72.6%[S:70.8%,D:1.8%],F:4.5%,M:22.9%,n:978
S. japonicum (V1)	224	4	36	39	C:75.2%[S:73.9%,D:1.3%],F:11.9%,M:12.9%,n:303	592	12	98	276	C:61.7%[S:60.5%,D:1.2%],F:10.0%,M:28.3%,n:978
S. mansoni (v7)	253	13	10	27	C:87.8%[S:83.5%,D:4.3%],F:3.3%,M:8.9%,n:303	702	33	43	200	C:75.2%[S:71.8%,D:3.4%],F:4.4%,M:20.4%,n:978
S. haematobium (v1.0)	247	4	18	34	C:82.8%[S:81.5%,D:1.3%],F:5.9%,M:11.3%,n:303	684	21	58	215	C:72.0%[S:69.9%,D:2.1%],F:5.9%,M:22.1%,n:978
F. hepatica (10x_pilon)	253	4	16	30	C:84.8%[S:83.5%,D:1.3%],F:5.3%,M:9.9%,n:303	674	13	62	229	C:70.2%[S:68.9%,D:1.3%],F:6.3%,M:23.5%,n:978
C. sinensis (v2.0)	252	6	20	25	C:85.2%[S:83.2%,D:2.0%],F:6.6%,M:8.2%,n:303	686	9	60	223	C:71.0%[S:70.1%,D:0.9%],F:6.1%,M:22.9%,n:978
O. viverrini (v1.0)	252	9	12	30	C:86.2%[S:83.2%,D:3.0%],F:4.0%,M:9.8%,n:303	702	13	42	221	C:73.1%[S:71.8%,D:1.3%],F:4.3%,M:22.6%,n:978
