# Supplementary material for: An improved genome assembly of the fluke Schistosoma japonicum
Source: PLoS Negl Trop Dis. 2019 Aug 7;13(8):e0007612. doi: 10.1371/journal.pntd.0007612 (PMC6685614; doi:10.1371/journal.pntd.0007612)
Supplement: S6 Table — (XLSX) [file pntd.0007612.s011.xlsx]

## Sheet: Sheet1
S6 Table. Annotations of the predicted gene models
Locus_tag in NCBI	Blast2GO (2017.12 version)					Blastp hit Description (vs Uniprot)			Blastp hit Description (vs TrEMBL)			Blastp hit Description (vs NCBI nr database)			Domain Prediction (HMMER)	KEGG database
	SeqName Description	E-Value	GO terms	Enzyme Codes	InterPro IDs	Blastp best hit name	Evalue	Bit-Score	Blastp best hit name	Evalue	Bit-Score	Blastp best hit name	Evalue	Bit-Score
EWB00_000001	hypothetical protein MS3_11072, partial	3.9e-11			no IPS match							gi|844878619|ref|XP_012802299.1| hypothetical protein MS3_11072, partial [Schistosoma haematobium]	3.90282e-11	65.855
EWB00_000002	hypothetical protein Smp_027820	2.03e-39	GO:0016020; GO:0005509		no IPS match							gi|1084312055|ref|XP_018646905.1| hypothetical protein Smp_027820 [Schistosoma mansoni]	2.03378e-39	142.51
EWB00_000003	Bifunctional arginine demethylase and lysyl-hydroxylase JMJD6	0	GO:0033746; GO:0018395; GO:0006397; GO:0006811; GO:0030154; GO:0048024; GO:0008168; GO:0055085; GO:0046872; GO:0008380; GO:0005730; GO:0005634; GO:0016020; GO:0070815; GO:0005654; GO:0006355; GO:0006351; GO:0032259; GO:0002040; GO:0033749; GO:0003727		IPR003347 (SMART); G3DSA:2.60.120.650 (GENE3D); G3DSA:1.20.1280.270 (GENE3D); IPR003347 (PFAM); mobidb-lite (MOBIDB_LITE); PTHR12480 (PANTHER); PTHR12480:SF5 (PANTHER); IPR003347 (PROSITE_PROFILES); SSF51197 (SUPERFAMILY)	sp|Q5R6G2|JMJD6_PONAB Bifunctional arginine demethylase and lysyl-hydroxylase JMJD6 OS=Pongo abelii GN=JMJD6 PE=2 SV=1	9.53e-155	445	tr|G4M088|G4M088_SCHMA Phosphatidylserine receptor, putative OS=Schistosoma mansoni GN=Smp_137240 PE=4 SV=1	0	584	gi|1084312057|ref|XP_018646906.1| phosphatidylserine receptor, putative [Schistosoma mansoni]	0	591.267	Cupin-like domain; JmjC domain, hydroxylase	K11323
EWB00_000004	hypothetical protein MS3_10465	7.45e-46	GO:0016020; GO:0005509		no IPS match							gi|844876246|ref|XP_012801706.1| hypothetical protein MS3_10465 [Schistosoma haematobium]	7.44961e-46	171.014
EWB00_000005	---NA---				no IPS match
EWB00_000006	bifunctional arginine demethylase and lysyl-hydroxylase JMJD6-like	1.11e-100	GO:0033746; GO:0018395; GO:0006397; GO:0006811; GO:0030154; GO:0048024; GO:0055085; GO:0008380; GO:0005730; GO:0005634; GO:0016020; GO:0070815; GO:0005654; GO:0006355; GO:0006351; GO:0046872; GO:0002040; GO:0033749; GO:0003727		G3DSA:2.60.120.650 (GENE3D); mobidb-lite (MOBIDB_LITE); PTHR12480:SF5 (PANTHER); PTHR12480 (PANTHER); PTHR12480:SF5 (PANTHER); PTHR12480 (PANTHER); SSF51197 (SUPERFAMILY)	sp|Q5R6G2|JMJD6_PONAB Bifunctional arginine demethylase and lysyl-hydroxylase JMJD6 OS=Pongo abelii GN=JMJD6 PE=2 SV=1	5.87e-46	162	tr|Q5C1U0|Q5C1U0_SCHJA SJCHGC02812 protein (Fragment) OS=Schistosoma japonicum PE=2 SV=2	1.41e-99	296	gi|76155141|gb|AAX26385.2| SJCHGC02812 protein, partial [Schistosoma japonicum]	1.10558e-100	297.36
EWB00_000008	Tyrosine- phosphatase non-receptor type 23	0	GO:0005737; GO:0005829; GO:0060271; GO:0006470; GO:0019901; GO:1903387; GO:1903393; GO:0043162; GO:0045022; GO:0006570; GO:0036064; GO:0016604; GO:0070062; GO:0010633; GO:0071345; GO:0032456; GO:0004725; GO:0005654; GO:2000643; GO:0061357; GO:0005515; GO:0015031; GO:0005769; GO:0005768; GO:0005634	E3.1.3.48	Coil (COILS); Coil (COILS); IPR000242 (PRINTS); IPR000242 (SMART); IPR000242 (PFAM); G3DSA:1.20.120.560 (GENE3D); G3DSA:1.20.140.50 (GENE3D); IPR025304 (PFAM); mobidb-lite (MOBIDB_LITE); mobidb-lite (MOBIDB_LITE); mobidb-lite (MOBIDB_LITE); PTHR23030 (PANTHER); PTHR23030:SF30 (PANTHER); PTHR23030 (PANTHER); PTHR23030:SF30 (PANTHER); IPR000242 (PROSITE_PROFILES); IPR029021 (SUPERFAMILY)	sp|Q9H3S7|PTN23_HUMAN Tyrosine-protein phosphatase non-receptor type 23 OS=Homo sapiens GN=PTPN23 PE=1 SV=1	7.51e-17	90.9	tr|A0A095A543|A0A095A543_SCHHA Tyrosine-protein phosphatase non-receptor type 23 OS=Schistosoma haematobium GN=MS3_09206 PE=4 SV=1	0	1377	gi|844871342|ref|XP_012800484.1| Tyrosine-protein phosphatase non-receptor type 23 [Schistosoma haematobium]	0	1518.44	Protein-tyrosine phosphatase; ALIX V-shaped domain binding to HIV	K18040
EWB00_000009	Ubiquitin carboxyl-terminal hydrolase 2	0	GO:0004843; GO:0048511; GO:0006511; GO:0048471; GO:0046872; GO:0016579; GO:0036459	E3.4.19.12	G3DSA:3.90.70.10 (GENE3D); IPR001394 (PFAM); mobidb-lite (MOBIDB_LITE); PTHR44959 (PANTHER); IPR018200 (PROSITE_PATTERNS); IPR018200 (PROSITE_PATTERNS); IPR028889 (PROSITE_PROFILES); cd02674 (CDD); SSF54001 (SUPERFAMILY)	sp|O57429|UBP2_CHICK Ubiquitin carboxyl-terminal hydrolase 2 OS=Gallus gallus GN=USP2 PE=2 SV=1	3.7e-122	364	tr|C1LFN0|C1LFN0_SCHJA Ubiquitin carboxyl-terminal hydrolase 2 OS=Schistosoma japonicum PE=2 SV=1	0	912	gi|226480822|emb|CAX73508.1| Ubiquitin carboxyl-terminal hydrolase 2 [Schistosoma japonicum]	0	1027.7	Ubiquitin carboxyl-terminal hydrolase	K11833
EWB00_000011	ubiquitin-specific peptidase 2 (C19 family)	1.59e-78			mobidb-lite (MOBIDB_LITE)				tr|Q5C4W3|Q5C4W3_SCHJA SJCHGC07968 protein (Fragment) OS=Schistosoma japonicum PE=2 SV=2	4.5e-52	174	gi|76153697|gb|AAX25311.2| SJCHGC07968 protein, partial [Schistosoma japonicum]	1.59462e-78	239.965
EWB00_000012	AN1-type zinc finger 6 isoform X3	1.72e-135	GO:0008270; GO:0003677		IPR002653 (SMART); IPR000058 (SMART); IPR035896 (G3DSA:4.10.1110.GENE3D); IPR002653 (PFAM); IPR000058 (PFAM); mobidb-lite (MOBIDB_LITE); PTHR10634 (PANTHER); IPR002653 (PROSITE_PROFILES); IPR000058 (PROSITE_PROFILES); IPR035896 (SUPERFAMILY); SSF57716 (SUPERFAMILY)	sp|Q6H7P8|SAP4_ORYSJ Zinc finger A20 and AN1 domain-containing stress-associated protein 4 OS=Oryza sativa subsp. japonica GN=SAP4 PE=2 SV=1	3.29e-33	119	tr|Q86EX8|Q86EX8_SCHJA AN1-type zinc finger protein 6 OS=Schistosoma japonicum PE=2 SV=1	7.89e-135	383	gi|29841096|gb|AAP06109.1| SJCHGC06346 protein [Schistosoma japonicum]	1.72401e-135	383.259	A20-like zinc finger; AN1-like Zinc finger
EWB00_000013	SJCHGC04523 protein	1.01e-89	GO:0016021; GO:0016020		SSF57302 (SUPERFAMILY)				tr|Q5DBQ5|Q5DBQ5_SCHJA SJCHGC04523 protein OS=Schistosoma japonicum PE=2 SV=1	1.72e-67	208	gi|56757159|gb|AAW26751.1| SJCHGC04523 protein [Schistosoma japonicum]	1.00993e-89	263.077
EWB00_000015	u-PAR Ly-6 domain	1.4e-41	GO:0009986; GO:0016021		G3DSA:2.10.60.10 (GENE3D); SSF57302 (SUPERFAMILY)							gi|226487370|emb|CAX74555.1| hypothetical protein [Schistosoma japonicum]	1.4042e-41	139.043
EWB00_000017	immunoglobulin domain partial	0	GO:0016020		IPR003599 (SMART); IPR013783 (G3DSA:2.60.40.GENE3D); IPR013783 (G3DSA:2.60.40.GENE3D); mobidb-lite (MOBIDB_LITE); PTHR44059 (PANTHER); IPR007110 (PROSITE_PROFILES); IPR007110 (PROSITE_PROFILES); IPR007110 (PROSITE_PROFILES); cd00096 (CDD); IPR036179 (SUPERFAMILY); IPR036179 (SUPERFAMILY)							gi|1084306349|ref|XP_018644970.1| hypothetical protein Smp_143260 [Schistosoma mansoni]	0	1326.23	Immunoglobulin V-set domain; Immunoglobulin I-set domain; Immunoglobulin domain
EWB00_000021	Bromodomain-containing 9	0	GO:0006325; GO:0006355; GO:0070577; GO:0006351; GO:0005515		IPR001487 (PRINTS); IPR001487 (SMART); IPR001487 (PFAM); IPR021900 (PFAM); IPR036427 (G3DSA:1.20.920.GENE3D); mobidb-lite (MOBIDB_LITE); PTHR22881:SF11 (PANTHER); PTHR22881 (PANTHER); IPR001487 (PROSITE_PROFILES); IPR036427 (SUPERFAMILY)	sp|Q3UQU0|BRD9_MOUSE Bromodomain-containing protein 9 OS=Mus musculus GN=Brd9 PE=1 SV=1	6e-20	99.4	tr|G4LUL9|G4LUL9_SCHMA Bromodomain containing, putative OS=Schistosoma mansoni GN=Smp_168890 PE=4 SV=1	0	1176	gi|1084306352|ref|XP_018644971.1| bromodomain containing, putative [Schistosoma mansoni]	0	1279.62	Domain of unknown function (DUF3512); Bromodomain	K22184
EWB00_000022	TGF beta signal transducer	0	GO:0005515; GO:0021999; GO:0003677; GO:0035556; GO:0007179; GO:0009880; GO:0005737; GO:0043565; GO:0000122; GO:0003700; GO:0005634; GO:0006355; GO:0006357; GO:0006351; GO:0005667; GO:0046872; GO:0000981; GO:0060282		IPR003619 (SMART); IPR001132 (SMART); IPR003619 (PFAM); IPR001132 (PFAM); IPR017855 (G3DSA:2.60.200.GENE3D); IPR036578 (G3DSA:3.90.520.GENE3D); mobidb-lite (MOBIDB_LITE); PTHR13703:SF25 (PANTHER); IPR013790 (PANTHER); IPR013019 (PROSITE_PROFILES); IPR001132 (PROSITE_PROFILES); cd10491 (CDD); IPR036578 (SUPERFAMILY); IPR008984 (SUPERFAMILY)	sp|Q9I9P9|SMAD2_DANRE Mothers against decapentaplegic homolog 2 OS=Danio rerio GN=smad2 PE=2 SV=1	8.74e-89	286	tr|A0A183P0R5|A0A183P0R5_9TREM Mothers against decapentaplegic homolog OS=Schistosoma mattheei PE=3 SV=1	0	1030	gi|844838105|ref|XP_012792589.1| Mothers against decapentaplegic 2 [Schistosoma haematobium]	0	1142.49	MH1 domain; MH2 domain	K04500
EWB00_000023	---NA---				no IPS match
EWB00_000025	potassium sodium hyperpolarization-activated cyclic nucleotide-gated channel 4	1.27e-142	GO:0042391; GO:0005222; GO:0005272; GO:0071805; GO:0016021; GO:0071320; GO:0008076; GO:0030552; GO:0002027; GO:0005249; GO:0034765; GO:0031226		IPR000595 (SMART); IPR000595 (PFAM); IPR014710 (G3DSA:2.60.120.GENE3D); PTHR10217:SF11 (PANTHER); PTHR10217 (PANTHER); PTHR10217 (PANTHER); PTHR10217:SF11 (PANTHER); IPR018488 (PROSITE_PATTERNS); IPR000595 (PROSITE_PROFILES); IPR000595 (CDD); IPR018490 (SUPERFAMILY); SSF81324 (SUPERFAMILY)	sp|Q9TV66|HCN4_RABIT Potassium/sodium hyperpolarization-activated cyclic nucleotide-gated channel 4 OS=Oryctolagus cuniculus GN=HCN4 PE=2 SV=1	6.25e-52	190				gi|844838137|ref|XP_012792597.1| Potassium/sodium hyperpolarization-activated cyclic nucleotide-gated channel 4, partial [Schistosoma haematobium]	1.27355e-142	423.705	Ion transport protein; Cyclic nucleotide-binding domain	K10273
EWB00_000027	potassium sodium hyperpolarization-activated cyclic nucleotide-gated channel 4	3.43e-139	GO:0006811; GO:0016021; GO:0055085		IPR013621 (PFAM); mobidb-lite (MOBIDB_LITE); PTHR10217 (PANTHER); PTHR10217:SF11 (PANTHER)							gi|1084306360|ref|XP_018644974.1| hypothetical protein Smp_142280 [Schistosoma mansoni]	3.42857e-139	406.371	Ion transport protein N-terminal
EWB00_000028	FRG1	0	GO:0007517; GO:0005730; GO:0071013; GO:0051015; GO:0055120; GO:0006364; GO:0015030; GO:0006397; GO:0008380; GO:0030018; GO:0003723		IPR010414 (PFAM); G3DSA:2.80.10.50 (GENE3D); IPR010414 (PANTHER); IPR008999 (SUPERFAMILY)	sp|P97376|FRG1_MOUSE Protein FRG1 OS=Mus musculus GN=Frg1 PE=1 SV=2	7.19e-59	192	tr|C1L3Y6|C1L3Y6_SCHJA Transcription factor 12 OS=Schistosoma japonicum GN=TCF12 PE=2 SV=1	0	540	gi|226466558|emb|CAX69414.1| transcription factor 12 [Schistosoma japonicum]	0	597.816	FRG1-like domain	K13122
EWB00_000029	transcription factor 12 isoform X1	0	GO:0006355; GO:0045666; GO:0006351; GO:0070888; GO:0046983; GO:0046982; GO:0005634		Coil (COILS); IPR011598 (SMART); IPR011598 (PFAM); IPR036638 (G3DSA:4.10.280.GENE3D); mobidb-lite (MOBIDB_LITE); mobidb-lite (MOBIDB_LITE); mobidb-lite (MOBIDB_LITE); mobidb-lite (MOBIDB_LITE); PTHR11793 (PANTHER); PTHR11793:SF13 (PANTHER); PTHR11793 (PANTHER); PTHR11793:SF13 (PANTHER); IPR011598 (PROSITE_PROFILES); IPR011598 (CDD); IPR036638 (SUPERFAMILY)	sp|Q28772|HTF4_PAPHA Transcription factor 12 (Fragment) OS=Papio hamadryas GN=TCF12 PE=2 SV=1	8.03e-29	116	tr|A0A094ZEL5|A0A094ZEL5_SCHHA Transcription factor E2-alpha OS=Schistosoma haematobium GN=MS3_00961 PE=4 SV=1	0	749	gi|844838109|ref|XP_012792590.1| Transcription factor E2-alpha [Schistosoma haematobium]	0	884.789	Helix-loop-helix DNA-binding domain	K15603
EWB00_000030	Transcription factor E2-alpha	6.68e-82	GO:0046983		no IPS match							gi|844838109|ref|XP_012792590.1| Transcription factor E2-alpha [Schistosoma haematobium]	6.68458e-82	267.7
EWB00_000031	Suppressor of cytokine signaling 7	0	GO:0008286; GO:0006469; GO:0046426; GO:0019221; GO:0005886; GO:0017124; GO:0021819; GO:0004860; GO:0003677; GO:0045444; GO:0035556; GO:0005737; GO:0016567; GO:0005634; GO:0006355; GO:0005829; GO:0021942; GO:0040008		IPR001496 (SMART); IPR001496 (SMART); IPR000980 (SMART); IPR001496 (PFAM); IPR036860 (G3DSA:3.30.505.GENE3D); IPR000980 (PFAM); mobidb-lite (MOBIDB_LITE); mobidb-lite (MOBIDB_LITE); mobidb-lite (MOBIDB_LITE); mobidb-lite (MOBIDB_LITE); IPR028423 (PANTHER); IPR000980 (PROSITE_PROFILES); IPR001496 (PROSITE_PROFILES); IPR037346 (CDD); IPR036036 (SUPERFAMILY); IPR036860 (SUPERFAMILY)	sp|O14512|SOCS7_HUMAN Suppressor of cytokine signaling 7 OS=Homo sapiens GN=SOCS7 PE=1 SV=2	9.61e-48	183	tr|A0A094ZIV8|A0A094ZIV8_SCHHA Suppressor of cytokine signaling 7 OS=Schistosoma haematobium GN=MS3_00952 PE=4 SV=1	0	1253	gi|844838076|ref|XP_012792581.1| Suppressor of cytokine signaling 7 [Schistosoma haematobium]	0	1285.4	SOCS box; SH2 domain	K04699
EWB00_000032	hypothetical protein Smp_142240	9.86e-42			no IPS match							gi|1084306373|ref|XP_018644979.1| hypothetical protein Smp_142240 [Schistosoma mansoni]	9.86442e-42	144.05
EWB00_000036	---NA---				no IPS match
EWB00_000037	---NA---				no IPS match
EWB00_000038	E3 ubiquitin- ligase UBR7	0	GO:0016567; GO:0016740; GO:0016874; GO:0008270		Coil (COILS); IPR003126 (SMART); IPR003126 (PFAM); IPR013083 (G3DSA:3.30.40.GENE3D); PTHR13513 (PANTHER); IPR003126 (PROSITE_PROFILES); cd15542 (CDD); IPR011011 (SUPERFAMILY)	sp|Q8N806|UBR7_HUMAN Putative E3 ubiquitin-protein ligase UBR7 OS=Homo sapiens GN=UBR7 PE=1 SV=2	6.91e-60	202				gi|226467706|emb|CAX69729.1| hypothetical protein [Schistosoma japonicum]	0	819.691	Putative zinc finger in N-recognin (UBR box)	K11979
EWB00_000039	---NA---				no IPS match
EWB00_000040	---NA---				no IPS match
EWB00_000041	---NA---				no IPS match				tr|Q5C2P7|Q5C2P7_SCHJA SJCHGC09464 protein (Fragment) OS=Schistosoma japonicum PE=2 SV=2	2.21e-41	131	gi|76154628|gb|AAX26078.2| SJCHGC09464 protein, partial [Schistosoma japonicum]	9.09446e-11	65.4698
EWB00_000042	---NA---				no IPS match				tr|C7C205|C7C205_SCHJA Gag-Pol polyprotein OS=Schistosoma japonicum PE=4 SV=1	2.55e-09	60.8
EWB00_000043	---NA---				no IPS match
EWB00_000044	Ras-related Rab-14	2.48e-166	GO:0055037; GO:0003924; GO:0045335; GO:0042742; GO:0045995; GO:0030100; GO:0032880; GO:0006895; GO:0008543; GO:0005829; GO:0005802; GO:0090382; GO:0000139; GO:0019003; GO:0032456; GO:0015031; GO:0031901; GO:0005525		PR00449 (PRINTS); SM00176 (SMART); SM00174 (SMART); SM00173 (SMART); SM00175 (SMART); IPR005225 (TIGRFAM); G3DSA:3.40.50.300 (GENE3D); IPR001806 (PFAM); mobidb-lite (MOBIDB_LITE); IPR030702 (PTHR24073:PANTHER); PTHR24073 (PANTHER); PS51419 (PROSITE_PROFILES); IPR030702 (CDD); IPR027417 (SUPERFAMILY)	sp|Q5R8Z8|RAB14_PONAB Ras-related protein Rab-14 OS=Pongo abelii GN=RAB14 PE=2 SV=3	1.18e-105	306	tr|Q86EY7|Q86EY7_SCHJA SJCHGC09497 protein OS=Schistosoma japonicum PE=2 SV=1	1.13e-165	464	gi|29841087|gb|AAP06100.1| SJCHGC09497 protein [Schistosoma japonicum]	2.4786e-166	464.537	Ras of Complex, Roc, domain of DAPkinase; Ras family; ADP-ribosylation factor family; 50S ribosome-binding GTPase	K07881
EWB00_000045	AT-rich interactive domain-containing 4A	0	GO:0005829; GO:0017053; GO:0003677; GO:0034773; GO:0007283; GO:0045892; GO:0005886; GO:0044212; GO:0006349; GO:0097368; GO:0003700; GO:0004407; GO:0005634; GO:0016020; GO:0005654; GO:0036124; GO:0006357; GO:0045944; GO:0048821; GO:0006366; GO:0080182; GO:0000981		IPR001606 (SMART); SM01014 (SMART); G3DSA:2.30.30.1170 (GENE3D); IPR025995 (PFAM); G3DSA:2.30.30.140 (GENE3D); G3DSA:2.30.30.140 (GENE3D); IPR001606 (PFAM); IPR036431 (G3DSA:1.10.150.GENE3D); mobidb-lite (MOBIDB_LITE); mobidb-lite (MOBIDB_LITE); mobidb-lite (MOBIDB_LITE); mobidb-lite (MOBIDB_LITE); mobidb-lite (MOBIDB_LITE); mobidb-lite (MOBIDB_LITE); mobidb-lite (MOBIDB_LITE); mobidb-lite (MOBID…	sp|P29374|ARI4A_HUMAN AT-rich interactive domain-containing protein 4A OS=Homo sapiens GN=ARID4A PE=1 SV=3	4.52e-28	128	tr|A0A095AQ10|A0A095AQ10_SCHHA AT-rich interactive domain-containing protein 4A OS=Schistosoma haematobium GN=MS3_04677 PE=4 SV=1	0	1225	gi|844853372|ref|XP_012796144.1| AT-rich interactive domain-containing protein 4A [Schistosoma haematobium]	0	2290	ARID/BRIGHT DNA binding domain
EWB00_000046	associating with the carboxyl terminal	0	GO:0005737; GO:0005794; GO:0006468; GO:0030027; GO:0004672; GO:0016477; GO:0005524		Coil (COILS); Coil (COILS); Coil (COILS); Coil (COILS); Coil (COILS); G3DSA:1.10.510.10 (GENE3D); IPR011989 (G3DSA:1.25.10.GENE3D); mobidb-lite (MOBIDB_LITE); mobidb-lite (MOBIDB_LITE); PTHR12984:SF15 (PANTHER); PTHR12984:SF15 (PANTHER); PTHR12984 (PANTHER); IPR000719 (PROSITE_PROFILES); IPR011009 (SUPERFAMILY)	sp|Q8IZE3|PACE1_HUMAN Protein-associating with the carboxyl-terminal domain of ezrin OS=Homo sapiens GN=SCYL3 PE=1 SV=3	1.29e-25	118				gi|844861334|ref|XP_012798073.1| hypothetical protein MS3_06693, partial [Schistosoma haematobium]	0	814.298
EWB00_000047	C type lectin	0	GO:0030246		Coil (COILS); mobidb-lite (MOBIDB_LITE); mobidb-lite (MOBIDB_LITE)							gi|1084313684|ref|XP_018647376.1| hypothetical protein Smp_124760 [Schistosoma mansoni]	0	1620.14
EWB00_000048	hypothetical protein MS3_06698, partial	1.03e-83			mobidb-lite (MOBIDB_LITE); mobidb-lite (MOBIDB_LITE)							gi|844861344|ref|XP_012798076.1| hypothetical protein MS3_06698, partial [Schistosoma haematobium]	1.02505e-83	263.462
EWB00_000049	hypothetical protein MS3_06697	0	GO:0016021		mobidb-lite (MOBIDB_LITE)							gi|844861348|ref|XP_012798077.1| hypothetical protein MS3_06697 [Schistosoma haematobium]	0	550.436
EWB00_000050	hypothetical protein Smp_124740	6e-44	GO:0016021		no IPS match							gi|1084313679|ref|XP_018647374.1| hypothetical protein Smp_124740 [Schistosoma mansoni]	5.99729e-44	152.91
EWB00_000051	phosphatidylinositol 3-kinase regulatory subunit gamma-like isoform X1	3.23e-114	GO:0043551; GO:0046935; GO:0008286; GO:0005942; GO:0016303; GO:0005829; GO:0016301; GO:0005622; GO:0035014; GO:0035556; GO:0046872; GO:0001784; GO:2001275		IPR000980 (SMART); IPR000980 (PFAM); IPR036860 (G3DSA:3.30.505.GENE3D); mobidb-lite (MOBIDB_LITE); PTHR10155:SF2 (PANTHER); IPR001720 (PANTHER); IPR000980 (PROSITE_PROFILES); IPR036860 (SUPERFAMILY)	sp|Q92569|P55G_HUMAN Phosphatidylinositol 3-kinase regulatory subunit gamma OS=Homo sapiens GN=PIK3R3 PE=1 SV=2	4.43e-20	91.7				gi|844859631|ref|XP_012797669.1| Phosphatidylinositol 3-kinase regulatory subunit alpha [Schistosoma haematobium]	3.23163e-114	360.533	SH2 domain	K02649
EWB00_000052	Phosphatidylinositol 3-kinase regulatory subunit alpha	0	GO:0035024; GO:0005737; GO:0008286; GO:0051285; GO:0005794; GO:0051286; GO:0030479; GO:0032153; GO:0016301; GO:0005096; GO:0032154; GO:0030036; GO:0098753; GO:1902432; GO:0007165; GO:0035556; GO:0120104; GO:0043551; GO:0046935; GO:0005826; GO:0005942; GO:0005829; GO:0005622; GO:0005515; GO:0046854; GO:0046872; GO:1990151		IPR000198 (SMART); G3DSA:1.10.150.50 (GENE3D); G3DSA:3.30.60.20 (GENE3D); IPR000198 (PFAM); IPR008936 (G3DSA:1.10.555.GENE3D); PTHR23176:SF48 (PANTHER); PTHR23176 (PANTHER); IPR002219 (PROSITE_PATTERNS); IPR000198 (PROSITE_PROFILES); IPR001660 (PROSITE_PROFILES); IPR002219 (PROSITE_PROFILES); IPR002219 (PROSITE_PROFILES); IPR002219 (CDD); SSF57889 (SUPERFAMILY); IPR008936 (SUPERFAMILY); IPR013761…	sp|O94466|RGA7_SCHPO Probable Rho-GTPase-activating protein 7 OS=Schizosaccharomyces pombe (strain 972 / ATCC 24843) GN=rga7 PE=1 SV=1	8.52e-07	55.8	tr|A0A095C742|A0A095C742_SCHHA Phosphatidylinositol 3-kinase regulatory subunit alpha OS=Schistosoma haematobium GN=MS3_06277 PE=4 SV=1	0	795	gi|844859631|ref|XP_012797669.1| Phosphatidylinositol 3-kinase regulatory subunit alpha [Schistosoma haematobium]	0	808.52	RhoGAP domain; Phorbol esters/diacylglycerol binding domain (C1 domain)	K02649
EWB00_000053	guanine nucleotide-binding subunit alpha-13	0	GO:0007492; GO:0031683; GO:0042470; GO:0060026; GO:0003924; GO:0030154; GO:0031752; GO:0030334; GO:0031584; GO:0046872; GO:0007266; GO:0060973; GO:0007189; GO:0004871; GO:0032956; GO:0014003; GO:0055113; GO:0001525; GO:0030168; GO:0009826; GO:0001701; GO:0005834; GO:0005634; GO:0001569; GO:0007204; GO:0031526; GO:0007188; GO:0008360; GO:0042074; GO:0030097; GO:0005525; GO:0007186; GO:0005829; GO:…		IPR001019 (PRINTS); IPR001019 (SMART); IPR001019 (PFAM); PTHR10218:SF205 (PANTHER); IPR001019 (PANTHER); IPR001019 (CDD); IPR011025 (SUPERFAMILY); IPR027417 (SUPERFAMILY)	sp|Q6Q7Y5|GNA13_RAT Guanine nucleotide-binding protein subunit alpha-13 OS=Rattus norvegicus GN=Gna13 PE=1 SV=1	3.51e-74	240	tr|G4VRC1|G4VRC1_SCHMA Putative gtp-binding protein alpha subunit, gna OS=Schistosoma mansoni GN=Smp_074510 PE=4 SV=1	0	796	gi|1084304894|ref|XP_018655274.1| putative gtp-binding protein alpha subunit, gna [Schistosoma mansoni]	0	799.275	ADP-ribosylation factor family; G-protein alpha subunit	K04346
EWB00_000054	Proteasome subunit beta type-2	6.05e-149	GO:0005737; GO:0051603; GO:0005839; GO:0005634; GO:0019774; GO:0004298; GO:0005654; GO:0010243; GO:0014070	E3.4.25	IPR001353 (PFAM); IPR029055 (G3DSA:3.60.20.GENE3D); IPR035206 (PTHR11599:PANTHER); PTHR11599 (PANTHER); IPR023333 (PROSITE_PROFILES); IPR035206 (CDD); IPR029055 (SUPERFAMILY)	sp|P40307|PSB2_RAT Proteasome subunit beta type-2 OS=Rattus norvegicus GN=Psmb2 PE=1 SV=1	2.69e-74	225	tr|Q86F39|Q86F39_SCHJA 20S proteasome subunit beta 4 OS=Schistosoma japonicum PE=2 SV=1	2.77e-148	418	gi|29841035|gb|AAP06048.1| similar to NM_017284 proteasome (prosome, macropain) subunit, beta type, 2 in Rattus norvegicus [Schistosoma japonicum]	6.04771e-149	418.698	Proteasome subunit	K02734
EWB00_000055	Serine threonine- kinase ATR	0	GO:0018105; GO:0071480; GO:0034644; GO:0003677; GO:0009069; GO:0007275; GO:0016605; GO:0005634; GO:0032212; GO:0046777; GO:0005654; GO:0004674; GO:0006260; GO:0097695; GO:0004672; GO:0032407; GO:0005524; GO:1904884; GO:0005794; GO:0006468; GO:0006281; GO:0097694; GO:0006974; GO:0008156; GO:0043517; GO:0000077; GO:0005694; GO:0090399; GO:0042493; GO:0036297; GO:0070198; GO:0032405; GO:0005515; GO:…	E2.7.11	Coil (COILS); IPR003152 (SMART); IPR000403 (SMART); IPR012993 (SMART); IPR003151 (PFAM); G3DSA:3.30.1010.10 (GENE3D); IPR000403 (PFAM); IPR003152 (PFAM); IPR036940 (G3DSA:1.10.1070.GENE3D); IPR012993 (PFAM); PTHR11139 (PANTHER); PTHR11139:SF69 (PANTHER); IPR018936 (PROSITE_PATTERNS); IPR000403 (PROSITE_PROFILES); IPR003152 (PROSITE_PROFILES); IPR014009 (PROSITE_PROFILES); cd00892 (CDD); IPR011009…	sp|Q13535|ATR_HUMAN Serine/threonine-protein kinase ATR OS=Homo sapiens GN=ATR PE=1 SV=3	0	745	tr|G4VRC4|G4VRC4_SCHMA Putative phosphatidylinositol 3-and 4-kinase OS=Schistosoma mansoni GN=Smp_162340 PE=3 SV=1	0	4439	gi|1084304901|ref|XP_018655277.1| putative phosphatidylinositol 3-and 4-kinase [Schistosoma mansoni]	0	4563.45	FAT domain; Phosphatidylinositol 3- and 4-kinase; FATC domain; UME (NUC010) domain	K06640
EWB00_000056	SJCHGC08908 partial	2.24e-103			no IPS match				tr|Q5C5X2|Q5C5X2_SCHJA SJCHGC08908 protein (Fragment) OS=Schistosoma japonicum PE=2 SV=2	8.07e-87	261	gi|76153314|gb|AAX24952.2| SJCHGC08908 protein, partial [Schistosoma japonicum]	2.24196e-103	301.982
EWB00_000057	Ribosomal Small subunit	5.79e-102	GO:0005791; GO:0015935; GO:0042254; GO:0003735; GO:0002181; GO:0042788; GO:0006412; GO:0022627		IPR006032 (PIRSF); IPR005680 (TIGRFAM); IPR006032 (PFAM); G3DSA:2.40.50.140 (GENE3D); mobidb-lite (MOBIDB_LITE); PTHR11652:SF14 (PANTHER); IPR006032 (PANTHER); IPR006032 (PROSITE_PATTERNS); IPR005680 (CDD); IPR012340 (SUPERFAMILY)	sp|Q9GRJ3|RS23_LUMRU 40S ribosomal protein S23 OS=Lumbricus rubellus GN=RPS23 PE=2 SV=1	7.52e-87	253				gi|844851636|ref|XP_012795755.1| 40S ribosomal protein S23 [Schistosoma haematobium]	5.7926e-102	295.049	Ribosomal protein S12/S23	K02973
EWB00_000058	tegumental antigen	2.45e-102	GO:0008574; GO:0007017; GO:0008092; GO:0045505; GO:0051959; GO:0005509; GO:0030286; GO:0005871; GO:0005874; GO:2000582	E3.6.4.4	G3DSA:1.10.238.10 (GENE3D); PTHR11886:SF2 (PANTHER); IPR001372 (PANTHER); IPR018247 (PROSITE_PATTERNS); IPR002048 (PROSITE_PROFILES); IPR002048 (PROSITE_PROFILES); IPR002048 (CDD); IPR011992 (SUPERFAMILY)				tr|G4VRC7|G4VRC7_SCHMA Putative tegumental protein OS=Schistosoma mansoni GN=SmTAL10 PE=2 SV=1	1.12e-101	299	gi|1084304908|ref|XP_018655280.1| putative tegumental protein [Schistosoma mansoni]	2.45334e-102	299.286	EF-hand domain pair; EF hand; EF-hand domain
EWB00_000059	SJCHGC06242 protein	2.16e-132	GO:0016021; GO:0016020		no IPS match				tr|Q5DBN6|Q5DBN6_SCHJA SJCHGC06242 protein OS=Schistosoma japonicum PE=2 SV=1	9.91e-132	374	gi|56757197|gb|AAW26770.1| SJCHGC06242 protein [Schistosoma japonicum]	2.16405e-132	374.785
EWB00_000060	SJCHGC02181 partial	3.6e-34			mobidb-lite (MOBIDB_LITE)				tr|Q5D8P7|Q5D8P7_SCHJA SJCHGC07068 protein OS=Schistosoma japonicum PE=2 SV=1	2.15e-33	119	gi|56759338|gb|AAW27809.1| SJCHGC07068 protein [Schistosoma japonicum]	3.60289e-34	119.783
EWB00_000061	cercarial stage-specific Sj20H8	5.31e-77			mobidb-lite (MOBIDB_LITE)				tr|A7UD78|A7UD78_SCHJA Cercarial stage-specific protein Sj20H8 OS=Schistosoma japonicum PE=2 SV=1	7.33e-47	156	gi|154818338|gb|ABS87642.1| cercarial stage-specific protein Sj20H8 [Schistosoma japonicum]	5.30853e-77	230.72
EWB00_000062	SJCHGC06358 protein	3.17e-149			no IPS match				tr|Q5DFR9|Q5DFR9_SCHJA SJCHGC06358 protein OS=Schistosoma japonicum PE=2 SV=1	1.45e-148	420	gi|56754299|gb|AAW25337.1| SJCHGC06358 protein [Schistosoma japonicum]	3.16732e-149	420.239
EWB00_000063	conserved Schistosoma protein, unknown function	2.52e-72			mobidb-lite (MOBIDB_LITE); mobidb-lite (MOBIDB_LITE)				tr|Q5DH01|Q5DH01_SCHJA SJCHGC09570 protein OS=Schistosoma japonicum PE=2 SV=1	2.74e-49	145	gi|1084314493|ref|XP_018644298.1| conserved Schistosoma protein, unknown function [Schistosoma mansoni]	2.52272e-72	222.631
EWB00_000064	hypothetical protein MS3_04273	2.21e-26			no IPS match							gi|844851677|ref|XP_012795762.1| hypothetical protein MS3_04273 [Schistosoma haematobium]	2.21241e-26	100.138
EWB00_000065	Globin-3	6.71e-108	GO:0005344; GO:0019825; GO:0020037; GO:0005506; GO:0015671		IPR012292 (G3DSA:1.10.490.GENE3D); IPR000971 (PFAM); cd01040 (CDD); IPR009050 (SUPERFAMILY)	sp|P80721|GLB_PAREP Globin-3 OS=Paramphistomum epiclitum PE=1 SV=2	1.09e-35	123	tr|Q86EM1|Q86EM1_SCHJA Clone ZZD199 mRNA sequence (Fragment) OS=Schistosoma japonicum PE=2 SV=1	3.07e-107	310	gi|29841203|gb|AAP06216.1| similar to trematode hemoglobin from Paramphistomum Epiclitum, partial [Schistosoma japonicum]	6.70718e-108	310.457	Globin
EWB00_000066	Histone H1B	1.96e-105	GO:0016021		PTHR33562 (PANTHER); PTHR33562:SF2 (PANTHER); SSF57302 (SUPERFAMILY)				tr|C1L4J5|C1L4J5_SCHJA Histone H1B OS=Schistosoma japonicum PE=2 SV=1	1.49e-92	273	gi|226467494|emb|CAX69623.1| Histone H1B [Schistosoma japonicum]	1.9562e-105	304.294
EWB00_000067	histone H1 gamma	7.72e-58	GO:0005634; GO:0003677; GO:0000786; GO:0006334		IPR005819 (PRINTS); IPR005818 (SMART); IPR005818 (PFAM); IPR036388 (G3DSA:1.10.10.GENE3D); mobidb-lite (MOBIDB_LITE); mobidb-lite (MOBIDB_LITE); PTHR11467:SF90 (PANTHER); PTHR11467 (PANTHER); IPR005818 (PROSITE_PROFILES); cd00073 (CDD); IPR036390 (SUPERFAMILY)	sp|P06144|H1_LYTPI Late histone H1 OS=Lytechinus pictus PE=3 SV=1	8.7e-19	83.2	tr|G4LZC4|G4LZC4_SCHMA Linker histone H1 OS=Schistosoma mansoni GN=Smp_162370 PE=3 SV=1	8.6e-37	134	gi|1084311253|ref|XP_018646599.1| Linker histone H1 [Schistosoma mansoni]	7.72418e-58	186.037	linker histone H1 and H5 family	K11275
EWB00_000068	histone H3	7.54e-94	GO:0035059; GO:0070062; GO:0000122; GO:0006334; GO:0000786; GO:0005634; GO:0005700; GO:0032460; GO:0005654; GO:1902036; GO:0031492; GO:0045652; GO:0003677; GO:0000788; GO:0045814; GO:0046982; GO:0038111; GO:0060964		IPR000164 (PRINTS); IPR000164 (SMART); IPR007125 (PFAM); IPR009072 (G3DSA:1.10.20.GENE3D); mobidb-lite (MOBIDB_LITE); PTHR11426:SF163 (PANTHER); IPR000164 (PANTHER); IPR000164 (PROSITE_PATTERNS); IPR000164 (PROSITE_PATTERNS); IPR009072 (SUPERFAMILY)	sp|P84239|H3_URECA Histone H3 OS=Urechis caupo PE=1 SV=2	1.54e-94	271	tr|A0A1S8WU03|A0A1S8WU03_9TREM Histone H3 (Fragment) OS=Opisthorchis viverrini GN=X801_06324 PE=3 SV=1	3.45e-93	273	gi|1084294517|ref|XP_018650359.1| putative histone H3 [Schistosoma mansoni]	7.54347e-94	273.863	Core histone H2A/H2B/H3/H4	K11253
EWB00_000069	Isoamyl acetate-hydrolyzing esterase partial	2.16e-98	GO:0016787; GO:0016788; GO:0016042		IPR036514 (G3DSA:3.40.50.GENE3D); IPR001087 (PFAM); PTHR14209:SF9 (PANTHER); PTHR14209 (PANTHER); SSF52266 (SUPERFAMILY)	sp|Q2TAA2|IAH1_HUMAN Isoamyl acetate-hydrolyzing esterase 1 homolog OS=Homo sapiens GN=IAH1 PE=1 SV=1	1.7e-27	102				gi|1084311245|ref|XP_018646596.1| Isoamyl acetate-hydrolyzing esterase 1 [Schistosoma mansoni]	2.15849e-98	292.352	GDSL-like Lipase/Acylhydrolase family; GDSL-like Lipase/Acylhydrolase
EWB00_000070	hypothetical protein Smp_162390	2.52e-74	GO:0016021		no IPS match							gi|1084311242|ref|XP_018646595.1| hypothetical protein Smp_162390 [Schistosoma mansoni]	2.51738e-74	232.646
EWB00_000071	hypotheticial protein	1.88e-62			mobidb-lite (MOBIDB_LITE)				tr|C1LFQ4|C1LFQ4_SCHJA Hypotheticial protein OS=Schistosoma japonicum PE=2 SV=1	2.12e-49	160	gi|226480870|emb|CAX73532.1| hypotheticial protein [Schistosoma japonicum]	1.88224e-62	192.586
EWB00_000072	segment polarity dishevelled	0	GO:0005737; GO:0060271; GO:0060070; GO:0005829; GO:0016055; GO:0008013; GO:0032053; GO:0060071; GO:0005109; GO:0035556; GO:0007275		Coil (COILS); IPR008339 (PRINTS); IPR001158 (SMART); IPR001478 (SMART); IPR000591 (SMART); IPR001478 (PFAM); IPR038207 (G3DSA:3.10.20.GENE3D); G3DSA:2.30.42.10 (GENE3D); IPR003351 (PFAM); IPR000591 (PFAM); IPR001158 (PFAM); IPR036388 (G3DSA:1.10.10.GENE3D); mobidb-lite (MOBIDB_LITE); mobidb-lite (MOBIDB_LITE); mobidb-lite (MOBIDB_LITE); mobidb-lite (MOBIDB_LITE); mobidb-lite (MOBIDB_LITE); mobidb…	sp|Q6DKE2|DVL3_XENLA Segment polarity protein dishevelled homolog DVL-3 OS=Xenopus laevis GN=dvl3 PE=2 SV=1	4.16e-97	325	tr|A0A094ZPX0|A0A094ZPX0_SCHHA Segment polarity protein dishevelled DVL-3 OS=Schistosoma haematobium GN=MS3_03336 PE=4 SV=1	0	1347	gi|844847412|ref|XP_012794864.1| Segment polarity protein dishevelled DVL-3 [Schistosoma haematobium]	0	1486.47	Domain found in Dishevelled, Egl-10, and Pleckstrin (DEP); PDZ domain (Also known as DHR or GLGF); DIX domain; Dishevelled specific domain	K02353
EWB00_000073	#NAME?	0			mobidb-lite (MOBIDB_LITE); mobidb-lite (MOBIDB_LITE); mobidb-lite (MOBIDB_LITE); mobidb-lite (MOBIDB_LITE); mobidb-lite (MOBIDB_LITE)				tr|C7TXQ7|C7TXQ7_SCHJA Putative GatA-binding transcription factor OS=Schistosoma japonicum PE=2 SV=1	0	1038	gi|257216356|emb|CAX82383.1| putative GatA-binding transcription factor [Schistosoma japonicum]	0	1191.41
EWB00_000074	Nuclear RNA export factor 1	0	GO:0005737; GO:0016607; GO:0016973; GO:0005634; GO:0003723; GO:0005515; GO:0006406		IPR005637 (SMART); IPR005637 (PFAM); IPR032675 (G3DSA:3.80.10.GENE3D); G3DSA:3.10.450.50 (GENE3D); G3DSA:1.10.8.10 (GENE3D); IPR030217 (PANTHER); PTHR10662:SF22 (PANTHER); IPR001611 (PROSITE_PROFILES); IPR005637 (PROSITE_PROFILES); IPR001611 (PROSITE_PROFILES); IPR005637 (CDD); IPR032710 (SUPERFAMILY); IPR009060 (SUPERFAMILY); SSF52058 (SUPERFAMILY)	sp|P58797|NXF1_COTJA Nuclear RNA export factor 1 OS=Coturnix japonica GN=NXF1 PE=1 SV=1	6.59e-44	170	tr|G4LZB4|G4LZB4_SCHMA mRNA-export factor tap/nxf-related OS=Schistosoma mansoni GN=Smp_162430 PE=4 SV=1	0	1142	gi|1084311226|ref|XP_018646589.1| mRNA-export factor tap/nxf-related [Schistosoma mansoni]	0	1155.97	TAP C-terminal domain	K14284
EWB00_000075	Mechanosensory 2	0	GO:0050976; GO:0015485; GO:0007638; GO:1905792; GO:0016021; GO:0009612; GO:0032589; GO:0043005; GO:1905789		IPR001972 (PRINTS); IPR001107 (SMART); G3DSA:3.30.479.30 (GENE3D); IPR001107 (PFAM); mobidb-lite (MOBIDB_LITE); PTHR10264 (PANTHER); PTHR10264:SF96 (PANTHER); IPR018080 (PROSITE_PATTERNS); IPR036013 (SUPERFAMILY)	sp|Q27433|MEC2_CAEEL Mechanosensory protein 2 OS=Caenorhabditis elegans GN=mec-2 PE=1 SV=1	7.48e-96	303	tr|G4LZB3|G4LZB3_SCHMA SPFH domain / Band 7 family protein,putative OS=Schistosoma mansoni GN=Smp_162440 PE=4 SV=1	0	811	gi|1084311224|ref|XP_018646588.1| SPFH domain / Band 7 family protein,putative [Schistosoma mansoni]	0	855.129	SPFH domain / Band 7 family	K17286
EWB00_000076	zinc transporter 9	0	GO:0006829; GO:0005783; GO:0031410; GO:0016021; GO:0008324; GO:0006882; GO:0006355; GO:0006351; GO:0005385; GO:0098655; GO:0005634		IPR002524 (PFAM); IPR027469 (G3DSA:1.20.1510.GENE3D); IPR037129 (G3DSA:3.90.530.GENE3D); IPR002524 (TIGRFAM); PTHR13414 (PANTHER); IPR027469 (SUPERFAMILY); IPR009061 (SUPERFAMILY)	sp|Q5PQZ3|ZNT9_DANRE Zinc transporter 9 OS=Danio rerio GN=slc30a9 PE=2 SV=1	2.42e-114	353	tr|A0A094ZPX4|A0A094ZPX4_SCHHA Zinc transporter 9 (Fragment) OS=Schistosoma haematobium GN=MS3_03335 PE=4 SV=1	0	665	gi|844847432|ref|XP_012794869.1| Zinc transporter 9, partial [Schistosoma haematobium]	0	720.309	Cation efflux family	K14696
EWB00_000077	Leucine-rich repeat-containing partial	0	GO:0016021; GO:0008324; GO:0005515; GO:0098655		IPR032675 (G3DSA:3.80.10.GENE3D); IPR001611 (PFAM); IPR032675 (G3DSA:3.80.10.GENE3D); PF14580 (PFAM); PTHR44330 (PANTHER); IPR001611 (PROSITE_PROFILES); IPR001611 (PROSITE_PROFILES); IPR001611 (PROSITE_PROFILES); IPR001611 (PROSITE_PROFILES); IPR001611 (PROSITE_PROFILES); IPR001611 (PROSITE_PROFILES); IPR001611 (PROSITE_PROFILES); IPR001611 (PROSITE_PROFILES); IPR001611 (PROSITE_PROFILES); SSF520…	sp|Q28CU0|LRC23_XENTR Leucine-rich repeat-containing protein 23 OS=Xenopus tropicalis GN=lrrc23 PE=2 SV=1	3.46e-30	121	tr|C1LH63|C1LH63_SCHJA Putative leucine-rich B7 protein isoform 1 OS=Schistosoma japonicum PE=2 SV=1	0	618	gi|226483481|emb|CAX74041.1| putative leucine-rich B7 protein isoform 1 [Schistosoma japonicum]	0	694.501	Leucine Rich repeats (2 copies); Leucine rich repeat; Leucine Rich repeat; Leucine-rich repeat
EWB00_000078	Translocon-associated subunit gamma	3.27e-128	GO:0016021; GO:0005789; GO:0006614; GO:0005622		IPR009779 (PFAM); IPR009779 (PANTHER)	sp|Q9UNL2|SSRG_HUMAN Translocon-associated protein subunit gamma OS=Homo sapiens GN=SSR3 PE=1 SV=1	1.19e-35	125	tr|Q5D9U7|Q5D9U7_SCHJA Translocon-associated protein subunit gamma OS=Schistosoma japonicum GN=TRAP-gamma PE=2 SV=1	5.66e-120	345	gi|56758538|gb|AAW27409.1| unknown [Schistosoma japonicum]	3.27406e-128	364.385	Translocon-associated protein, gamma subunit (TRAP-gamma)	K13251
EWB00_000079	BTB POZ domain-containing adapter for CUL3-mediated degradation 3	0	GO:0016787; GO:0043161; GO:0005829; GO:0009987; GO:0051260; GO:0044237; GO:0005654; GO:0016567; GO:0006511; GO:0044281; GO:0005515; GO:0031463; GO:0005112		IPR000210 (SMART); IPR003131 (PFAM); G3DSA:3.30.710.10 (GENE3D); mobidb-lite (MOBIDB_LITE); PTHR11145 (PANTHER); PTHR11145:SF17 (PANTHER); IPR011333 (SUPERFAMILY)	sp|Q9H3F6|BACD3_HUMAN BTB/POZ domain-containing adapter for CUL3-mediated RhoA degradation protein 3 OS=Homo sapiens GN=KCTD10 PE=1 SV=1	2.93e-82	255	tr|C1LF80|C1LF80_SCHJA BTB/POZ domain-containing protein TNFAIP1 (Tumor necrosis factor, alpha-induced protein 1, endothelial) OS=Schistosoma japonicum PE=2 SV=1	0	664	gi|226480522|emb|CAX73358.1| BTB/POZ domain-containing protein TNFAIP1 (Tumor necrosis factor, alpha-induced protein 1, endothelial) [Schistosoma japonicum]	0	725.317	BTB/POZ domain	K15074
EWB00_000080	general transcription factor polypeptide 2	0	GO:0005840; GO:1902476; GO:0006446; GO:0003677; GO:0007601; GO:0004386; GO:0034707; GO:0045944; GO:0006367; GO:0005886; GO:0005674; GO:0005254; GO:0005524; GO:0003743		IPR003196 (PFAM); IPR036388 (G3DSA:1.10.10.GENE3D); mobidb-lite (MOBIDB_LITE); mobidb-lite (MOBIDB_LITE); PTHR10445:SF0 (PANTHER); IPR003196 (PANTHER); cd07980 (CDD); IPR011039 (SUPERFAMILY); IPR036390 (SUPERFAMILY)	sp|Q03123|T2FB_XENLA General transcription factor IIF subunit 2 OS=Xenopus laevis GN=gtf2f2 PE=2 SV=1	1.61e-54	182	tr|C1LLF8|C1LLF8_SCHJA General transcription factor IIF, polypeptide 2 OS=Schistosoma japonicum GN=GTF2F2 PE=2 SV=1	0	620	gi|226471062|emb|CAX70612.1| general transcription factor IIF, polypeptide 2 [Schistosoma japonicum]	0	698.738	Transcription initiation factor IIF, beta subunit	K22204
EWB00_000081	prohormone 4	3.99e-154	GO:0005576; GO:0005515		IPR002172 (SMART); G3DSA:2.40.128.620 (GENE3D); PTHR20967 (PANTHER); IPR023415 (PROSITE_PATTERNS); IPR002172 (PROSITE_PROFILES); IPR002172 (CDD); IPR036055 (SUPERFAMILY)	sp|A0A0F7YYX3|CPROH_CONVC Neuropeptide prohormone-4 OS=Conus victoriae PE=1 SV=1	4.33e-07	52	tr|Q9U8F4|Q9U8F4_SCHJA Low density lipoprotein-receptor, class A,domain-containing protein OS=Schistosoma japonicum GN=VLBP PE=2 SV=1	8.77e-129	369	gi|5817310|gb|AAD52698.1|AF091537_1 very low density lipoprotein binding protein precursor [Schistosoma japonicum]	3.99454e-154	432.18
EWB00_000082	vacuolar sorting-associated 52 homolog	0	GO:0005794; GO:0048611; GO:0007041; GO:0055037; GO:0017137; GO:0019905; GO:0042147; GO:1990745; GO:0006896; GO:0000938; GO:0005829; GO:0016020; GO:0010008; GO:0032456; GO:0015031; GO:0048471; GO:0010668		G3DSA:1.20.1280.170 (GENE3D); IPR007258 (PFAM); mobidb-lite (MOBIDB_LITE); PTHR14190:SF7 (PANTHER); IPR007258 (PANTHER)	sp|Q8C754|VPS52_MOUSE Vacuolar protein sorting-associated protein 52 homolog OS=Mus musculus GN=Vps52 PE=1 SV=1	1.09e-138	428	tr|G4LZA7|G4LZA7_SCHMA Vacuolar protein sorting, putative OS=Schistosoma mansoni GN=Smp_194590 PE=4 SV=1	0	1123	gi|844857977|ref|XP_012797269.1| Vacuolar protein sorting-associated protein 52-like protein, partial [Schistosoma haematobium]	0	1129.78	Vps52 / Sac2 family; Exocyst complex component Sec3	K20298
EWB00_000083	Calcium-binding mitochondrial carrier S -3	0	GO:0005347; GO:0006851; GO:0015866; GO:0015867; GO:0051282; GO:0071277; GO:0036444; GO:0002082; GO:0006839; GO:0055085; GO:0097274; GO:0043457; GO:0051503; GO:0016021; GO:0005739; GO:0005743; GO:0003723; GO:0015217; GO:0005509		IPR002067 (PRINTS); IPR018108 (PFAM); IPR023395 (G3DSA:1.50.40.GENE3D); PTHR24089:SF57 (PANTHER); PTHR24089 (PANTHER); IPR018108 (PROSITE_PROFILES); IPR018108 (PROSITE_PROFILES); IPR018108 (PROSITE_PROFILES); IPR023395 (SUPERFAMILY)	sp|Q6GQS1|SCMC3_MOUSE Calcium-binding mitochondrial carrier protein SCaMC-3 OS=Mus musculus GN=Slc25a23 PE=1 SV=1	1.4e-61	206	tr|Q5D8U9|Q5D8U9_SCHJA SJCHGC06784 protein OS=Schistosoma japonicum PE=2 SV=1	0	613	gi|56759234|gb|AAW27757.1| SJCHGC06784 protein [Schistosoma japonicum]	0	614.379	Mitochondrial carrier protein	K14684
EWB00_000084	Exosome complex component RRP40	0	GO:0005347; GO:0071038; GO:0071051; GO:0071035; GO:0034475; GO:0015866; GO:0015867; GO:0045190; GO:0071049; GO:0035327; GO:0000467; GO:0006839; GO:0043928; GO:0055085; GO:0045830; GO:0005654; GO:0000178; GO:0045006; GO:0005730; GO:0016021; GO:0071034; GO:0000176; GO:0000177; GO:0034427; GO:0005743; GO:0003723; GO:0015217		G3DSA:2.40.50.140 (GENE3D); IPR004088 (PFAM); IPR036612 (G3DSA:3.30.1370.GENE3D); IPR026699 (PANTHER); PTHR21321:SF1 (PANTHER); IPR037319 (CDD); IPR036612 (SUPERFAMILY); IPR012340 (SUPERFAMILY)	sp|Q3T0E1|EXOS3_BOVIN Exosome complex component RRP40 OS=Bos taurus GN=EXOSC3 PE=2 SV=1	6.34e-39	142	tr|Q5D9C6|Q5D9C6_SCHJA SJCHGC05501 protein OS=Schistosoma japonicum PE=2 SV=1	0	657	gi|56758880|gb|AAW27580.1| SJCHGC05501 protein [Schistosoma japonicum]	0	657.907	KH domain	K14684
EWB00_000085	Kinase DC2	0	GO:0043542; GO:0006468; GO:0018105; GO:0030155; GO:0031589; GO:0030334; GO:0060562; GO:0007155; GO:0005952; GO:0009069; GO:0001525; GO:0004691; GO:2000696; GO:0005737; GO:0005634; GO:0046777; GO:0004674; GO:0030099; GO:0060993; GO:0001935; GO:0005524	E2.7.11.11	IPR000719 (SMART); G3DSA:3.30.200.20 (GENE3D); G3DSA:1.10.510.10 (GENE3D); IPR000719 (PFAM); PIRSF000654 (PIRSF); PTHR24353 (PANTHER); IPR017441 (PROSITE_PATTERNS); IPR008271 (PROSITE_PATTERNS); IPR000719 (PROSITE_PROFILES); IPR011009 (SUPERFAMILY)	sp|Q922R0|PRKX_MOUSE cAMP-dependent protein kinase catalytic subunit PRKX OS=Mus musculus GN=Prkx PE=1 SV=1	5.53e-111	330	tr|G4LZA5|G4LZA5_SCHMA Serine/threonine kinase OS=Schistosoma mansoni GN=Smp_194610 PE=3 SV=1	0	533	gi|1084311203|ref|XP_018646580.1| serine/threonine kinase [Schistosoma mansoni]	0	533.872	Protein tyrosine kinase; Protein kinase domain; Kinase-like	K19584
EWB00_000086	FMRFamide-activated amiloride-sensitive sodium channel	1.56e-153	GO:0016021; GO:0005272; GO:0035725		G3DSA:1.10.3590.10 (GENE3D); G3DSA:1.10.287.770 (GENE3D); IPR001873 (PFAM); G3DSA:2.60.470.10 (GENE3D); PTHR11690:SF222 (PANTHER); IPR001873 (PANTHER)							gi|1084310842|ref|XP_018646448.1| Amiloride-sensitive sodium channel,putative [Schistosoma mansoni]	1.56156e-153	448.358	Amiloride-sensitive sodium channel
EWB00_000087	membrane metallo-endopeptidase-like 1	6.37e-77	GO:0004222; GO:0005886; GO:0006508; GO:0016021; GO:0046872	E3.4.24	IPR008753 (PFAM); IPR024079 (G3DSA:3.40.390.GENE3D); G3DSA:1.10.1380.10 (GENE3D); IPR000718 (PANTHER); PTHR11733:SF187 (PANTHER); SSF55486 (SUPERFAMILY)	sp|O16796|NPL11_CAEEL Neprilysin-11 OS=Caenorhabditis elegans GN=nep-11 PE=1 SV=2	5.99e-09	59.7	tr|C7TZ45|C7TZ45_SCHJA Endothelin-converting enzyme OS=Schistosoma japonicum PE=2 SV=1	2.8e-76	253	gi|257206486|emb|CAX82871.1| Endothelin-converting enzyme [Schistosoma japonicum]	6.36703e-77	253.832	Peptidase family M13
EWB00_000088	hypothetical protein T265_04991	2.06e-23	GO:0016020; GO:0003676		IPR036397 (G3DSA:3.30.420.GENE3D); IPR012337 (SUPERFAMILY)							gi|684385378|ref|XP_009168145.1| hypothetical protein T265_04991 [Opisthorchis viverrini]	2.06098e-23	96.6709
EWB00_000089	gag-pol poly	2.57e-94	GO:0004519; GO:0015074; GO:0004190; GO:0003676; GO:0003964; GO:0006508	E3.4.23	G3DSA:3.10.10.10 (GENE3D); G3DSA:1.10.340.70 (GENE3D); G3DSA:3.30.70.270 (GENE3D); IPR000477 (PFAM); PTHR24559:SF253 (PANTHER); PTHR24559:SF253 (PANTHER); PTHR24559 (PANTHER); PTHR24559 (PANTHER); PTHR24559:SF253 (PANTHER); PTHR24559 (PANTHER); cd01647 (CDD); SSF56672 (SUPERFAMILY)	sp|P20825|POL2_DROME Retrovirus-related Pol polyprotein from transposon 297 OS=Drosophila melanogaster GN=pol PE=3 SV=1	3.55e-25	113	tr|C7C1Y8|C7C1Y8_SCHJA Pol polyprotein OS=Schistosoma japonicum PE=4 SV=1	3.38e-91	308	gi|44829164|tpg|DAA04495.1| TPA_exp: pol polyprotein [Schistosoma mansoni]	2.57408e-94	315.849	Reverse transcriptase (RNA-dependent DNA polymerase)
EWB00_000090	cytosolic malate dehydrogenase	0	GO:0005737; GO:0006090; GO:0005975; GO:0019643; GO:0005829; GO:0006099; GO:0005739; GO:0006107; GO:0030060; GO:0006734; GO:0046487; GO:0006108	E1.1.1.37	IPR001557 (PIRSF); G3DSA:3.40.50.720 (GENE3D); IPR015955 (G3DSA:3.90.110.GENE3D); IPR010945 (TIGRFAM); IPR001236 (PFAM); IPR022383 (PFAM); IPR011274 (TIGRFAM); IPR010945 (PANTHER); PTHR23382:SF3 (PANTHER); IPR001252 (PROSITE_PATTERNS); IPR036291 (SUPERFAMILY); IPR015955 (SUPERFAMILY)	sp|Q04820|MDHC_ECHGR Malate dehydrogenase, cytoplasmic OS=Echinococcus granulosus GN=MDH PE=2 SV=2	2.91e-130	378	tr|Q5DF59|Q5DF59_SCHJA Malate dehydrogenase OS=Schistosoma japonicum GN=MDH1 PE=2 SV=1	0	620	gi|56754724|gb|AAW25547.1| SJCHGC01367 protein [Schistosoma japonicum]	0	674.47	lactate/malate dehydrogenase, alpha/beta C-terminal domain; lactate/malate dehydrogenase, NAD binding domain	K00025
EWB00_000091	Epidermal growth factor receptor kinase substrate 8 2	0	GO:0030676; GO:0001726; GO:0032991; GO:0016601; GO:1900029; GO:0016310; GO:0005829; GO:0016301; GO:0051015; GO:0032587; GO:0003779; GO:0005515; GO:0035023; GO:0007266; GO:0042608		IPR001452 (SMART); IPR011993 (G3DSA:2.30.29.GENE3D); IPR001452 (PFAM); G3DSA:2.30.30.40 (GENE3D); PTHR12287:SF23 (PANTHER); PTHR12287 (PANTHER); IPR001452 (PROSITE_PROFILES); IPR036028 (SUPERFAMILY)	sp|Q8R5F8|ES8L1_MOUSE Epidermal growth factor receptor kinase substrate 8-like protein 1 OS=Mus musculus GN=Eps8l1 PE=1 SV=1	1.2e-20	99.4	tr|C1LEA3|C1LEA3_SCHJA Epidermal growth factor receptor pathway substrate 8 OS=Schistosoma japonicum PE=2 SV=1	0	996	gi|226479072|emb|CAX73031.1| Epidermal growth factor receptor pathway substrate 8 [Schistosoma japonicum]	0	1034.25	Bacterial SH3 domain; SH3 domain	K17277
EWB00_000093	adenylyltransferase and sulfurtransferase	0	GO:0006777; GO:0004792; GO:0061604; GO:0002143; GO:0044267; GO:0016779; GO:0061605; GO:0005829; GO:0008641; GO:0032447; GO:0032324; GO:0019008; GO:0046872; GO:0005524	E2.8.1.1	IPR001763 (SMART); IPR001763 (PFAM); G3DSA:3.40.50.720 (GENE3D); IPR036873 (G3DSA:3.40.250.GENE3D); IPR000594 (PFAM); PTHR10953:SF102 (PANTHER); PTHR10953 (PANTHER); IPR001763 (PROSITE_PROFILES); IPR028885 (HAMAP); cd00757 (CDD); IPR035985 (SUPERFAMILY)	sp|B3MLX7|MOCS3_DROAN Adenylyltransferase and sulfurtransferase MOCS3 OS=Drosophila ananassae GN=GF15533 PE=3 SV=1	4.13e-119	359	tr|Q5DFG1|Q5DFG1_SCHJA Adenylyltransferase and sulfurtransferase MOCS3 OS=Schistosoma japonicum PE=2 SV=1	0	933	gi|56754515|gb|AAW25445.1| SJCHGC00895 protein [Schistosoma japonicum]	0	933.71	Rhodanese-like domain; ThiF family	K11996
EWB00_000094	mitochondrial ribosomal L24	0	GO:0003735; GO:0005840; GO:0005762; GO:0016020; GO:0042254; GO:0005739; GO:0006412		IPR014722 (G3DSA:2.30.30.GENE3D); IPR003256 (PFAM); mobidb-lite (MOBIDB_LITE); PTHR12903:SF0 (PANTHER); IPR003256 (PANTHER); IPR005825 (PROSITE_PATTERNS); cd06089 (CDD); IPR008991 (SUPERFAMILY)	sp|Q29MA5|RM24_DROPS Probable 39S ribosomal protein L24, mitochondrial OS=Drosophila pseudoobscura pseudoobscura GN=mRpL24 PE=3 SV=1	2.25e-26	108	tr|Q5DGV6|Q5DGV6_SCHJA SJCHGC05064 protein OS=Schistosoma japonicum PE=2 SV=1	0	563	gi|56753493|gb|AAW24950.1| SJCHGC05064 protein [Schistosoma japonicum]	0	563.148	Ribosomal proteins 50S L24/mitochondrial 39S L24	K02895
EWB00_000095	Nucleolar 14	0	GO:0030490; GO:0032040; GO:0030692; GO:0005730		Coil (COILS); IPR007276 (PFAM); IPR007276 (PANTHER)				tr|Q5BWM5|Q5BWM5_SCHJA SJCHGC02393 protein (Fragment) OS=Schistosoma japonicum PE=2 SV=2	0	717	gi|76157204|gb|AAX28200.2| SJCHGC02393 protein, partial [Schistosoma japonicum]	0	719.539	Nop14-like family
EWB00_000096	Gag-Pol poly	9.48e-149	GO:0008152; GO:0003676; GO:0008270		IPR001878 (SMART); IPR001878 (PROSITE_PROFILES)				tr|C7C204|C7C204_SCHJA Gag-Pol polyprotein OS=Schistosoma japonicum PE=4 SV=1	4.17e-148	462	gi|254587300|emb|CAX83707.1| Gag-Pol polyprotein [Schistosoma japonicum]	9.48073e-149	462.225
EWB00_000097	isoform CRA_a	1.24e-129	GO:0016032; GO:0003676		IPR036862 (G3DSA:2.30.30.GENE3D); IPR008919 (G3DSA:1.10.375.GENE3D); IPR001037 (PFAM); mobidb-lite (MOBIDB_LITE); IPR001037 (PROSITE_PROFILES); IPR036862 (SUPERFAMILY); IPR008919 (SUPERFAMILY)				tr|A0A1X6RM79|A0A1X6RM79_CHLAO Integrase DNA binding domain OS=Chlamydia abortus GN=SAMEA1527889_02370 PE=4 SV=1	5.85e-59	192	gi|148682092|gb|EDL14039.1| mCG140874, partial [Mus musculus]	1.23796e-129	376.326	Integrase DNA binding domain
EWB00_000098	glycoside hydrolase subgroup catalytic core	8.15e-166	GO:0005576; GO:0005975; GO:0030245; GO:0004553; GO:0047876; GO:0042151		G3DSA:3.20.20.80 (GENE3D); IPR001547 (PFAM); PTHR31308 (PANTHER); PTHR31308 (PANTHER); PTHR31308:SF2 (PANTHER); IPR017853 (SUPERFAMILY)	sp|Q9GV16|EGCSE_CYANO Endoglycoceramidase OS=Cyanea nozakii PE=1 SV=1	5e-37	144	tr|Q5DGI7|Q5DGI7_SCHJA SJCHGC02838 protein OS=Schistosoma japonicum PE=2 SV=1	1.19e-164	481	gi|56753744|gb|AAW25069.1| SJCHGC02838 protein [Schistosoma japonicum]	8.14904e-166	483.026	Cellulase (glycosyl hydrolase family 5)	K05991
EWB00_000099	glycoside hydrolase subgroup catalytic core	0	GO:0005975; GO:0016021; GO:0008422; GO:0005576; GO:0046479; GO:0030245; GO:0047876	E3.2.1.123; E3.2.1.21	IPR001547 (PFAM); IPR013780 (G3DSA:2.60.40.GENE3D); G3DSA:3.20.20.80 (GENE3D); PTHR31308:SF2 (PANTHER); PTHR31308:SF2 (PANTHER); PTHR31308 (PANTHER); PTHR31308 (PANTHER); IPR017853 (SUPERFAMILY); IPR017853 (SUPERFAMILY); IPR017853 (SUPERFAMILY)	sp|Q6L6S1|EGCSE_HYDVU Endoglycoceramidase OS=Hydra vulgaris PE=1 SV=1	9.6e-37	149	tr|A0A095A6L4|A0A095A6L4_SCHHA Endoglycoceramidase (Fragment) OS=Schistosoma haematobium GN=MS3_09774 PE=3 SV=1	0	703	gi|844873402|ref|XP_012801034.1| Endoglycoceramidase, partial [Schistosoma haematobium]	0	703.36	Cellulase (glycosyl hydrolase family 5)
EWB00_000100	mitochondrial ribosomal S31	0	GO:0003735; GO:0042254; GO:0005763		IPR026299 (PFAM); IPR026299 (PANTHER)	sp|Q09261|RT31_CAEEL 28S ribosomal protein S31, mitochondrial OS=Caenorhabditis elegans GN=mrps-31 PE=3 SV=2	3.12e-22	97.8	tr|Q5C3J9|Q5C3J9_SCHJA SJCHGC04718 protein (Fragment) OS=Schistosoma japonicum PE=2 SV=2	0	513	gi|76154287|gb|AAX25776.2| SJCHGC04718 protein, partial [Schistosoma japonicum]	0	513.457	Mitochondrial 28S ribosomal protein S31	K17410
EWB00_000101	lin-54 homolog	5.04e-76	GO:0005634; GO:0006355; GO:0006351; GO:0003677; GO:0046872; GO:0007049		IPR033467 (SMART); IPR005172 (PFAM); IPR028307 (PANTHER); IPR028307 (PANTHER); PTHR12446:SF22 (PANTHER); PTHR12446:SF22 (PANTHER); IPR005172 (PROSITE_PROFILES)	sp|Q571G4|LIN54_MOUSE Protein lin-54 homolog OS=Mus musculus GN=Lin54 PE=2 SV=2	2.32e-21	101				gi|844856231|ref|XP_012796853.1| hypothetical protein MS3_05412 [Schistosoma haematobium]	5.0416e-76	253.062	Tesmin/TSO1-like CXC domain, cysteine-rich domain
EWB00_000102	SJCHGC03358 partial	1.32e-107			no IPS match							gi|844856234|ref|XP_012796854.1| hypothetical protein MS3_05417 [Schistosoma haematobium]	1.3151e-107	337.421
EWB00_000105	Tolloid partial	1.14e-16	GO:0006508; GO:0008270; GO:0004222; GO:0005509; GO:0003677	E3.4.24	mobidb-lite (MOBIDB_LITE)							gi|844856237|ref|XP_012796855.1| Tolloid-like protein 1, partial [Schistosoma haematobium]	1.14211e-16	81.2629
EWB00_000106	Tolloid 1	0	GO:0043565; GO:0030154; GO:0004222; GO:0004252; GO:0005634; GO:0016020; GO:0006355; GO:0001501; GO:0008270; GO:0005576; GO:0006508; GO:0022617; GO:0005509	E3.4.24	IPR001506 (PRINTS); IPR000859 (SMART); IPR006026 (SMART); IPR001881 (SMART); IPR000742 (SMART); IPR035914 (G3DSA:2.60.120.GENE3D); IPR001506 (PFAM); IPR035914 (G3DSA:2.60.120.GENE3D); G3DSA:2.10.25.10 (GENE3D); IPR000859 (PFAM); PF14670 (PFAM); G3DSA:2.10.25.10 (GENE3D); IPR024079 (G3DSA:3.40.390.GENE3D); IPR035914 (G3DSA:2.60.120.GENE3D); IPR035914 (G3DSA:2.60.120.GENE3D); mobidb-lite (MOBIDB_LI…	sp|O43897|TLL1_HUMAN Tolloid-like protein 1 OS=Homo sapiens GN=TLL1 PE=1 SV=1	0	645	tr|A0A095C5C0|A0A095C5C0_SCHHA Metalloendopeptidase (Fragment) OS=Schistosoma haematobium GN=MS3_05415 PE=3 SV=1	0	2434	gi|844856237|ref|XP_012796855.1| Tolloid-like protein 1, partial [Schistosoma haematobium]	0	2535.37	CUB domain; Calcium-binding EGF domain; EGF-like domain; Astacin (Peptidase family M12A); Complement Clr-like EGF-like; Coagulation Factor Xa inhibitory site	K13046
EWB00_000107	iroquois-class homeodomain IRX-4- partial	4.17e-123	GO:0043565; GO:0004222; GO:0008270; GO:0006355; GO:0006508; GO:0005634; GO:0000981; GO:0005509	E3.4.24	IPR001356 (SMART); G3DSA:1.10.10.60 (GENE3D); IPR008422 (PFAM); mobidb-lite (MOBIDB_LITE); mobidb-lite (MOBIDB_LITE); IPR017970 (PROSITE_PATTERNS); IPR001356 (PROSITE_PROFILES); IPR001356 (CDD); IPR009057 (SUPERFAMILY)	sp|P78412|IRX6_HUMAN Iroquois-class homeodomain protein IRX-6 OS=Homo sapiens GN=IRX6 PE=2 SV=3	2.23e-34	140				gi|844856240|ref|XP_012796856.1| Iroquois-class homeodomain protein IRX-6 [Schistosoma haematobium]	4.17376e-123	398.282	Homeobox domain; Homeobox KN domain
EWB00_000108	expressed conserved	6.57e-132	GO:0016021		PTHR21615 (PANTHER)							gi|1084301789|ref|XP_018653985.1| uncharacterized protein Smp_203410 [Schistosoma mansoni]	6.56994e-132	380.563
EWB00_000109	NADP-dependent malic enzyme	0	GO:0005737; GO:0006090; GO:0006560; GO:0004473; GO:0051287; GO:0004471; GO:0008948; GO:0006099; GO:0006525; GO:0015976; GO:0046872; GO:0006108	E4.1.1.3; E1.1.1.38; E1.1.1.39; E1.1.1.40	IPR001891 (PRINTS); IPR012302 (SMART); IPR012301 (SMART); IPR012302 (PFAM); G3DSA:3.40.50.720 (GENE3D); IPR012301 (PFAM); IPR037062 (G3DSA:3.40.50.GENE3D); IPR001891 (PIRSF); PTHR23406 (PANTHER); SSF53223 (SUPERFAMILY); IPR036291 (SUPERFAMILY)	sp|P28227|MAOX_ANAPL NADP-dependent malic enzyme OS=Anas platyrhynchos GN=ME1 PE=1 SV=1	1.66e-158	462	tr|C1L3N1|C1L3N1_SCHJA Malic enzyme 1, NADP(+)-dependent, cytosolic OS=Schistosoma japonicum GN=ME1 PE=2 SV=1	0	872	gi|226490134|emb|CAX69309.1| malic enzyme 1, NADP(+)-dependent, cytosolic [Schistosoma japonicum]	0	872.078	Malic enzyme, NAD binding domain; Malic enzyme, N-terminal domain	K00029
EWB00_000110	von Willebrand factor A domain-containing 3A	6.56e-141			IPR036465 (G3DSA:3.40.50.GENE3D); IPR032770 (PFAM); mobidb-lite (MOBIDB_LITE); PTHR14343 (PANTHER); IPR036465 (SUPERFAMILY)							gi|844877809|ref|XP_012802103.1| hypothetical protein MS3_10872, partial [Schistosoma haematobium]	6.56078e-141	429.098	Domain of unknown function (DUF4537)
EWB00_000111	Serine threonine- phosphatase 2B catalytic subunit alpha isoform	0	GO:0035774; GO:0006470; GO:0019899; GO:0008144; GO:0035690; GO:0030346; GO:0030018; GO:0005737; GO:0001946; GO:0043029; GO:0030315; GO:0005509; GO:0010468; GO:0017156; GO:0031987; GO:0006468; GO:0034097; GO:0030217; GO:0035176; GO:0050796; GO:0005886; GO:0005955; GO:0007507; GO:0033173; GO:0032991; GO:0005829; GO:0004723; GO:0004722; GO:0004721; GO:0033192; GO:0045944; GO:0005516; GO:0001915; GO:…	E3.1.3.16	IPR006186 (PRINTS); IPR006186 (SMART); IPR029052 (G3DSA:3.60.21.GENE3D); IPR004843 (PFAM); mobidb-lite (MOBIDB_LITE); PTHR11668:SF261 (PANTHER); PTHR11668 (PANTHER); IPR006186 (PROSITE_PATTERNS); SSF56300 (SUPERFAMILY)	sp|P48453|PP2BB_MOUSE Serine/threonine-protein phosphatase 2B catalytic subunit beta isoform OS=Mus musculus GN=Ppp3cb PE=1 SV=2	0	633	tr|A0A094ZE71|A0A094ZE71_SCHHA Serine/threonine-protein phosphatase OS=Schistosoma haematobium GN=MS3_00821 PE=3 SV=1	0	815	gi|844837337|ref|XP_012792452.1| Serine/threonine-protein phosphatase 2B catalytic subunit alpha isoform [Schistosoma haematobium]	0	873.233	Calcineurin-like phosphoesterase	K04348
EWB00_000112	serine threonine- phosphatase 2B catalytic subunit alpha isoform-like isoform X3	1.05e-89	GO:1903799; GO:0006470; GO:0000082; GO:0019899; GO:0050804; GO:0035690; GO:0046676; GO:0070886; GO:0042383; GO:0030018; GO:0001975; GO:0014883; GO:0016020; GO:0005739; GO:0005654; GO:0045955; GO:0071333; GO:0046872; GO:1903244; GO:1905205; GO:0048741; GO:0006606; GO:0006816; GO:0051592; GO:0009898; GO:0060079; GO:0035562; GO:0016018; GO:0005955; GO:0050774; GO:0051091; GO:0033173; GO:0007420; GO:…	E3.1.3.16	IPR006186 (PRINTS); IPR029052 (G3DSA:3.60.21.GENE3D); G3DSA:1.10.238.10 (GENE3D); IPR004843 (PFAM); mobidb-lite (MOBIDB_LITE); PTHR11668:SF312 (PANTHER); PTHR11668 (PANTHER); SSF56300 (SUPERFAMILY)	sp|P63329|PP2BA_RAT Serine/threonine-protein phosphatase 2B catalytic subunit alpha isoform OS=Rattus norvegicus GN=Ppp3ca PE=1 SV=1	1.13e-57	189	tr|Q5C1T1|Q5C1T1_SCHJA SJCHGC08224 protein (Fragment) OS=Schistosoma japonicum PE=2 SV=2	3.41e-78	235	gi|76155150|gb|AAX26394.2| SJCHGC08224 protein, partial [Schistosoma japonicum]	1.04616e-89	263.077	Calcineurin-like phosphoesterase
EWB00_000113	Polyadenylate-binding 2	8.21e-157	GO:0005737; GO:0060050; GO:0000289; GO:0008143; GO:0005634; GO:0016020; GO:1904247; GO:0000398; GO:0071011; GO:0003723; GO:0006378; GO:0071013; GO:0003729		Coil (COILS); IPR000504 (SMART); IPR012677 (G3DSA:3.30.70.GENE3D); IPR000504 (PFAM); mobidb-lite (MOBIDB_LITE); IPR034911 (PANTHER); PTHR44316:SF1 (PANTHER); IPR000504 (PROSITE_PROFILES); cd12551 (CDD); IPR035979 (SUPERFAMILY)	sp|Q7KNF2|PABP2_DROME Polyadenylate-binding protein 2 OS=Drosophila melanogaster GN=Pabp2 PE=1 SV=1	1.06e-59	189	tr|Q5BQZ4|Q5BQZ4_SCHJA Polyadenylate-binding protein 2 OS=Schistosoma japonicum GN=PABII PE=2 SV=2	2.12e-140	399	gi|171474005|gb|AAX31042.2| SJCHGC09749 protein [Schistosoma japonicum]	8.21007e-157	439.499	RNA recognition motif. (a.k.a. RRM, RBD, or RNP domain)	K14396
EWB00_000114	glycogen debranching enzyme isoform X1	0	GO:0102500; GO:0051384; GO:0005829; GO:0004133; GO:0007584; GO:0031593; GO:0030247; GO:0004134; GO:0004135; GO:1904813; GO:0016234; GO:0034774; GO:0005737; GO:0005980; GO:0005978; GO:0005982; GO:0005985; GO:0016529; GO:0043312; GO:0043033; GO:0005634; GO:0005576	E2.4.1.25; E3.2.1.33	Coil (COILS); IPR032792 (PFAM); G3DSA:3.20.20.80 (GENE3D); G3DSA:3.20.20.80 (GENE3D); IPR032790 (PFAM); IPR029436 (PFAM); IPR032788 (PFAM); IPR010401 (PANTHER); IPR008928 (SUPERFAMILY); IPR017853 (SUPERFAMILY)	sp|P35573|GDE_HUMAN Glycogen debranching enzyme OS=Homo sapiens GN=AGL PE=1 SV=3	0	998	tr|A0A094ZFT4|A0A094ZFT4_SCHHA Glycogen debranching enzyme (Fragment) OS=Schistosoma haematobium GN=MS3_00794 PE=4 SV=1	0	2504	gi|844837239|ref|XP_012792427.1| Glycogen debranching enzyme, partial [Schistosoma haematobium]	0	2548.47	Glycogen debranching enzyme, glucanotransferase domain; Central domain of human glycogen debranching enzyme; N-terminal domain from the human glycogen debranching enzyme; Amylo-alpha-1,6-glucosidase	K01196
EWB00_000115	transcription elongation factor s-II	1.33e-177	GO:0006448; GO:0005840; GO:0005634; GO:0006355; GO:0008270; GO:0003677; GO:0003746; GO:0006351		IPR003618 (SMART); IPR003617 (SMART); IPR035100 (PIRSF); IPR036575 (G3DSA:1.10.472.GENE3D); IPR003618 (PFAM); IPR035441 (G3DSA:1.20.930.GENE3D); IPR017923 (PFAM); mobidb-lite (MOBIDB_LITE); PTHR11477 (PANTHER); PTHR11477:SF1 (PANTHER); IPR017923 (PROSITE_PROFILES); IPR003618 (PROSITE_PROFILES); cd00183 (CDD); IPR036575 (SUPERFAMILY); IPR035441 (SUPERFAMILY)	sp|Q148K0|TCEA2_BOVIN Transcription elongation factor A protein 2 OS=Bos taurus GN=TCEA2 PE=2 SV=1	1.93e-41	147	tr|C1LE55|C1LE55_SCHJA RNA polymerase II elongation factor OS=Schistosoma japonicum GN=TfIIS PE=2 SV=1	1.41e-163	464	gi|226478976|emb|CAX72983.1| RNA polymerase II elongation factor [Schistosoma japonicum]	1.32661e-177	498.049	Transcription factor S-II (TFIIS), central domain; TFIIS helical bundle-like domain	K03145
EWB00_000116	---NA---				mobidb-lite (MOBIDB_LITE)
EWB00_000117	---NA---				no IPS match
EWB00_000118	---NA---				mobidb-lite (MOBIDB_LITE)
EWB00_000119	---NA---				no IPS match
EWB00_000120	---NA---				mobidb-lite (MOBIDB_LITE)
EWB00_000121	---NA---				mobidb-lite (MOBIDB_LITE)
EWB00_000122	---NA---				mobidb-lite (MOBIDB_LITE)
EWB00_000123	---NA---				no IPS match
EWB00_000124	---NA---				mobidb-lite (MOBIDB_LITE); mobidb-lite (MOBIDB_LITE)
EWB00_000125	---NA---				no IPS match
EWB00_000126	Transposon Tf2-2 poly	6.49e-73	GO:0046718; GO:0016310; GO:0016301; GO:0044826; GO:0030430; GO:0004523; GO:0003676; GO:0042025; GO:0003964; GO:0006310; GO:0075713; GO:0075732; GO:0003887; GO:0015074; GO:0004190; GO:0003723; GO:0006508; GO:0046872; GO:0019012	E3.4.23	G3DSA:1.10.10.2300 (GENE3D); IPR036397 (G3DSA:3.30.420.GENE3D); IPR001584 (PFAM); PTHR24559 (PANTHER); PTHR24559:SF253 (PANTHER); IPR001584 (PROSITE_PROFILES); IPR012337 (SUPERFAMILY)	sp|P23074|POL_SFV1 Pro-Pol polyprotein OS=Simian foamy virus type 1 GN=pol PE=1 SV=3	3.36e-09	56.6	tr|Q5C1R3|Q5C1R3_SCHJA SJCHGC05324 protein (Fragment) OS=Schistosoma japonicum PE=2 SV=2	7.93e-61	192	gi|76155162|gb|AAX26412.2| SJCHGC05324 protein, partial [Schistosoma japonicum]	6.48514e-73	221.861	Integrase core domain
EWB00_000127	hypothetical protein	1.25e-156			mobidb-lite (MOBIDB_LITE)				tr|Q5DBK6|Q5DBK6_SCHJA SJCHGC02019 protein OS=Schistosoma japonicum PE=2 SV=1	9.47e-51	174	gi|226471754|emb|CAX70958.1| hypothetical protein [Schistosoma japonicum]	1.24688e-156	441.039
EWB00_000128	---NA---				no IPS match
EWB00_000130	pol poly	4.91e-64	GO:0015074; GO:0003676		PTHR22955 (PANTHER)				tr|C7C1Z5|C7C1Z5_SCHJA Pol polyprotein OS=Schistosoma japonicum PE=4 SV=1	2.16e-63	221	gi|254587283|emb|CAX83698.1| pol polyprotein [Schistosoma japonicum]	4.91157e-64	221.476
EWB00_000131	Gag-Pol poly	0	GO:0015074; GO:0008270; GO:0003676		G3DSA:3.30.70.270 (GENE3D); IPR008042 (PFAM); G3DSA:3.10.10.10 (GENE3D); IPR000477 (PFAM); cd01644 (CDD); SSF56672 (SUPERFAMILY)				tr|C7C204|C7C204_SCHJA Gag-Pol polyprotein OS=Schistosoma japonicum PE=4 SV=1	0	780	gi|254587300|emb|CAX83707.1| Gag-Pol polyprotein [Schistosoma japonicum]	0	780.785	Pao retrotransposon peptidase; Reverse transcriptase (RNA-dependent DNA polymerase)
EWB00_000132	disulfide- partial	0	GO:0003824; GO:0008270; GO:0003676; GO:0015074		IPR001878 (SMART); IPR005312 (PFAM); IPR001878 (PROSITE_PROFILES)				tr|C7C204|C7C204_SCHJA Gag-Pol polyprotein OS=Schistosoma japonicum PE=4 SV=1	0	748	gi|254587300|emb|CAX83707.1| Gag-Pol polyprotein [Schistosoma japonicum]	0	748.429	Protein of unknown function (DUF1759)
EWB00_000133	GTP-binding 10	0	GO:0005730; GO:0042254; GO:0005525		IPR006073 (PRINTS); IPR006073 (PFAM); G3DSA:3.40.50.300 (GENE3D); IPR036726 (G3DSA:2.70.210.GENE3D); IPR006169 (PFAM); PTHR11702 (PANTHER); PTHR11702 (PANTHER); PTHR11702:SF38 (PANTHER); PTHR11702:SF38 (PANTHER); IPR031167 (PROSITE_PROFILES); IPR036726 (SUPERFAMILY); IPR027417 (SUPERFAMILY)	sp|Q6DHF7|GTPBA_DANRE GTP-binding protein 10 OS=Danio rerio GN=gtpbp10 PE=2 SV=1	6.14e-58	197	tr|A0A094ZWZ8|A0A094ZWZ8_SCHHA GTP-binding protein 10 OS=Schistosoma haematobium GN=MS3_07253 PE=4 SV=1	0	698	gi|844863606|ref|XP_012798612.1| GTP-binding protein 10 [Schistosoma haematobium]	0	698.738	Ferrous iron transport protein B; GTP1/OBG; 50S ribosome-binding GTPase
EWB00_000134	epithelial splicing regulatory 1	0	GO:0003729; GO:0003676; GO:0005634; GO:0043484; GO:0008380; GO:0006397		IPR000504 (SMART); IPR012677 (G3DSA:3.30.70.GENE3D); IPR012677 (G3DSA:3.30.70.GENE3D); mobidb-lite (MOBIDB_LITE); mobidb-lite (MOBIDB_LITE); PTHR13976:SF25 (PANTHER); PTHR13976 (PANTHER); PTHR13976 (PANTHER); PTHR13976:SF25 (PANTHER); IPR000504 (PROSITE_PROFILES); cd12254 (CDD); IPR035979 (SUPERFAMILY); IPR035979 (SUPERFAMILY)	sp|B2RYD2|ESRP1_RAT Epithelial splicing regulatory protein 1 OS=Rattus norvegicus GN=Esrp1 PE=2 SV=2	3.3e-25	116				gi|1084311070|ref|XP_018646532.1| heterogeneous nuclear ribonucleoprotein-related [Schistosoma mansoni]	0	724.546	RNA recognition motif. (a.k.a. RRM, RBD, or RNP domain)	K14947
EWB00_000135	Heterogeneous nuclear ribonucleo L	0	GO:0007623; GO:0005829; GO:0006397; GO:1990715; GO:0034198; GO:0048025; GO:1902416; GO:0005737; GO:0044212; GO:0000381; GO:0097157; GO:0005634; GO:1990904; GO:0005654; GO:0019013; GO:0003723; GO:1901652; GO:0048471; GO:0045727; GO:0045120; GO:0035770; GO:0003730		IPR000504 (SMART); IPR000504 (PFAM); PF13893 (PFAM); IPR012677 (G3DSA:3.30.70.GENE3D); IPR012677 (G3DSA:3.30.70.GENE3D); IPR012677 (G3DSA:3.30.70.GENE3D); IPR012677 (G3DSA:3.30.70.GENE3D); mobidb-lite (MOBIDB_LITE); mobidb-lite (MOBIDB_LITE); PTHR44018:SF3 (PANTHER); PTHR44018 (PANTHER); IPR000504 (PROSITE_PROFILES); IPR000504 (PROSITE_PROFILES); cd12424 (CDD); cd12427 (CDD); IPR035979 (SUPERFAMI…	sp|Q8R081|HNRPL_MOUSE Heterogeneous nuclear ribonucleoprotein L OS=Mus musculus GN=Hnrnpl PE=1 SV=2	4.95e-31	132				gi|844870781|ref|XP_012800348.1| Heterogeneous nuclear ribonucleoprotein L [Schistosoma haematobium]	0	1280.39	RNA recognition motif. (a.k.a. RRM, RBD, or RNP domain)	K13159
EWB00_000136	Inositol polyphosphate multikinase	0	GO:0000823; GO:0000824; GO:0000825; GO:0008440; GO:0005730; GO:0016310; GO:0005634; GO:0016301; GO:0043647; GO:0005654; GO:0047326; GO:0032958; GO:0005524		IPR005522 (PFAM); PTHR12400:SF51 (PANTHER); IPR005522 (PANTHER); SSF56104 (SUPERFAMILY)	sp|Q8NFU5|IPMK_HUMAN Inositol polyphosphate multikinase OS=Homo sapiens GN=IPMK PE=1 SV=1	1.82e-38	145	tr|Q5D967|Q5D967_SCHJA Kinase OS=Schistosoma japonicum PE=2 SV=1	0	654	gi|56758998|gb|AAW27639.1| SJCHGC09077 protein [Schistosoma japonicum]	0	741.11	Inositol polyphosphate kinase	K00915
EWB00_000137	t-SNARE domain-containing 1 isoform X1	3.52e-177	GO:0016021; GO:0016192; GO:0000149; GO:0006906; GO:0000139; GO:0048278; GO:0012505; GO:0006886; GO:0005484; GO:0031201; GO:0031901; GO:0055038		IPR000727 (SMART); IPR000727 (PFAM); G3DSA:1.20.5.110 (GENE3D); PTHR19957 (PANTHER); PTHR19957:SF209 (PANTHER); IPR000727 (PROSITE_PROFILES); cd15847 (CDD); IPR010989 (SUPERFAMILY)	sp|Q5RBW6|STX12_PONAB Syntaxin-12 OS=Pongo abelii GN=STX12 PE=2 SV=1	1.49e-11	66.2	tr|Q86FF3|Q86FF3_SCHJA SJCHGC06512 protein OS=Schistosoma japonicum PE=2 SV=1	1.61e-176	493	gi|29840921|gb|AAP05922.1| SJCHGC06512 protein [Schistosoma japonicum]	3.52414e-177	493.041	SNARE domain
EWB00_000138	Transcription factor 7-like 2	0	GO:0048069; GO:0030326; GO:0060710; GO:0046632; GO:0030223; GO:0003705; GO:0022407; GO:0007155; GO:0060325; GO:0071866; GO:0003677; GO:0001837; GO:0021861; GO:0014070; GO:0005737; GO:0043565; GO:0005634; GO:0001569; GO:0001822; GO:0005654; GO:0021854; GO:0001649; GO:0021879; GO:0032696; GO:0060561; GO:0002040; GO:0021873; GO:0043588; GO:0006351; GO:0016202; GO:0030331; GO:0031100; GO:0042100; GO:…		SM01366 (SMART); IPR009071 (SMART); IPR009071 (PFAM); IPR036910 (G3DSA:1.10.30.GENE3D); mobidb-lite (MOBIDB_LITE); mobidb-lite (MOBIDB_LITE); mobidb-lite (MOBIDB_LITE); mobidb-lite (MOBIDB_LITE); mobidb-lite (MOBIDB_LITE); mobidb-lite (MOBIDB_LITE); PTHR10373:SF38 (PANTHER); PTHR10373:SF38 (PANTHER); IPR024940 (PANTHER); IPR024940 (PANTHER); IPR009071 (PROSITE_PROFILES); cd01388 (CDD); IPR036910 …	sp|Q9QXN1|LEF1_RAT Lymphoid enhancer-binding factor 1 OS=Rattus norvegicus GN=Lef1 PE=2 SV=1	7.92e-36	144	tr|A0A094ZUU4|A0A094ZUU4_SCHHA Transcription factor 7-like 2 OS=Schistosoma haematobium GN=MS3_05207 PE=4 SV=1	3.49e-179	563	gi|844855494|ref|XP_012796661.1| Transcription factor 7-like 2 [Schistosoma haematobium]	0	981.089	HMG (high mobility group) box; HMG-box domain	K04491
EWB00_000139	cysteine protease inhibitor	3.19e-69	GO:0005615; GO:0005730; GO:0005829; GO:0005622; GO:0002020; GO:0010951; GO:0004869; GO:0008233; GO:0008344		IPR001713 (PRINTS); IPR000010 (PFAM); G3DSA:3.10.450.10 (GENE3D); IPR001713 (PANTHER); IPR018073 (PROSITE_PATTERNS); SSF54403 (SUPERFAMILY)	sp|Q8I030|CYTB_PANTR Cystatin-B OS=Pan troglodytes GN=CSTB PE=3 SV=1	1.75e-22	86.7	tr|F0UXG3|F0UXG3_SCHJA Cystatin-B (Stefin-B) OS=Schistosoma japonicum PE=2 SV=1	1.46e-68	209	gi|226481359|emb|CAX73577.1| Cystatin-B (Stefin-B) [Schistosoma japonicum]	3.18553e-69	209.149	Cystatin domain	K13907
EWB00_000140	Tether containing UBX domain for GLUT4	0	GO:0033116; GO:0009898; GO:0019898; GO:0046324; GO:0042593; GO:0007165; GO:0012506; GO:0005886; GO:0043231; GO:0030659; GO:0005057; GO:0005829; GO:0031401; GO:0005654; GO:0048471; GO:0006886; GO:0012505		IPR021569 (PFAM); G3DSA:3.10.20.90 (GENE3D); G3DSA:3.10.20.90 (GENE3D); mobidb-lite (MOBIDB_LITE); mobidb-lite (MOBIDB_LITE); PTHR23153 (PANTHER); PTHR23153:SF35 (PANTHER); IPR029071 (SUPERFAMILY); IPR029071 (SUPERFAMILY)	sp|Q8VBT9|ASPC1_MOUSE Tether containing UBX domain for GLUT4 OS=Mus musculus GN=Aspscr1 PE=1 SV=1	2.98e-16	85.5	tr|Q5DA37|Q5DA37_SCHJA SJCHGC09548 protein OS=Schistosoma japonicum PE=2 SV=1	0	1187	gi|56758358|gb|AAW27319.1| SJCHGC09548 protein [Schistosoma japonicum]	0	1209.13	UBX domain; TUG ubiquitin-like domain	K15627
EWB00_000141	SAM domain containing	0			Coil (COILS); G3DSA:1.10.150.50 (GENE3D); mobidb-lite (MOBIDB_LITE); mobidb-lite (MOBIDB_LITE); IPR013761 (SUPERFAMILY)				tr|A0A094ZUU0|A0A094ZUU0_SCHHA SAM and SH3 domain-containing protein 1 OS=Schistosoma haematobium GN=MS3_05215 PE=4 SV=1	0	929	gi|844855469|ref|XP_012796656.1| SAM and SH3 domain-containing protein 1 [Schistosoma haematobium]	0	988.408
EWB00_000142	---NA---				no IPS match
EWB00_000143	barH-like 1 homeobox	9.68e-46	GO:0043565; GO:0007605; GO:0005634; GO:0001228; GO:0001077; GO:0006355; GO:0006357; GO:0001764; GO:0000977; GO:0043524; GO:0000981; GO:0030901		IPR001356 (SMART); IPR001356 (PFAM); G3DSA:1.10.10.60 (GENE3D); mobidb-lite (MOBIDB_LITE); mobidb-lite (MOBIDB_LITE); PTHR24330:SF8 (PANTHER); PTHR24330:SF8 (PANTHER); PTHR24330 (PANTHER); PTHR24330:SF8 (PANTHER); PTHR24330 (PANTHER); PTHR24330 (PANTHER); IPR017970 (PROSITE_PATTERNS); IPR001356 (PROSITE_PROFILES); IPR001356 (CDD); IPR009057 (SUPERFAMILY)	sp|Q9BZE3|BARH1_HUMAN BarH-like 1 homeobox protein OS=Homo sapiens GN=BARHL1 PE=2 SV=1	1.94e-37	144				gi|1277520011|gb|PIS84836.1| homeobox domain protein [Fasciola hepatica]	9.67981e-46	174.096	Homeobox domain	K09360
EWB00_000144	Coiled-coil domain-containing 60	1.02e-154			IPR031526 (PFAM); mobidb-lite (MOBIDB_LITE)	sp|Q3ZAV0|CCD60_RAT Coiled-coil domain-containing protein 60 OS=Rattus norvegicus GN=Ccdc60 PE=2 SV=1	8.28e-15	82	tr|Q5DGV8|Q5DGV8_SCHJA SJCHGC07820 protein OS=Schistosoma japonicum PE=2 SV=1	5.22e-152	451	gi|56753489|gb|AAW24948.1| SJCHGC07820 protein [Schistosoma japonicum]	1.01585e-154	456.833	Domain of unknown function (DUF4698)
EWB00_000145	RNA-binding 12	0	GO:0005654; GO:0003723		IPR000504 (SMART); IPR012677 (G3DSA:3.30.70.GENE3D); IPR012677 (G3DSA:3.30.70.GENE3D); IPR012677 (G3DSA:3.30.70.GENE3D); IPR000504 (PFAM); mobidb-lite (MOBIDB_LITE); mobidb-lite (MOBIDB_LITE); mobidb-lite (MOBIDB_LITE); mobidb-lite (MOBIDB_LITE); mobidb-lite (MOBIDB_LITE); mobidb-lite (MOBIDB_LITE); PTHR13976:SF45 (PANTHER); PTHR13976 (PANTHER); PTHR13976:SF45 (PANTHER); IPR000504 (PROSITE_PROFIL…	sp|Q9NTZ6|RBM12_HUMAN RNA-binding protein 12 OS=Homo sapiens GN=RBM12 PE=1 SV=1	5.14e-25	115	tr|C1LGU1|C1LGU1_SCHJA RNA-binding protein 12 OS=Schistosoma japonicum PE=2 SV=1	0	1764	gi|226482640|emb|CAX73919.1| RNA-binding protein 12 [Schistosoma japonicum]	0	1859.73	RNA recognition motif. (a.k.a. RRM, RBD, or RNP domain)
EWB00_000146	FFD TFG box motifs	4.43e-149			IPR025609 (SMART); G3DSA:2.30.30.100 (GENE3D); IPR025609 (PFAM); mobidb-lite (MOBIDB_LITE); mobidb-lite (MOBIDB_LITE); PTHR13586 (PANTHER); PTHR13586:SF1 (PANTHER); PTHR13586 (PANTHER); PTHR13586 (PANTHER); PTHR13586:SF1 (PANTHER); PTHR13586:SF1 (PANTHER); IPR010920 (SUPERFAMILY)							gi|844855454|ref|XP_012796653.1| hypothetical protein MS3_05212 [Schistosoma haematobium]	4.43468e-149	445.277	Scd6-like Sm domain
EWB00_000147	---NA---				no IPS match
EWB00_000148	large subunit ribosomal L7e	1.02e-87	GO:0022625; GO:0003735; GO:0000463; GO:0003723; GO:0002181		IPR016082 (PFAM); IPR012988 (PFAM); mobidb-lite (MOBIDB_LITE); PTHR11524:SF16 (PANTHER); PTHR11524 (PANTHER); IPR036919 (SUPERFAMILY)	sp|O01802|RL7_CAEEL 60S ribosomal protein L7 OS=Caenorhabditis elegans GN=rpl-7 PE=3 SV=1	4.26e-29	111	tr|Q86DX9|Q86DX9_SCHJA Clone ZZZ449 mRNA sequence OS=Schistosoma japonicum PE=2 SV=1	7.7e-77	238	gi|29841446|gb|AAP06478.1| similar to GenBank Accession Number AF401559 ribosomal protein in Caenorhabditis elegans [Schistosoma japonicum]	1.02215e-87	265.003	Ribosomal protein L30p/L7e; Ribosomal L30 N-terminal domain	K02937
EWB00_000149	Phenylalanine--tRNA ligase alpha subunit	0	GO:0005737; GO:0006571; GO:0004826; GO:0000049; GO:0006432; GO:0009328; GO:0000162; GO:0051290; GO:0009094; GO:0005524	E6.1.1.20	IPR004529 (TIGRFAM); G3DSA:1.10.10.2310 (GENE3D); IPR002319 (PFAM); G3DSA:1.10.10.2320 (GENE3D); G3DSA:3.30.930.10 (GENE3D); G3DSA:1.10.10.2330 (GENE3D); PTHR11538 (PANTHER); PTHR11538:SF40 (PANTHER); IPR006195 (PROSITE_PROFILES); cd00496 (CDD); SSF55681 (SUPERFAMILY)	sp|Q505J8|SYFA_RAT Phenylalanine--tRNA ligase alpha subunit OS=Rattus norvegicus GN=Farsa PE=1 SV=1	0	576	tr|Q5DAZ9|Q5DAZ9_SCHJA SJCHGC02346 protein OS=Schistosoma japonicum PE=2 SV=1	0	989	gi|56757733|gb|AAW27007.1| SJCHGC02346 protein [Schistosoma japonicum]	0	1008.44	tRNA synthetases class II core domain (F)	K01889
EWB00_000150	centrosomal of 85 kDa	0	GO:0005813		Coil (COILS); Coil (COILS); Coil (COILS); Coil (COILS); Coil (COILS); PTHR31075:SF4 (PANTHER); PTHR31075:SF4 (PANTHER); PTHR31075 (PANTHER); PTHR31075 (PANTHER)							gi|844867230|ref|XP_012799508.1| hypothetical protein MS3_08203 [Schistosoma haematobium]	0	599.742
EWB00_000151	TPA_ex pol poly	4.18e-67	GO:0004519; GO:0015074; GO:0004190; GO:0003676; GO:0003964; GO:0006508	E3.4.23	G3DSA:3.30.70.270 (GENE3D); IPR036397 (G3DSA:3.30.420.GENE3D); PTHR24559 (PANTHER); PTHR24559:SF253 (PANTHER); PTHR24559 (PANTHER); PTHR24559:SF253 (PANTHER); SSF56672 (SUPERFAMILY); IPR012337 (SUPERFAMILY)	sp|P04323|POL3_DROME Retrovirus-related Pol polyprotein from transposon 17.6 OS=Drosophila melanogaster GN=pol PE=3 SV=1	1.5e-19	89.4	tr|C7C1Y8|C7C1Y8_SCHJA Pol polyprotein OS=Schistosoma japonicum PE=4 SV=1	1.84e-66	229	gi|254587269|emb|CAX83691.1| pol polyprotein [Schistosoma japonicum]	4.17911e-67	229.18	Integrase core domain
EWB00_000152	Golgi-specific brefeldin A-resistance guanine nucleotide exchange factor 1-like isoform X2	0	GO:0016020; GO:0034067; GO:0005085; GO:0048205; GO:0005788; GO:0005086; GO:0030593; GO:0043087; GO:0061162; GO:0007346; GO:0006888; GO:0080025; GO:0090166; GO:0005811; GO:0005777; GO:0005739; GO:0005547; GO:0032012; GO:1903420; GO:0005795; GO:0005794; GO:0098586; GO:0005793; GO:0006892; GO:1903409; GO:0031252; GO:0042147; GO:0002263; GO:0007030; GO:0006890; GO:0016192; GO:0006895; GO:0005801; GO:…		IPR000904 (SMART); IPR000904 (PFAM); IPR023394 (G3DSA:1.10.1000.GENE3D); IPR032691 (PFAM); G3DSA:1.10.220.20 (GENE3D); mobidb-lite (MOBIDB_LITE); PTHR44323 (PANTHER); IPR000904 (PROSITE_PROFILES); cd00171 (CDD); IPR035999 (SUPERFAMILY)	sp|Q92538|GBF1_HUMAN Golgi-specific brefeldin A-resistance guanine nucleotide exchange factor 1 OS=Homo sapiens GN=GBF1 PE=1 SV=2	1.12e-131	457	tr|A0A095A2M3|A0A095A2M3_SCHHA Golgi-specific brefeldin A-resistance guanine nucleotide exchange factor 1 OS=Schistosoma haematobium GN=MS3_08201 PE=4 SV=1	0	2094	gi|844867227|ref|XP_012799507.1| Golgi-specific brefeldin A-resistance guanine nucleotide exchange factor 1 [Schistosoma haematobium]	0	2193.31	Sec7 domain; Guanine nucleotide exchange factor in Golgi transport N-terminal	K18443
EWB00_000153	TOX high mobility group box family member 4	0	GO:0003677		IPR009071 (PFAM); IPR036910 (G3DSA:1.10.30.GENE3D); mobidb-lite (MOBIDB_LITE); mobidb-lite (MOBIDB_LITE); cd00084 (CDD); IPR036910 (SUPERFAMILY)				tr|Q5DFA4|Q5DFA4_SCHJA SJCHGC02694 protein OS=Schistosoma japonicum PE=2 SV=1	0	554	gi|56754633|gb|AAW25502.1| SJCHGC02694 protein [Schistosoma japonicum]	0	666.381	HMG (high mobility group) box
EWB00_000154	vesicle-associated membrane (vamp)	0	GO:0045202; GO:0043005; GO:0016021; GO:0030054; GO:0005789		Coil (COILS); IPR013783 (G3DSA:2.60.40.GENE3D); IPR016763 (PIRSF); IPR000535 (PFAM); IPR016763 (PANTHER); PTHR10809:SF6 (PANTHER); IPR016763 (PANTHER); IPR000535 (PROSITE_PROFILES); IPR000535 (PROSITE_PROFILES); IPR008962 (SUPERFAMILY); IPR008962 (SUPERFAMILY)	sp|Q16943|VP33_APLCA Vesicle-associated membrane protein/synaptobrevin-binding protein OS=Aplysia californica PE=2 SV=1	1.78e-39	143	tr|Q5DDT1|Q5DDT1_SCHJA Putative Vesicle-associated membrane protein-associated protein A OS=Schistosoma japonicum PE=2 SV=1	0	662	gi|56755693|gb|AAW26025.1| SJCHGC09425 protein [Schistosoma japonicum]	0	733.791	MSP (Major sperm protein) domain	K06096
EWB00_000155	EF HAND 1 calcium binding site	0	GO:0030242; GO:0006914; GO:0034613; GO:0017112; GO:0034497; GO:0043229; GO:0043227; GO:0030008; GO:0007030; GO:0006888; GO:0000407; GO:0046907; GO:0031410; GO:0005829; GO:0044804; GO:0044444; GO:1990072		mobidb-lite (MOBIDB_LITE); mobidb-lite (MOBIDB_LITE); IPR024420 (PANTHER)	sp|Q9Y2L5|TPPC8_HUMAN Trafficking protein particle complex subunit 8 OS=Homo sapiens GN=TRAPPC8 PE=1 SV=2	4.09e-07	58.5	tr|A0A094ZNR4|A0A094ZNR4_SCHHA Trafficking protein particle complex subunit 8 OS=Schistosoma haematobium GN=MS3_03984 PE=4 SV=1	0	1201	gi|844850486|ref|XP_012795485.1| Trafficking protein particle complex subunit 8 [Schistosoma haematobium]	0	1282.7		K20305
EWB00_000158	Gag-Pol poly	2.68e-110	GO:0005488		IPR008042 (PFAM); PTHR22955 (PANTHER)				tr|C7C205|C7C205_SCHJA Gag-Pol polyprotein OS=Schistosoma japonicum PE=4 SV=1	1.58e-109	361	gi|254587302|emb|CAX83708.1| Gag-Pol polyprotein [Schistosoma japonicum]	2.6843e-110	361.688	Pao retrotransposon peptidase
EWB00_000159	glutamine--fructose-6-phosphate aminotransferase [isomerizing] 2 isoform X3	0	GO:0006048; GO:1990830; GO:0006487; GO:0097367; GO:0004360; GO:0006541; GO:0016051; GO:0006047; GO:0006002	E2.6.1.16	PF13522 (PFAM); G3DSA:3.40.50.10490 (GENE3D); G3DSA:3.40.50.10490 (GENE3D); IPR001347 (PFAM); PTHR10937:SF10 (PANTHER); PTHR10937 (PANTHER); IPR001347 (PROSITE_PROFILES); IPR001347 (PROSITE_PROFILES); IPR017932 (PROSITE_PROFILES); cd00714 (CDD); IPR035490 (CDD); IPR035466 (CDD); SSF53697 (SUPERFAMILY); IPR029055 (SUPERFAMILY)	sp|Q4KMC4|GFPT2_RAT Glutamine--fructose-6-phosphate aminotransferase [isomerizing] 2 OS=Rattus norvegicus GN=Gfpt2 PE=1 SV=3	0	845	tr|C1LE84|C1LE84_SCHJA Glutamine:fructose-6-phosphate aminotransferase 2 OS=Schistosoma japonicum GN=Gfat2 PE=2 SV=1	0	1431	gi|226479034|emb|CAX73012.1| Glutamine:fructose-6-phosphate aminotransferase 2 [Schistosoma japonicum]	0	1430.62	Glutamine amidotransferase domain; SIS domain	K00820
EWB00_000160	2-oxoglutarate and iron-dependent oxygenase domain-containing 1	0	GO:0005737; GO:0031418; GO:0006449; GO:0008283; GO:0016310; GO:0005829; GO:0016301; GO:0034063; GO:0005634; GO:0019511; GO:0018126; GO:0005506; GO:0031544; GO:0031543; GO:0010494; GO:0055114		IPR006620 (SMART); IPR019601 (PFAM); G3DSA:2.60.120.620 (GENE3D); PF13661 (PFAM); PTHR12117 (PANTHER)	sp|Q8N543|OGFD1_HUMAN Prolyl 3-hydroxylase OGFOD1 OS=Homo sapiens GN=OGFOD1 PE=1 SV=1	1.22e-57	205	tr|C1LFF4|C1LFF4_SCHJA 2-oxoglutarate and iron-dependent oxygenase domain containing 1 OS=Schistosoma japonicum PE=2 SV=1	0	956	gi|226480670|emb|CAX73432.1| 2-oxoglutarate and iron-dependent oxygenase domain containing 1 [Schistosoma japonicum]	0	954.51	2OG-Fe(II) oxygenase superfamily; Oxoglutarate and iron-dependent oxygenase degradation C-term
EWB00_000161	cache domain containing	6.33e-09	GO:0016021; GO:0016020		no IPS match							gi|674564979|emb|CDS20528.1| cache domain containing protein [Echinococcus granulosus]	6.33376e-09	62.003
EWB00_000162	---NA---				no IPS match
EWB00_000163	---NA---				mobidb-lite (MOBIDB_LITE); mobidb-lite (MOBIDB_LITE)
EWB00_000164	UPF0573 C2orf70 homolog A	5.06e-48			IPR018902 (PFAM); PTHR22146 (PANTHER); PTHR22146:SF6 (PANTHER)	sp|Q5M7D8|C070B_XENLA UPF0573 protein C2orf70 homolog B OS=Xenopus laevis PE=2 SV=1	6.63e-38	130				gi|1277518400|gb|PIS83686.1| hypothetical protein D915_09245 [Fasciola hepatica]	5.06263e-48	159.844	Protein of unknown function (DUF2475)
EWB00_000165	---NA---				no IPS match
EWB00_000166	Growth hormone-inducible transmembrane	0	GO:0005743; GO:0016021; GO:0006915; GO:0005739		IPR006214 (PFAM); PTHR23291:SF32 (PANTHER); IPR006214 (PANTHER)	sp|Q91VC9|GHITM_MOUSE Growth hormone-inducible transmembrane protein OS=Mus musculus GN=Ghitm PE=1 SV=1	6.35e-46	163	tr|Q5DEG9|Q5DEG9_SCHJA SJCHGC09583 protein OS=Schistosoma japonicum PE=2 SV=1	0	540	gi|56755215|gb|AAW25787.1| SJCHGC09583 protein [Schistosoma japonicum]	0	657.907	Inhibitor of apoptosis-promoting Bax1	K21890
EWB00_000167	cell division cycle 20 (fizzy)-related	0	GO:0008284; GO:0090344; GO:0006281; GO:0031965; GO:0070306; GO:0031145; GO:0051301; GO:0072425; GO:0040020; GO:0070979; GO:0005829; GO:0005654; GO:0045732; GO:0097027; GO:0007049; GO:1904668; GO:0010997		IPR001680 (SMART); IPR001680 (PFAM); IPR015943 (G3DSA:2.130.10.GENE3D); IPR033010 (PANTHER); PTHR19918:SF1 (PANTHER); IPR019775 (PROSITE_PATTERNS); IPR017986 (PROSITE_PROFILES); IPR001680 (PROSITE_PROFILES); IPR017986 (PROSITE_PROFILES); IPR001680 (PROSITE_PROFILES); IPR036322 (SUPERFAMILY)	sp|Q9UM11|FZR1_HUMAN Fizzy-related protein homolog OS=Homo sapiens GN=FZR1 PE=1 SV=2	6.92e-77	252	tr|G4VNY6|G4VNY6_SCHMA Cell division cycle 20 (Fizzy)-related OS=Schistosoma mansoni GN=Smp_132020 PE=4 SV=1	0	622	gi|1084303782|ref|XP_018654861.1| cell division cycle 20 (fizzy)-related [Schistosoma mansoni]	0	629.787	Anaphase-promoting complex subunit 4 WD40 domain; WD domain, G-beta repeat
EWB00_000168	---NA---				mobidb-lite (MOBIDB_LITE)
EWB00_000169	endonuclease-reverse transcriptase	2.47e-67	GO:0006278; GO:0043231; GO:0004519; GO:0016020; GO:0000398; GO:0044446; GO:0004674; GO:0090501; GO:0016310; GO:0003964; GO:0009069	E2.7.11; E2.7.7.49	no IPS match							gi|56753649|gb|AAW25027.1| SJCHGC02902 protein [Schistosoma japonicum]	2.46611e-67	206.068
EWB00_000170	Glycogenin-1	0	GO:0043202; GO:0005978; GO:0016021; GO:0016020; GO:0043312; GO:1904813; GO:0005576; GO:0016757; GO:0034774; GO:0102751; GO:0046872; GO:0005829; GO:0008466		IPR029044 (G3DSA:3.90.550.GENE3D); IPR002495 (PFAM); PTHR11183:SF18 (PANTHER); PTHR11183 (PANTHER); cd02537 (CDD); IPR029044 (SUPERFAMILY)	sp|P46976|GLYG_HUMAN Glycogenin-1 OS=Homo sapiens GN=GYG1 PE=1 SV=4	1.01e-75	238	tr|Q5C3F4|Q5C3F4_SCHJA SJCHGC04907 protein (Fragment) OS=Schistosoma japonicum PE=2 SV=2	0	590	gi|76154332|gb|AAX25821.2| SJCHGC04907 protein, partial [Schistosoma japonicum]	0	590.882	Glycosyl transferase family 8
EWB00_000171	lisH domain-containing ARMC9	0	GO:0036064; GO:0060271; GO:0005515		Coil (COILS); IPR011989 (G3DSA:1.25.10.GENE3D); mobidb-lite (MOBIDB_LITE); mobidb-lite (MOBIDB_LITE); mobidb-lite (MOBIDB_LITE); mobidb-lite (MOBIDB_LITE); PTHR14881 (PANTHER); IPR006594 (PROSITE_PROFILES); IPR016024 (SUPERFAMILY)	sp|Q5R629|ARMC9_PONAB LisH domain-containing protein ARMC9 OS=Pongo abelii GN=ARMC9 PE=2 SV=1	2.68e-108	349	tr|G7YXB0|G7YXB0_CLOSI LisH domain-containing protein ARMC9 (Fragment) OS=Clonorchis sinensis GN=CLF_112938 PE=4 SV=1	0	622	gi|1149640211|gb|OON15723.1| hypothetical protein X801_08471, partial [Opisthorchis viverrini]	0	682.945
EWB00_000172	replication factor C subunit 5	0	GO:0003689; GO:0031390; GO:1900264; GO:0006281; GO:0005634; GO:0019899; GO:0005524; GO:0003887; GO:0005663; GO:0043142; GO:0006261; GO:0042575; GO:0071897	E2.7.7.7	IPR003593 (SMART); IPR003959 (PFAM); G3DSA:3.40.50.300 (GENE3D); G3DSA:1.20.272.10 (GENE3D); G3DSA:1.10.8.60 (GENE3D); IPR013748 (PFAM); PTHR11669 (PANTHER); PTHR11669:SF9 (PANTHER); cd00009 (CDD); IPR008921 (SUPERFAMILY); IPR027417 (SUPERFAMILY)	sp|Q9D0F6|RFC5_MOUSE Replication factor C subunit 5 OS=Mus musculus GN=Rfc5 PE=1 SV=1	3.79e-139	400	tr|G4VDZ2|G4VDZ2_SCHMA Putative replication factor C / DNA polymerase III gamma-tau subunit OS=Schistosoma mansoni GN=Smp_066260 PE=4 SV=1	0	573	gi|1084295055|ref|XP_018650628.1| putative replication factor C / DNA polymerase III gamma-tau subunit [Schistosoma mansoni]	0	572.392	DNA polymerase III, delta subunit; ATPase family associated with various cellular activities (AAA); Replication factor C C-terminal domain; Type III restriction enzyme, res subunit; Rad17 cell cycle checkpoint protein	K10756
EWB00_000173	ribosomal L7a	0	GO:0005840; GO:0022625; GO:0003723; GO:0000470; GO:0042254; GO:0006412		IPR018492 (PRINTS); IPR001921 (PRINTS); IPR004038 (PFAM); IPR038524 (G3DSA:3.30.1330.GENE3D); PTHR23105:SF97 (PANTHER); PTHR23105 (PANTHER); IPR004037 (PROSITE_PATTERNS); IPR029064 (SUPERFAMILY)	sp|P32429|RL7A_CHICK 60S ribosomal protein L7a OS=Gallus gallus GN=RPL7A PE=2 SV=2	5.4e-105	309	tr|C1LR60|C1LR60_SCHJA Ribosomal protein L7a OS=Schistosoma japonicum GN=rpl7a PE=2 SV=1	5.36e-177	498	gi|226472298|emb|CAX77185.1| ribosomal protein L7a [Schistosoma japonicum]	0	584.719	Ribosomal protein L7Ae/L30e/S12e/Gadd45 family	K02936
EWB00_000174	phospholipase DDHD1	0	GO:0009395; GO:0005737; GO:0005840; GO:0016042; GO:0004620; GO:0046872		IPR004177 (SMART); IPR004177 (PFAM); mobidb-lite (MOBIDB_LITE); mobidb-lite (MOBIDB_LITE); mobidb-lite (MOBIDB_LITE); PTHR23509 (PANTHER); PTHR23509:SF10 (PANTHER); IPR004177 (PROSITE_PROFILES)	sp|O46606|DDHD1_BOVIN Phospholipase DDHD1 OS=Bos taurus GN=DDHD1 PE=1 SV=1	2.18e-56	211	tr|C1L3Z2|C1L3Z2_SCHJA Putative phospholipase DDHD1 OS=Schistosoma japonicum PE=2 SV=1	0	1383	gi|226466570|emb|CAX69420.1| putative phospholipase DDHD1 [Schistosoma japonicum]	0	1530.77	DDHD domain	K13619
EWB00_000175	Ankyrin repeat and SOCS box 13	7.84e-177	GO:0016567; GO:0005515; GO:0035556; GO:0005622		IPR001496 (SMART); IPR002110 (SMART); IPR002110 (PFAM); IPR036770 (G3DSA:1.25.40.GENE3D); IPR001496 (PFAM); IPR020683 (PFAM); PTHR44466 (PANTHER); IPR002110 (PROSITE_PROFILES); IPR002110 (PROSITE_PROFILES); IPR002110 (PROSITE_PROFILES); IPR001496 (PROSITE_PROFILES); IPR020683 (PROSITE_PROFILES); IPR002110 (PROSITE_PROFILES); IPR020683 (CDD); IPR020683 (CDD); IPR036036 (SUPERFAMILY); IPR036770 (SU…	sp|Q8VBX0|ASB13_MOUSE Ankyrin repeat and SOCS box protein 13 OS=Mus musculus GN=Asb13 PE=2 SV=1	9.12e-38	137	tr|G4VDZ8|G4VDZ8_SCHMA Putative ankyrin repeat and socs box protein 13 (Asb-13) OS=Schistosoma mansoni GN=Smp_046190 PE=4 SV=1	3.59e-176	494	gi|1084295067|ref|XP_018650634.1| putative ankyrin repeat and socs box protein 13 (asb-13) [Schistosoma mansoni]	7.83994e-177	494.582	Ankyrin repeats (3 copies); SOCS box; Ankyrin repeats (many copies); Ankyrin repeat	K10335
EWB00_000176	innexin	0	GO:0005911; GO:0016021; GO:0016020; GO:0034220; GO:0055077; GO:0005886; GO:0005243; GO:0005921		IPR000990 (PRINTS); IPR000990 (PFAM); mobidb-lite (MOBIDB_LITE); IPR000990 (PANTHER); PTHR11893:SF36 (PANTHER); IPR000990 (PROSITE_PROFILES)	sp|O01393|UNC9_CAEEL Innexin unc-9 OS=Caenorhabditis elegans GN=unc-9 PE=2 SV=1	8.4e-26	113	tr|G4VDZ9|G4VDZ9_SCHMA Innexin OS=Schistosoma mansoni GN=inx PE=3 SV=1	0	567	gi|1084295069|ref|XP_018650635.1| putative innexin [Schistosoma mansoni]	0	600.512	Innexin	K22037
EWB00_000179	Basement membrane-specific heparan sulfate proteoglycan core	0	GO:0006468; GO:0005524; GO:0004672		IPR003599 (SMART); mobidb-lite (MOBIDB_LITE); mobidb-lite (MOBIDB_LITE); IPR007110 (PROSITE_PROFILES); IPR007110 (PROSITE_PROFILES); IPR036179 (SUPERFAMILY)							gi|1084295071|ref|XP_018650636.1| hypothetical protein Smp_208030 [Schistosoma mansoni]	0	3673.63	Immunoglobulin domain
EWB00_000181	basement membrane-specific heparan sulfate proteoglycan core	0	GO:0008022; GO:0030154; GO:0031012; GO:0072358; GO:0005925; GO:0001523; GO:0044267; GO:0001525; GO:0005615; GO:0043202; GO:0005576; GO:0005509; GO:0005178; GO:0005796; GO:0006629; GO:0060548; GO:0030021; GO:0062023; GO:0006954; GO:0005886; GO:0050750; GO:0005604; GO:0007420; GO:0070062; GO:0006898; GO:0098797; GO:0030198; GO:1905907; GO:0005515; GO:0006027; GO:0006024; GO:0016525		IPR002172 (PRINTS); IPR003598 (SMART); IPR003599 (SMART); IPR002172 (SMART); PF13927 (PFAM); IPR013783 (G3DSA:2.60.40.GENE3D); G3DSA:4.10.400.10 (GENE3D); G3DSA:4.10.400.10 (GENE3D); IPR013783 (G3DSA:2.60.40.GENE3D); IPR013783 (G3DSA:2.60.40.GENE3D); IPR013783 (G3DSA:2.60.40.GENE3D); PTHR10574 (PANTHER); PTHR10574:SF273 (PANTHER); PTHR10574:SF273 (PANTHER); PTHR10574 (PANTHER); IPR007110 (PROSITE…	sp|P98160|PGBM_HUMAN Basement membrane-specific heparan sulfate proteoglycan core protein OS=Homo sapiens GN=HSPG2 PE=1 SV=4	3.39e-34	146	tr|A0A095AGT9|A0A095AGT9_SCHHA Basement membrane-specific heparan sulfate proteoglycan core protein (Fragment) OS=Schistosoma haematobium GN=MS3_01273 PE=4 SV=1	0	1591	gi|844839388|ref|XP_012792888.1| Basement membrane-specific heparan sulfate proteoglycan core protein, partial [Schistosoma haematobium]	0	1631.69	Low-density lipoprotein receptor domain class A; Immunoglobulin V-set domain; Immunoglobulin I-set domain; Immunoglobulin domain
EWB00_000182	Transmembrane emp24 domain-containing 2 precursor	4.01e-146	GO:0005794; GO:0007030; GO:0005783; GO:0005793; GO:0016021; GO:0033116; GO:0034260; GO:0005789; GO:0030663; GO:0015031; GO:0032580; GO:0072659; GO:0030137; GO:0016192		IPR009038 (SMART); IPR009038 (PFAM); IPR015720 (PANTHER); PTHR22811:SF53 (PANTHER); IPR009038 (PROSITE_PROFILES); IPR036598 (SUPERFAMILY)	sp|P49020|TMED2_CRIGR Transmembrane emp24 domain-containing protein 2 (Fragment) OS=Cricetulus griseus GN=TMED2 PE=1 SV=1	6.93e-66	204	tr|C7TZ96|C7TZ96_SCHJA Transmembrane emp24 domain-containing protein 2 OS=Schistosoma japonicum PE=2 SV=1	1.84e-145	410	gi|226470074|emb|CAX70318.1| Transmembrane emp24 domain-containing protein 2 precursor [Schistosoma japonicum]	4.00818e-146	410.994	emp24/gp25L/p24 family/GOLD	K20347
EWB00_000183	histone deacetylase 7 isoform X2	0	GO:0033613; GO:0006476; GO:0031594; GO:0001501; GO:0043525; GO:1902894; GO:0030018; GO:0042641; GO:0005737; GO:0005654; GO:0030955; GO:0071374; GO:0000122; GO:0004407; GO:0005634; GO:0003714; GO:0040029; GO:0030183; GO:0045668; GO:0042802; GO:0008284; GO:0008285; GO:0008134; GO:0000118; GO:0045892; GO:0045893; GO:0043433; GO:0051091; GO:0006338; GO:0005829; GO:0042493; GO:0034983; GO:0045944; GO:…	E3.5.1.98	IPR000286 (PRINTS); IPR037138 (G3DSA:3.40.800.GENE3D); IPR023801 (PFAM); mobidb-lite (MOBIDB_LITE); mobidb-lite (MOBIDB_LITE); mobidb-lite (MOBIDB_LITE); PTHR10625:SF179 (PANTHER); PTHR10625:SF179 (PANTHER); IPR000286 (PANTHER); IPR023696 (SUPERFAMILY)	sp|P56524|HDAC4_HUMAN Histone deacetylase 4 OS=Homo sapiens GN=HDAC4 PE=1 SV=3	1.75e-117	393	tr|G4VE03|G4VE03_SCHMA Histone deacetylase OS=Schistosoma mansoni GN=Smp_191310 PE=4 SV=1	0	1178	gi|1084295077|ref|XP_018650639.1| putative histone deacetylase 4, 5 [Schistosoma mansoni]	0	1256.12	Histone deacetylase domain	K11406
EWB00_000184	phosphatidylcholine transfer	0	GO:0006869; GO:0031514; GO:0005829; GO:0016020; GO:0008289; GO:0035360; GO:0005902; GO:0046581; GO:0032782		IPR002913 (SMART); IPR023393 (G3DSA:3.30.530.GENE3D); IPR002913 (PFAM); mobidb-lite (MOBIDB_LITE); PTHR19308:SF2 (PANTHER); PTHR19308 (PANTHER); IPR002913 (PROSITE_PROFILES); cd08871 (CDD); SSF55961 (SUPERFAMILY)	sp|Q9JMD3|STA10_MOUSE START domain-containing protein 10 OS=Mus musculus GN=Stard10 PE=1 SV=1	7.27e-52	175	tr|Q5DEY0|Q5DEY0_SCHJA SJCHGC05756 protein OS=Schistosoma japonicum PE=2 SV=1	0	649	gi|56754887|gb|AAW25626.1| SJCHGC05756 protein [Schistosoma japonicum]	0	649.818	START domain
EWB00_000185	SJCHGC05315 partial	0			mobidb-lite (MOBIDB_LITE); mobidb-lite (MOBIDB_LITE); mobidb-lite (MOBIDB_LITE)							gi|226482368|emb|CAX73783.1| hypothetical protein [Schistosoma japonicum]	0	1554.27
EWB00_000186	Forkhead-associated domain-containing 1	0	GO:0006355; GO:0005634		Coil (COILS); Coil (COILS); Coil (COILS); Coil (COILS); Coil (COILS); Coil (COILS); Coil (COILS); Coil (COILS); Coil (COILS); Coil (COILS); Coil (COILS); mobidb-lite (MOBIDB_LITE); mobidb-lite (MOBIDB_LITE); mobidb-lite (MOBIDB_LITE); PTHR18853:SF7 (PANTHER); PTHR18853 (PANTHER); PTHR18853 (PANTHER); PTHR18853 (PANTHER); PTHR18853:SF7 (PANTHER)	sp|A6PWD2|FHAD1_MOUSE Forkhead-associated domain-containing protein 1 OS=Mus musculus GN=Fhad1 PE=2 SV=1	2e-15	85.9				gi|1084295087|ref|XP_018650644.1| hypothetical protein Smp_131620 [Schistosoma mansoni]	0	1059.67
EWB00_000187	Nicotinamide phosphoribosyltransferase	0	GO:0016607; GO:0032922; GO:0005125; GO:0007623; GO:0048661; GO:0008144; GO:0009435; GO:0014070; GO:0046497; GO:0047280; GO:0051770; GO:0005737; GO:0004514; GO:0005615; GO:0007565; GO:0005634; GO:0045944; GO:0030054; GO:0005829; GO:0042802; GO:0042803	E2.4.2.19	IPR013785 (G3DSA:3.20.20.GENE3D); IPR007229 (PFAM); IPR016471 (PIRSF); IPR016471 (PANTHER); IPR016471 (CDD); IPR036068 (SUPERFAMILY)	sp|Q99KQ4|NAMPT_MOUSE Nicotinamide phosphoribosyltransferase OS=Mus musculus GN=Nampt PE=1 SV=1	7.29e-177	508	tr|A0A094ZZU8|A0A094ZZU8_SCHHA Nicotinamide phosphoribosyltransferase OS=Schistosoma haematobium GN=MS3_08970 PE=4 SV=1	0	905	gi|844870402|ref|XP_012800258.1| Nicotinamide phosphoribosyltransferase [Schistosoma haematobium]	0	905.975	Nicotinate phosphoribosyltransferase (NAPRTase) family	K03462
EWB00_000188	Inactive serine threonine- kinase TEX14	0	GO:0006468; GO:0007140; GO:0019901; GO:0051306; GO:1990830; GO:0051301; GO:0000777; GO:0005737; GO:0032091; GO:0045171; GO:0030496; GO:0005623; GO:0008608; GO:0000776; GO:0043063; GO:0004672; GO:0007094; GO:0032466; GO:0005524		IPR000719 (SMART); G3DSA:1.10.510.10 (GENE3D); IPR001245 (PFAM); PTHR23060 (PANTHER); IPR000719 (PROSITE_PROFILES); cd00180 (CDD); IPR011009 (SUPERFAMILY)	sp|Q7M6U3|TEX14_MOUSE Inactive serine/threonine-protein kinase TEX14 OS=Mus musculus GN=Tex14 PE=1 SV=2	4.38e-08	61.6				gi|844873639|ref|XP_012801092.1| hypothetical protein MS3_09835 [Schistosoma haematobium]	0	627.476	Protein tyrosine kinase; Protein kinase domain
EWB00_000189	rna-binding musashi-related	0	GO:0005737; GO:0005844; GO:0007399; GO:0005634; GO:0008266; GO:0003723; GO:0044424; GO:0042802		IPR000504 (SMART); IPR000504 (PFAM); IPR012677 (G3DSA:3.30.70.GENE3D); PTHR44774 (PANTHER); IPR000504 (PROSITE_PROFILES); IPR034126 (CDD); IPR035979 (SUPERFAMILY)	sp|O43347|MSI1H_HUMAN RNA-binding protein Musashi homolog 1 OS=Homo sapiens GN=MSI1 PE=1 SV=1	4.32e-32	129	tr|G4VE83|G4VE83_SCHMA Rna-binding protein musashi-related OS=Schistosoma mansoni GN=Smp_131640 PE=4 SV=1	6.02e-180	521	gi|1084295095|ref|XP_018650648.1| rna-binding protein musashi-related [Schistosoma mansoni]	0	556.984	RNA recognition motif. (a.k.a. RRM, RBD, or RNP domain)	K14411
EWB00_000191	small subunit ribosomal S27Ae	6.04e-108	GO:0005654; GO:0005840; GO:0006281; GO:0043209; GO:0042254; GO:0003735; GO:0005515; GO:0046872; GO:0006412		IPR000626 (SMART); IPR002906 (SMART); IPR002906 (PFAM); IPR000626 (PFAM); G3DSA:3.10.20.90 (GENE3D); IPR038582 (G3DSA:2.20.25.GENE3D); PTHR10666 (PANTHER); PTHR10666:SF244 (PANTHER); IPR000626 (PROSITE_PROFILES); cd01769 (CDD); IPR011332 (SUPERFAMILY); IPR029071 (SUPERFAMILY)	sp|P79781|RS27A_CHICK Ubiquitin-40S ribosomal protein S27a OS=Gallus gallus GN=RPS27A PE=2 SV=3	5.44e-27	102	tr|C1LXM9|C1LXM9_SCHJA Putative small subunit ribosomal protein S27Ae OS=Schistosoma japonicum PE=2 SV=1	1.9e-66	207	gi|226477390|emb|CAX72389.1| putative small subunit ribosomal protein S27Ae [Schistosoma japonicum]	6.03953e-108	310.842	Ribosomal protein S27a; Ubiquitin family	K02977
EWB00_000192	signal recognition particle receptor subunit beta	3.6e-160	GO:0005786; GO:0005737; GO:0005785; GO:0005047; GO:0016020; GO:0005881; GO:0031625; GO:0016021; GO:0005525		SM00177 (SMART); IPR019009 (PFAM); G3DSA:3.40.50.300 (GENE3D); IPR005225 (TIGRFAM); PTHR11485 (PANTHER); IPR019009 (PTHR11485:PANTHER); IPR019009 (CDD); IPR027417 (SUPERFAMILY)	sp|P47758|SRPRB_MOUSE Signal recognition particle receptor subunit beta OS=Mus musculus GN=Srprb PE=1 SV=1	2.04e-46	157	tr|Q5BT92|Q5BT92_SCHJA SJCHGC02237 protein OS=Schistosoma japonicum PE=2 SV=3	2.87e-142	405	gi|171473982|gb|AAX30243.3| SJCHGC02237 protein [Schistosoma japonicum]	3.59521e-160	448.743	ADP-ribosylation factor family; Elongation factor Tu GTP binding domain; Signal recognition particle receptor beta subunit; 50S ribosome-binding GTPase	K12272
EWB00_000193	Telomerase-binding EST1A	0	GO:0005737; GO:0000781; GO:0000184; GO:0004540; GO:0005730; GO:0043487; GO:0042162; GO:0005829; GO:0051252; GO:0004521; GO:0070034; GO:0046872; GO:0090501; GO:0005515; GO:0003677; GO:0043021; GO:0005697; GO:0006406; GO:0007004		IPR019458 (PFAM); IPR018834 (PFAM); IPR011990 (G3DSA:1.25.40.GENE3D); mobidb-lite (MOBIDB_LITE); mobidb-lite (MOBIDB_LITE); mobidb-lite (MOBIDB_LITE); mobidb-lite (MOBIDB_LITE); PTHR15696:SF0 (PANTHER); PTHR15696 (PANTHER); PTHR15696:SF0 (PANTHER); PTHR15696 (PANTHER); IPR011990 (SUPERFAMILY)	sp|Q5RAK6|EST1A_PONAB Telomerase-binding protein EST1A OS=Pongo abelii GN=SMG6 PE=2 SV=1	6.42e-46	179	tr|A0A094ZYQ0|A0A094ZYQ0_SCHHA Telomerase-binding protein EST1A OS=Schistosoma haematobium GN=MS3_08560 PE=4 SV=1	0	993	gi|844868707|ref|XP_012799858.1| Telomerase-binding protein EST1A [Schistosoma haematobium]	0	1007.28	Telomerase activating protein Est1; Est1 DNA/RNA binding domain	K11124
EWB00_000195	COP9 signalosome complex subunit 5	0	GO:1903364; GO:0034399; GO:0004222; GO:0032435; GO:0000338; GO:0048142; GO:0048140; GO:0050821; GO:0007314; GO:0007409; GO:0007310; GO:0035204; GO:0001751; GO:0007275; GO:0008237; GO:0008180; GO:0005737; GO:0007281; GO:0019784; GO:0045787; GO:0035207; GO:0036099; GO:0008347; GO:0005515; GO:0046872; GO:0048477	E3.4.24	Coil (COILS); IPR000555 (SMART); IPR000555 (PFAM); G3DSA:3.40.140.10 (GENE3D); mobidb-lite (MOBIDB_LITE); PTHR10410 (PANTHER); IPR037740 (PTHR10410:PANTHER); IPR037518 (PROSITE_PROFILES); cd08069 (CDD); SSF102712 (SUPERFAMILY)	sp|Q9XZ58|CSN5_DROME COP9 signalosome complex subunit 5 OS=Drosophila melanogaster GN=CSN5 PE=1 SV=1	2.98e-158	449	tr|G4VE88|G4VE88_SCHMA Jab1/MPN domain metalloenzyme (M67 family) OS=Schistosoma mansoni GN=Smp_131660 PE=4 SV=1	0	665	gi|1084295105|ref|XP_018650653.1| Jab1/MPN domain metalloenzyme (M67 family) [Schistosoma mansoni]	0	680.248	JAB1/Mov34/MPN/PAD-1 ubiquitin protease; Prokaryotic homologs of the JAB domain	K09613
EWB00_000196	Meiotic recombination SPO11	2.23e-92	GO:0034502; GO:0042138; GO:0000781; GO:0003677; GO:0016889; GO:0016888; GO:0000228; GO:0003918; GO:0007141; GO:0001541; GO:1990918; GO:0007129; GO:0000706; GO:0005654; GO:0006265; GO:0046872; GO:0048477; GO:0005524; GO:0007286; GO:0045141; GO:0007131; GO:0007130; GO:0000737	E3.1.22; E5.99.1.3	IPR002815 (PRINTS); IPR013048 (PRINTS); IPR013049 (PFAM); G3DSA:3.40.1360.10 (GENE3D); IPR002815 (PANTHER); IPR034136 (CDD); IPR036078 (SUPERFAMILY)	sp|Q9WTK8|SPO11_MOUSE Meiotic recombination protein SPO11 OS=Mus musculus GN=Spo11 PE=1 SV=2	1.06e-49	172	tr|A0A095CC14|A0A095CC14_SCHHA Meiotic recombination protein SPO11 OS=Schistosoma haematobium GN=MS3_08557 PE=4 SV=1	1.33e-91	281	gi|844868698|ref|XP_012799856.1| Meiotic recombination protein SPO11 [Schistosoma haematobium]	2.23176e-92	281.182	Type IIB DNA topoisomerase	K10878
EWB00_000197	SJCHGC04520 partial	0	GO:0003676		IPR000467 (PFAM); mobidb-lite (MOBIDB_LITE); mobidb-lite (MOBIDB_LITE); mobidb-lite (MOBIDB_LITE); PTHR23340 (PANTHER); PTHR23340:SF0 (PANTHER); IPR000467 (PROSITE_PROFILES)							gi|844868691|ref|XP_012799854.1| hypothetical protein MS3_08559 [Schistosoma haematobium]	0	670.618	G-patch domain	K17569
EWB00_000198	hypothetical protein Smp_017350	0	GO:0016021		no IPS match							gi|1084295111|ref|XP_018650656.1| hypothetical protein Smp_017350 [Schistosoma mansoni]	0	544.658
EWB00_000199	T-complex 1 subunit alpha	0	GO:0005737; GO:0006457; GO:0005832; GO:0006458; GO:0044183; GO:0061077; GO:0051082; GO:0005524		IPR017998 (PRINTS); IPR012715 (TIGRFAM); IPR027410 (G3DSA:3.30.260.GENE3D); IPR027409 (G3DSA:3.50.7.GENE3D); IPR027413 (G3DSA:1.10.560.GENE3D); IPR002423 (PFAM); PTHR11353:SF170 (PANTHER); IPR002423 (PANTHER); IPR002194 (PROSITE_PATTERNS); IPR002194 (PROSITE_PATTERNS); IPR002194 (PROSITE_PATTERNS); IPR012715 (CDD); IPR027413 (SUPERFAMILY); IPR027409 (SUPERFAMILY); IPR027410 (SUPERFAMILY)	sp|Q94757|TCPA_SCHMA T-complex protein 1 subunit alpha OS=Schistosoma mansoni GN=TCP-1A PE=2 SV=1	0	1054	tr|Q5DF55|Q5DF55_SCHJA SJCHGC06338 protein OS=Schistosoma japonicum PE=2 SV=1	0	1122	gi|56754732|gb|AAW25551.1| SJCHGC06338 protein [Schistosoma japonicum]	0	1122.07	TCP-1/cpn60 chaperonin family	K09493
EWB00_000200	---NA---				no IPS match
EWB00_000201	---NA---				no IPS match
EWB00_000202	---NA---				no IPS match
EWB00_000203	---NA---				no IPS match
EWB00_000204	TFG-like isoform X3	5.6e-149	GO:0048208; GO:0005737; GO:0006888; GO:0005829; GO:0000139; GO:0043123; GO:0042802; GO:0070971		IPR000270 (SMART); G3DSA:3.10.20.90 (GENE3D); IPR000270 (PFAM); mobidb-lite (MOBIDB_LITE); IPR033512 (PANTHER); IPR000270 (PROSITE_PROFILES); IPR034857 (CDD); SSF54277 (SUPERFAMILY)	sp|Q92734|TFG_HUMAN Protein TFG OS=Homo sapiens GN=TFG PE=1 SV=2	1.19e-36	143	tr|C1L548|C1L548_SCHJA TRK-fused protein OS=Schistosoma japonicum GN=TFG PE=2 SV=1	2.19e-147	430	gi|226468298|emb|CAX69826.1| TRK-fused protein [Schistosoma japonicum]	5.599e-149	432.95	PB1 domain	K09292
EWB00_000205	Guanine nucleotide-binding G(s) subunit alpha (Adenylate cyclase-stimulating G alpha ),	0	GO:0031683; GO:0007608; GO:0005834; GO:0003924; GO:0004871; GO:0007191; GO:0001664; GO:0046872; GO:0007186; GO:0005525		IPR001019 (PRINTS); IPR000367 (PRINTS); IPR001019 (SMART); G3DSA:3.40.50.300 (GENE3D); IPR011025 (G3DSA:1.10.400.GENE3D); IPR001019 (PFAM); IPR001019 (PANTHER); PTHR10218:SF212 (PANTHER); IPR001019 (CDD); IPR027417 (SUPERFAMILY); IPR011025 (SUPERFAMILY)	sp|P30669|GNAS_SCHMA Guanine nucleotide-binding protein G(s) subunit alpha OS=Schistosoma mansoni PE=2 SV=1	0	736	tr|Q5D9H9|Q5D9H9_SCHJA Putative Guanine nucleotide-binding protein G(Olf), alpha subunit OS=Schistosoma japonicum PE=2 SV=1	0	754	gi|56758774|gb|AAW27527.1| SJCHGC09316 protein [Schistosoma japonicum]	0	790.03	ADP-ribosylation factor family; G-protein alpha subunit	K04632
EWB00_000206	der1 derlin	0	GO:0016020; GO:0006457; GO:0005783; GO:0036502; GO:0036503; GO:0005789; GO:0030176; GO:0038023; GO:0032092; GO:0006986; GO:0016021; GO:0005770; GO:0051260; GO:0030970; GO:0031398; GO:1990381; GO:0002020; GO:0042288; GO:0051117; GO:0036513; GO:0045184; GO:0030433; GO:0055085; GO:0031625; GO:0031648; GO:0030968; GO:0016567; GO:0071712; GO:0016032; GO:0005769		PF04511 (PFAM); IPR007599 (PANTHER); PTHR11009:SF21 (PANTHER); SSF144091 (SUPERFAMILY)	sp|Q9BUN8|DERL1_HUMAN Derlin-1 OS=Homo sapiens GN=DERL1 PE=1 SV=1	3.35e-81	246	tr|Q5DDW7|Q5DDW7_SCHJA Derlin OS=Schistosoma japonicum PE=2 SV=1	4.14e-180	503	gi|56755621|gb|AAW25989.1| SJCHGC02462 protein [Schistosoma japonicum]	0	503.056	Der1-like family	K13989
EWB00_000207	---NA---				no IPS match
EWB00_000208	Pre-mRNA-splicing factor 18	0	GO:0046540; GO:0071021; GO:0071048; GO:0000350; GO:0016607; GO:0000386; GO:0005634; GO:0008380; GO:0005682; GO:0005681; GO:0006397		Coil (COILS); IPR004098 (PFAM); G3DSA:1.20.940.10 (GENE3D); mobidb-lite (MOBIDB_LITE); mobidb-lite (MOBIDB_LITE); PTHR13007:SF19 (PANTHER); PTHR13007:SF19 (PANTHER); PTHR13007 (PANTHER); SSF47938 (SUPERFAMILY)	sp|Q99633|PRP18_HUMAN Pre-mRNA-splicing factor 18 OS=Homo sapiens GN=PRPF18 PE=1 SV=1	1.53e-38	143	tr|Q5DEM0|Q5DEM0_SCHJA Pre-mRNA-splicing factor 18 OS=Schistosoma japonicum PE=2 SV=1	6.04e-157	454	gi|56755113|gb|AAW25736.1| SJCHGC02508 protein [Schistosoma japonicum]	0	513.842	Prp18 domain
EWB00_000209	Pre-mRNA-splicing factor 18	0	GO:0016607; GO:0046540; GO:0000386; GO:0071021; GO:0071048; GO:0000350; GO:0005682		Coil (COILS); IPR014906 (SMART); IPR004098 (PFAM); G3DSA:1.20.940.10 (GENE3D); IPR036285 (G3DSA:1.10.720.GENE3D); IPR014906 (PFAM); mobidb-lite (MOBIDB_LITE); PTHR13007:SF19 (PANTHER); PTHR13007 (PANTHER); IPR036285 (SUPERFAMILY); SSF47938 (SUPERFAMILY)	sp|Q6GMH0|PRP18_DANRE Pre-mRNA-splicing factor 18 OS=Danio rerio GN=prpf18 PE=2 SV=1	8.37e-85	265	tr|Q5DEM0|Q5DEM0_SCHJA Pre-mRNA-splicing factor 18 OS=Schistosoma japonicum PE=2 SV=1	0	707	gi|56755113|gb|AAW25736.1| SJCHGC02508 protein [Schistosoma japonicum]	0	823.157	Prp18 domain; pre-mRNA processing factor 4 (PRP4) like	K12817
EWB00_000210	eukaryotic translation initiation factor 2	0	GO:0005737; GO:0001701; GO:0005840; GO:0005850; GO:0006446; GO:0008584; GO:0002176; GO:0046872; GO:0003743		IPR002735 (SMART); G3DSA:3.30.70.3150 (GENE3D); IPR002735 (PFAM); PTHR23001:SF3 (PANTHER); PTHR23001 (PANTHER); IPR016190 (SUPERFAMILY); IPR016189 (SUPERFAMILY)	sp|Q99L45|IF2B_MOUSE Eukaryotic translation initiation factor 2 subunit 2 OS=Mus musculus GN=Eif2s2 PE=1 SV=1	6.65e-59	194	tr|Q5DHH3|Q5DHH3_SCHJA Eukaryotic translation initiation factor 2 OS=Schistosoma japonicum PE=2 SV=1	0	519	gi|56753047|gb|AAW24733.1| SJCHGC06204 protein [Schistosoma japonicum]	0	568.926	Domain found in IF2B/IF5	K03238
EWB00_000211	mago nashi homolog	2.14e-105	GO:0035145; GO:0000184; GO:0071013; GO:0003723; GO:0051028; GO:0008380; GO:0006397		IPR004023 (PFAM); IPR036605 (G3DSA:3.30.1560.GENE3D); IPR004023 (PANTHER); PTHR12638:SF1 (PANTHER); IPR004023 (CDD); IPR036605 (SUPERFAMILY)	sp|Q0VC92|MGN2_BOVIN Protein mago nashi homolog 2 OS=Bos taurus GN=MAGOHB PE=2 SV=1	5.95e-91	263	tr|Q86E05|Q86E05_SCHJA Clone ZZZ363 mRNA sequence OS=Schistosoma japonicum PE=2 SV=1	9.79e-105	303	gi|29841420|gb|AAP06452.1| similar to NM_002370 mago-nashi-like protein in Homo sapiens [Schistosoma japonicum]	2.13833e-105	303.908	Mago nashi protein	K12877
EWB00_000212	---NA---				no IPS match
EWB00_000213	---NA---				no IPS match
EWB00_000214	---NA---				mobidb-lite (MOBIDB_LITE)
EWB00_000215	---NA---				mobidb-lite (MOBIDB_LITE)
EWB00_000216	RFT1 homolog	0	GO:0005319; GO:0034203; GO:0016021; GO:0005789; GO:0005488; GO:0008643		IPR007594 (PFAM); mobidb-lite (MOBIDB_LITE); IPR007594 (PANTHER)	sp|Q0D2E8|RFT1_XENTR Protein RFT1 homolog OS=Xenopus tropicalis GN=rft1 PE=2 SV=1	4.2e-61	218	tr|A0A095CCY0|A0A095CCY0_SCHHA Protein RFT1-like protein OS=Schistosoma haematobium GN=MS3_08946 PE=4 SV=1	0	917	gi|844870311|ref|XP_012800236.1| Protein RFT1-like protein [Schistosoma haematobium]	0	941.799	Rft protein	K06316
EWB00_000217	T-cell acute lymphocytic leukemia 1	1.12e-26	GO:0006869; GO:0035162; GO:0003677; GO:0001525; GO:0043565; GO:0005634; GO:0048844; GO:0045603; GO:0030099; GO:0048823; GO:0030878; GO:0000981; GO:0006351; GO:0005319; GO:0001568; GO:0030218; GO:0001570; GO:0035050; GO:0003007; GO:0060215; GO:0060214; GO:0060217; GO:0060216; GO:0060218; GO:0007507; GO:0003160; GO:0006357; GO:0000977; GO:0019827; GO:0030097; GO:0046983; GO:0016021; GO:0048368		IPR011598 (SMART); IPR011598 (PFAM); IPR036638 (G3DSA:4.10.280.GENE3D); mobidb-lite (MOBIDB_LITE); PTHR13864 (PANTHER); PTHR13864:SF15 (PANTHER); IPR011598 (PROSITE_PROFILES); IPR011598 (CDD); IPR036638 (SUPERFAMILY)	sp|O93507|TAL1_DANRE T-cell acute lymphocytic leukemia protein 1 homolog OS=Danio rerio GN=tal1 PE=1 SV=1	3.83e-18	79.3				gi|358337467|dbj|GAA55821.1| T-cell acute lymphocytic leukemia protein [Clonorchis sinensis]	1.11964e-26	103.99	Helix-loop-helix DNA-binding domain	K09068
EWB00_000218	Phosphopantothenate--cysteine partial	0	GO:0004632; GO:0016874; GO:0015937		IPR035929 (G3DSA:3.40.50.GENE3D); mobidb-lite (MOBIDB_LITE); mobidb-lite (MOBIDB_LITE); mobidb-lite (MOBIDB_LITE); PTHR12290:SF2 (PANTHER); PTHR12290 (PANTHER); IPR035929 (SUPERFAMILY)	sp|Q0J7N5|PPCS2_ORYSJ Phosphopantothenate--cysteine ligase 2 OS=Oryza sativa subsp. japonica GN=Os08g0176100 PE=2 SV=2	1.12e-16	86.3	tr|G4VHG2|G4VHG2_SCHMA Putative cornichon OS=Schistosoma mansoni GN=Smp_131090 PE=4 SV=1	0	1434	gi|1084298666|ref|XP_018652429.1| putative cornichon [Schistosoma mansoni]	0	1692.17		K01922
EWB00_000220	E3 SUMO- ligase 2	0	GO:0005635; GO:0006457; GO:0000082; GO:0033133; GO:0044877; GO:0042405; GO:0051028; GO:0005737; GO:0043547; GO:0005813; GO:0005634; GO:0044614; GO:0005739; GO:0003755; GO:0006111; GO:0046872; GO:0006405; GO:0006606; GO:1990723; GO:0005096; GO:0007051; GO:0046604; GO:0019789; GO:0016925; GO:0031965; GO:0005643; GO:0005642; GO:0008536; GO:0001975; GO:0006511; GO:0003723; GO:0044615		Coil (COILS); Coil (COILS); Coil (COILS); IPR000156 (SMART); IPR000156 (PFAM); IPR011993 (G3DSA:2.30.29.GENE3D); G3DSA:4.10.1060.10 (GENE3D); IPR011990 (G3DSA:1.25.40.GENE3D); mobidb-lite (MOBIDB_LITE); mobidb-lite (MOBIDB_LITE); mobidb-lite (MOBIDB_LITE); PTHR23138:SF106 (PANTHER); PTHR23138 (PANTHER); PTHR23138:SF106 (PANTHER); PTHR23138 (PANTHER); PTHR23138:SF106 (PANTHER); PTHR23138 (PANTHER)…	sp|Q9ERU9|RBP2_MOUSE E3 SUMO-protein ligase RanBP2 OS=Mus musculus GN=Ranbp2 PE=1 SV=2	1.11e-28	130	tr|A0A094ZZS2|A0A094ZZS2_SCHHA E3 SUMO-protein ligase RanBP2 OS=Schistosoma haematobium GN=MS3_08949 PE=4 SV=1	0	2553	gi|844870300|ref|XP_012800233.1| E3 SUMO-protein ligase RanBP2 [Schistosoma haematobium]	0	2704.09	RanBP1 domain	K12172
EWB00_000221	Charged multivesicular body 2a (Chromatin-modifying 2a)	1.02e-168	GO:0010458; GO:0007034; GO:0005635; GO:0005622; GO:0031468; GO:0015031; GO:0031902		Coil (COILS); IPR005024 (PFAM); mobidb-lite (MOBIDB_LITE); PTHR10476 (PANTHER); PTHR10476:SF4 (PANTHER)	sp|Q6IP52|CHM2A_XENLA Charged multivesicular body protein 2a OS=Xenopus laevis GN=chmp2a PE=2 SV=1	1.16e-56	182	tr|C1LMU9|C1LMU9_SCHJA Charged multivesicular body protein 2a (Chromatin-modifying protein 2a) OS=Schistosoma japonicum GN=CHMP2a PE=2 SV=1	5.55e-168	471	gi|226467093|emb|CAX76027.1| Charged multivesicular body protein 2a (Chromatin-modifying protein 2a) [Schistosoma japonicum]	1.01664e-168	471.855	Snf7	K12191
EWB00_000222	IQ motif and SEC7 domain-containing	0	GO:0005737; GO:0016020; GO:0043547; GO:0005730; GO:0005802; GO:0008289; GO:0030036; GO:0005086; GO:0005515; GO:0043231; GO:0032012; GO:0016192		Coil (COILS); IPR000904 (SMART); IPR011993 (G3DSA:2.30.29.GENE3D); IPR033742 (PFAM); IPR000904 (PFAM); G3DSA:1.10.220.20 (GENE3D); IPR023394 (G3DSA:1.10.1000.GENE3D); mobidb-lite (MOBIDB_LITE); PTHR44233 (PANTHER); IPR000904 (PROSITE_PROFILES); IPR000048 (PROSITE_PROFILES); cd00171 (CDD); IPR033742 (CDD); SSF50729 (SUPERFAMILY); IPR035999 (SUPERFAMILY)	sp|Q6DN90|IQEC1_HUMAN IQ motif and SEC7 domain-containing protein 1 OS=Homo sapiens GN=IQSEC1 PE=1 SV=1	4.33e-88	308				gi|1084298658|ref|XP_018652425.1| cytohesin-related guanine nucleotide-exchange protein [Schistosoma mansoni]	0	1280.77	Sec7 domain; PH domain	K12495
EWB00_000223	vacuolar sorting-associated 13B-like	4.91e-110	GO:0015031; GO:0016021; GO:0016020; GO:0005337; GO:1901642		IPR026854 (PFAM); PTHR12517 (PANTHER)	sp|Q80TY5|VP13B_MOUSE Vacuolar protein sorting-associated protein 13B OS=Mus musculus GN=Vps13b PE=1 SV=3	4.55e-35	134				gi|1084295681|ref|XP_018650938.1| hypothetical protein Smp_129400 [Schistosoma mansoni]	4.91416e-110	353.599	N-terminal region of Chorein or VPS13	K19526
EWB00_000224	Vacuolar sorting-associated 13B	7.63e-35			mobidb-lite (MOBIDB_LITE)							gi|1084295681|ref|XP_018650938.1| hypothetical protein Smp_129400 [Schistosoma mansoni]	7.63132e-35	135.576
EWB00_000225	---NA---				no IPS match
EWB00_000226	Vacuolar sorting-associated 13B	0	GO:0015031		mobidb-lite (MOBIDB_LITE)	sp|Q7Z7G8|VP13B_HUMAN Vacuolar protein sorting-associated protein 13B OS=Homo sapiens GN=VPS13B PE=1 SV=2	1.38e-09	68.6	tr|A0A094ZFY1|A0A094ZFY1_SCHHA Vacuolar protein sorting-associated protein 13B OS=Schistosoma haematobium GN=MS3_01561 PE=4 SV=1	0	2845	gi|844840803|ref|XP_012793159.1| Vacuolar protein sorting-associated protein 13B [Schistosoma haematobium]	0	3075.8		K19526
EWB00_000227	unc-50 homolog	0	GO:0003723; GO:0030173; GO:0015031; GO:0005637; GO:0016021; GO:0000139		IPR007881 (PFAM); IPR007881 (PANTHER)	sp|Q6DKM1|UN50A_XENLA Protein unc-50 homolog A OS=Xenopus laevis GN=unc50-a PE=2 SV=1	1.28e-80	247				gi|1084295437|ref|XP_018650816.1| hypothetical protein Smp_029040 [Schistosoma mansoni]	0	511.531	UNC-50 family
EWB00_000228	DNA-directed RNA polymerase I subunit RPA49-like	0	GO:0005736; GO:0001188; GO:0005730; GO:0005634; GO:0001650; GO:0005654; GO:0006360; GO:0001054; GO:0003677; GO:0001179; GO:0003899		IPR009668 (PFAM); PTHR14440 (PANTHER)	sp|Q8K202|RPA49_MOUSE DNA-directed RNA polymerase I subunit RPA49 OS=Mus musculus GN=Polr1e PE=1 SV=2	1.09e-12	72.8	tr|Q86E02|Q86E02_SCHJA Clone ZZZ372 mRNA sequence OS=Schistosoma japonicum PE=2 SV=1	0	813	gi|29841423|gb|AAP06455.1| similar to NM_022811 RNA polymerase I associated factor (PAF53) in Mus musculus [Schistosoma japonicum]	0	813.527	A49-like RNA polymerase I associated factor	K03005
EWB00_000229	hypothetical protein MS3_03554	3.74e-51			Coil (COILS); Coil (COILS)							gi|844848320|ref|XP_012795077.1| hypothetical protein MS3_03554 [Schistosoma haematobium]	3.74385e-51	174.096
EWB00_000230	ubiquinone biosynthesis O- mitochondrial isoform X2	0	GO:0032259; GO:0008425; GO:0004395; GO:0005743; GO:0031314; GO:0008689; GO:0006744	E2.1.1.64; E2.1.1.114	PF13489 (PFAM); G3DSA:3.40.50.150 (GENE3D); IPR010233 (TIGRFAM); PTHR43464 (PANTHER); PTHR43464:SF14 (PANTHER); IPR010233 (HAMAP); cd02440 (CDD); IPR029063 (SUPERFAMILY)	sp|Q3T131|COQ3_BOVIN Ubiquinone biosynthesis O-methyltransferase, mitochondrial OS=Bos taurus GN=COQ3 PE=2 SV=1	8.24e-69	221	tr|Q5DBG5|Q5DBG5_SCHJA SJCHGC05200 protein OS=Schistosoma japonicum PE=2 SV=1	0	514	gi|56757340|gb|AAW26841.1| SJCHGC05200 protein [Schistosoma japonicum]	0	516.538	Ribosomal protein L11 methyltransferase (PrmA); Mycolic acid cyclopropane synthetase; Nodulation protein S (NodS); Methyltransferase domain	K00591
EWB00_000231	Hexaprenyldihydroxybenzoate mitochondrial	0	GO:0044425; GO:0005743; GO:0061542; GO:0008152; GO:0010420		Coil (COILS); Coil (COILS); Coil (COILS); Coil (COILS); Coil (COILS); Coil (COILS); mobidb-lite (MOBIDB_LITE)				tr|A0A094ZKZ9|A0A094ZKZ9_SCHHA Ubiquinone biosynthesis O-methyltransferase, mitochondrial OS=Schistosoma haematobium GN=MS3_03565 PE=3 SV=1	0	643	gi|844848333|ref|XP_012795080.1| Hexaprenyldihydroxybenzoate methyltransferase, mitochondrial [Schistosoma haematobium]	0	659.833
EWB00_000232	---NA---				Coil (COILS)
EWB00_000233	Hexaprenyldihydroxybenzoate mitochondrial	1.51e-70	GO:0006744; GO:0008425; GO:0061542; GO:0005739; GO:0004395; GO:0005743; GO:0010795; GO:0006071; GO:0008152; GO:0008689; GO:0010420; GO:0032259		G3DSA:3.40.50.150 (GENE3D); PTHR43464:SF19 (PANTHER); PTHR43464:SF19 (PANTHER); PTHR43464 (PANTHER); PTHR43464 (PANTHER)	sp|Q63159|COQ3_RAT Ubiquinone biosynthesis O-methyltransferase, mitochondrial OS=Rattus norvegicus GN=Coq3 PE=2 SV=2	3.48e-07	51.6	tr|Q5DBG5|Q5DBG5_SCHJA SJCHGC05200 protein OS=Schistosoma japonicum PE=2 SV=1	9.3e-68	214	gi|56757340|gb|AAW26841.1| SJCHGC05200 protein [Schistosoma japonicum]	1.50593e-70	219.935
EWB00_000234	steroidogenic acute regulatory -like isoform X1	5.58e-89	GO:0015485; GO:0006869; GO:0016021; GO:0006694		IPR002913 (PFAM); IPR023393 (G3DSA:3.30.530.GENE3D); mobidb-lite (MOBIDB_LITE); mobidb-lite (MOBIDB_LITE); PTHR12136:SF90 (PANTHER); PTHR12136 (PANTHER); IPR002913 (PROSITE_PROFILES); SSF55961 (SUPERFAMILY)	sp|Q9W145|STRT1_DROME Steroidogenic acute regulatory protein-like OS=Drosophila melanogaster GN=Start1 PE=1 SV=2	8.6e-11	62.8				gi|844848338|ref|XP_012795081.1| StAR-related lipid transfer protein 3 [Schistosoma haematobium]	5.57542e-89	276.944	START domain
EWB00_000235	Hexaprenyldihydroxybenzoate mitochondrial	1.47e-150	GO:0032259; GO:0008689; GO:0004395; GO:0031314; GO:0008425; GO:0006744	E2.1.1.64; E2.1.1.114	Coil (COILS); Coil (COILS); Coil (COILS)				tr|A0A094ZKZ9|A0A094ZKZ9_SCHHA Ubiquinone biosynthesis O-methyltransferase, mitochondrial OS=Schistosoma haematobium GN=MS3_03565 PE=3 SV=1	1.6e-141	436	gi|844848333|ref|XP_012795080.1| Hexaprenyldihydroxybenzoate methyltransferase, mitochondrial [Schistosoma haematobium]	1.47164e-150	457.988
EWB00_000236	---NA---				mobidb-lite (MOBIDB_LITE)
EWB00_000237	---NA---				no IPS match
EWB00_000238	---NA---				mobidb-lite (MOBIDB_LITE)
EWB00_000239	RNA-binding 6 isoform X1	1.38e-10	GO:0003723; GO:0003676; GO:0003677; GO:0005634; GO:0006396		no IPS match	sp|P78332|RBM6_HUMAN RNA-binding protein 6 OS=Homo sapiens GN=RBM6 PE=1 SV=5	5.49e-12	62.4	tr|A0A0A6YY54|A0A0A6YY54_MOUSE RNA-binding motif protein 6 (Fragment) OS=Mus musculus GN=Rbm6 PE=1 SV=1	1.41e-10	63.2	gi|1331884136|gb|PNJ32257.1| RBM6 isoform 8 [Pongo abelii]	1.3784e-10	63.1586
EWB00_000240	RNA-binding 6 isoform X1	2.19e-53	GO:0003723; GO:0003677; GO:0005634; GO:0006396		mobidb-lite (MOBIDB_LITE); PTHR13948 (PANTHER); IPR028806 (PTHR13948:PANTHER)	sp|P78332|RBM6_HUMAN RNA-binding protein 6 OS=Homo sapiens GN=RBM6 PE=1 SV=5	1.05e-46	162	tr|Q3ULB0|Q3ULB0_MOUSE RNA-binding motif protein 6 OS=Mus musculus GN=Rbm6 PE=1 SV=1	2.18e-52	185	gi|1195738038|ref|XP_021027907.1| RNA-binding protein 6 isoform X2 [Mus caroli]	2.18588e-53	186.422
EWB00_000241	---NA---				no IPS match
EWB00_000242	---NA---				mobidb-lite (MOBIDB_LITE)
EWB00_000243	mechanosensory 2	0	GO:0016021		IPR001972 (PRINTS); IPR001107 (SMART); IPR001107 (PFAM); G3DSA:3.30.479.30 (GENE3D); PTHR10264:SF19 (PANTHER); PTHR10264 (PANTHER); IPR018080 (PROSITE_PATTERNS); IPR036013 (SUPERFAMILY)	sp|Q19958|STO2_CAEEL Stomatin-2 OS=Caenorhabditis elegans GN=sto-2 PE=3 SV=4	8.9e-67	224	tr|G4V6P0|G4V6P0_SCHMA Putative spfh domain / Band 7 family protein OS=Schistosoma mansoni GN=Smp_003440 PE=4 SV=1	0	752	gi|844866266|ref|XP_012799271.1| Stomatin-2 [Schistosoma haematobium]	0	840.877	SPFH domain / Band 7 family	K17286
EWB00_000244	Threonyl tRNA synthetase C	0	GO:0005737; GO:0006435; GO:0006563; GO:0006566; GO:0006544; GO:0004829; GO:0005524	E6.1.1.3	IPR002320 (PRINTS); IPR012947 (SMART); G3DSA:3.30.930.10 (GENE3D); IPR036621 (G3DSA:3.40.50.GENE3D); IPR012675 (G3DSA:3.10.20.GENE3D); IPR002314 (PFAM); IPR002320 (TIGRFAM); IPR004154 (PFAM); IPR012947 (PFAM); G3DSA:3.30.980.10 (GENE3D); IPR004095 (PFAM); PTHR11451:SF36 (PANTHER); IPR002320 (PANTHER); IPR002320 (HAMAP); IPR006195 (PROSITE_PROFILES); cd01667 (CDD); cd00860 (CDD); IPR033728 (CDD); …	sp|Q5XHY5|SYTC_RAT Threonine--tRNA ligase, cytoplasmic OS=Rattus norvegicus GN=Tars PE=1 SV=1	0	961				gi|684369926|ref|XP_009163294.1| hypothetical protein T265_01087 [Opisthorchis viverrini]	0	1221.07	TGS domain; Threonyl and Alanyl tRNA synthetase second additional domain; Anticodon binding domain; tRNA synthetase class II core domain (G, H, P, S and T)	K01868
EWB00_000245	60S ribosomal L23a	6.03e-139	GO:0070180; GO:0022625; GO:0005634; GO:0003735; GO:0003723; GO:0006412; GO:0000027		IPR013025 (PFAM); IPR005633 (PFAM); IPR012677 (G3DSA:3.30.70.GENE3D); mobidb-lite (MOBIDB_LITE); PTHR11620 (PANTHER); IPR013025 (HAMAP); IPR013025 (HAMAP); IPR012678 (SUPERFAMILY)	sp|P62752|RL23A_RAT 60S ribosomal protein L23a OS=Rattus norvegicus GN=Rpl23a PE=2 SV=1	5.57e-44	147	tr|C1LAE2|C1LAE2_SCHJA Putative 60S ribosomal protein L23a OS=Schistosoma japonicum PE=2 SV=1	2.58e-98	291	gi|226474362|emb|CAX71667.1| putative 60S ribosomal protein L23a [Schistosoma japonicum]	6.02793e-139	392.889	Ribosomal protein L23, N-terminal domain; Ribosomal protein L23	K02893
EWB00_000246	hypothetical protein T265_09588	4.7e-20	GO:0016021; GO:0016020		Coil (COILS); Coil (COILS)							gi|684403933|ref|XP_009173961.1| hypothetical protein T265_09588 [Opisthorchis viverrini]	4.70351e-20	88.9669
EWB00_000247	ribonuclease T2-like	3.31e-09	GO:0033897; GO:0003723	E3.1.27.1	IPR036430 (G3DSA:3.90.730.GENE3D); IPR001568 (PFAM); IPR001568 (PANTHER); IPR036430 (SUPERFAMILY)							gi|1316091911|ref|XP_023187691.1| ribonuclease T2-like isoform X2 [Xiphophorus maculatus]	3.31243e-09	63.5438	Ribonuclease T2 family
EWB00_000248	SJCHGC07372 protein	0	GO:0016020		no IPS match							gi|56755125|gb|AAW25742.1| SJCHGC07372 protein [Schistosoma japonicum]	0	562.377
EWB00_000250	SJCHGC03763 partial	0	GO:0016020		mobidb-lite (MOBIDB_LITE); mobidb-lite (MOBIDB_LITE)							gi|844858189|ref|XP_012797314.1| hypothetical protein MS3_05898, partial [Schistosoma haematobium]	0	848.581
EWB00_000251	hypothetical protein MS3_05898, partial	0	GO:0016021; GO:0016020		no IPS match							gi|844858189|ref|XP_012797314.1| hypothetical protein MS3_05898, partial [Schistosoma haematobium]	0	731.095
EWB00_000252	hypothetical protein Smp_123960	0	GO:0016021; GO:0016020		Coil (COILS); Coil (COILS); Coil (COILS); mobidb-lite (MOBIDB_LITE); mobidb-lite (MOBIDB_LITE); mobidb-lite (MOBIDB_LITE); mobidb-lite (MOBIDB_LITE)							gi|1084289161|ref|XP_018647684.1| hypothetical protein Smp_123960 [Schistosoma mansoni]	0	907.131
EWB00_000253	probable C-mannosyltransferase DPY19L1	0	GO:0000136; GO:0005637; GO:0016021; GO:0016020; GO:0018406; GO:0000030		IPR018732 (PFAM); IPR018732 (PANTHER); IPR030038 (PTHR31488:PANTHER)	sp|Q2PZI1|D19L1_HUMAN Probable C-mannosyltransferase DPY19L1 OS=Homo sapiens GN=DPY19L1 PE=2 SV=1	1.19e-79	275	tr|A0A094ZWK2|A0A094ZWK2_SCHHA C-mannosyltransferase dpy-19 OS=Schistosoma haematobium GN=MS3_05894 PE=4 SV=1	0	1186	gi|844858205|ref|XP_012797316.1| C-mannosyltransferase dpy-19 [Schistosoma haematobium]	0	1251.11	Q-cell neuroblast polarisation
EWB00_000254	DNA repair complementing XP-G cells	0	GO:0006295; GO:0000014; GO:1901255; GO:0004519; GO:0005634; GO:0004520; GO:0006289; GO:0090305; GO:0036297; GO:0046872; GO:0003697		IPR001044 (PRINTS); IPR006084 (PRINTS); IPR006086 (SMART); IPR006085 (SMART); IPR008918 (SMART); IPR006086 (PFAM); G3DSA:3.40.50.1010 (GENE3D); IPR006085 (PFAM); G3DSA:3.40.50.1010 (GENE3D); mobidb-lite (MOBIDB_LITE); mobidb-lite (MOBIDB_LITE); PTHR16171:SF7 (PANTHER); PTHR16171 (PANTHER); IPR019974 (PROSITE_PATTERNS); IPR036279 (SUPERFAMILY); IPR029060 (SUPERFAMILY)	sp|P28706|RAD13_SCHPO DNA repair protein rad13 OS=Schizosaccharomyces pombe (strain 972 / ATCC 24843) GN=rad13 PE=2 SV=2	1e-38	160	tr|A0A094ZS12|A0A094ZS12_SCHHA DNA repair protein rad13 OS=Schistosoma haematobium GN=MS3_05893 PE=4 SV=1	0	1081	gi|844858210|ref|XP_012797317.1| DNA repair protein rad13 [Schistosoma haematobium]	0	1175.23	XPG I-region; XPG N-terminal domain	K10846
EWB00_000255	ER membrane complex subunit 1	0	GO:0034975; GO:0016021; GO:0072546; GO:0005515		IPR011678 (PFAM); IPR015943 (G3DSA:2.130.10.GENE3D); IPR026895 (PANTHER); IPR011047 (SUPERFAMILY)	sp|Q6NRB9|EMC1_XENLA ER membrane protein complex subunit 1 OS=Xenopus laevis GN=emc1 PE=2 SV=1	1.91e-97	336				gi|1084289169|ref|XP_018647688.1| hypothetical protein Smp_003340 [Schistosoma mansoni]	0	1664.43	Protein of unknown function (DUF1620)
EWB00_000256	Sjoegren syndrome nuclear autoantigen 1 homolog	3.09e-74	GO:0036064; GO:0005829; GO:0031514; GO:0005813; GO:0005634; GO:0042073; GO:0000086; GO:0060830; GO:0010389; GO:0042802; GO:0097711		Coil (COILS); IPR033362 (PANTHER); PD968187 (PRODOM)	sp|O43805|SSNA1_HUMAN Sjoegren syndrome nuclear autoantigen 1 OS=Homo sapiens GN=SSNA1 PE=1 SV=2	1.59e-24	93.2	tr|C1LEA5|C1LEA5_SCHJA Sjoegren syndrome nuclear autoantigen 1 OS=Schistosoma japonicum PE=2 SV=1	4.73e-63	196	gi|226479076|emb|CAX73033.1| Sjoegren syndrome nuclear autoantigen 1 [Schistosoma japonicum]	3.08758e-74	222.631		K16780
EWB00_000257	mediator of RNA polymerase II transcription subunit 21-like	1.39e-107	GO:0071816; GO:0016021; GO:0003712; GO:0006355; GO:0006357; GO:0006351; GO:0016592		IPR021384 (PFAM); G3DSA:1.20.58.470 (GENE3D); IPR021384 (PANTHER); IPR037212 (SUPERFAMILY)	sp|Q7ZTI5|MED21_DANRE Mediator of RNA polymerase II transcription subunit 21 OS=Danio rerio GN=med21 PE=2 SV=1	4.06e-23	91.7	tr|Q5DD16|Q5DD16_SCHJA SJCHGC09264 protein OS=Schistosoma japonicum PE=2 SV=1	8.35e-97	284	gi|56756230|gb|AAW26290.1| SJCHGC09264 protein [Schistosoma japonicum]	1.3908e-107	310.071	Subunit 21 of Mediator complex	K15152
EWB00_000258	Mediator of RNA polymerase II transcription subunit 21	3.06e-79	GO:0016592; GO:0016021; GO:0006357; GO:0003712; GO:0071816		Coil (COILS); mobidb-lite (MOBIDB_LITE)							gi|1084289173|ref|XP_018647690.1| hypothetical protein Smp_123930 [Schistosoma mansoni]	3.06442e-79	249.21	CHD5-like protein	K15152
EWB00_000259	SJCHGC05286 partial	3.38e-128			mobidb-lite (MOBIDB_LITE); mobidb-lite (MOBIDB_LITE)				tr|Q5C061|Q5C061_SCHJA SJCHGC05286 protein (Fragment) OS=Schistosoma japonicum PE=2 SV=2	2.3e-84	269	gi|76155678|gb|AAX26964.2| SJCHGC05286 protein, partial [Schistosoma japonicum]	3.37579e-128	379.407
EWB00_000260	Estrogen-regulated EP45 precursor	7.22e-143	GO:0006953; GO:0005615; GO:0004867; GO:0010951		IPR023796 (SMART); IPR023796 (PFAM); G3DSA:3.30.497.10 (GENE3D); G3DSA:2.30.39.10 (GENE3D); IPR000215 (PANTHER); cd00172 (CDD); IPR036186 (SUPERFAMILY)	sp|P38029|A1AT2_HORSE Alpha-1-antiproteinase 2 OS=Equus caballus PE=1 SV=2	7.69e-32	124	tr|A0A095BV82|A0A095BV82_SCHHA Alpha-1-antiproteinase OS=Schistosoma haematobium GN=MS3_00995 PE=3 SV=1	3.3e-142	413	gi|844838236|ref|XP_012792622.1| Alpha-1-antiproteinase [Schistosoma haematobium]	7.21676e-143	413.69	Serpin (serine protease inhibitor)	K03984
EWB00_000261	hypothetical protein, partial	2.58e-145	GO:0016021		no IPS match				tr|Q86FE3|Q86FE3_SCHJA Clone ZZD1484 mRNA sequence (Fragment) OS=Schistosoma japonicum PE=2 SV=1	1.18e-144	410	gi|29840931|gb|AAP05932.1| hypothetical protein, partial [Schistosoma japonicum]	2.58478e-145	410.223
EWB00_000262	Intraflagellar transport 20 homolog	3.48e-87	GO:0005794; GO:0060271; GO:0030992; GO:0031514; GO:0005813; GO:0042073; GO:0061512; GO:0005814; GO:0005929; GO:0051642		Coil (COILS); IPR028172 (PFAM); IPR028172 (PANTHER)	sp|Q66KL7|IFT20_XENTR Intraflagellar transport protein 20 homolog OS=Xenopus tropicalis GN=ift20 PE=2 SV=1	1.99e-24	94	tr|C1LF83|C1LF83_SCHJA Intraflagellar transport 20 homolog OS=Schistosoma japonicum PE=2 SV=1	4.67e-74	225	gi|226480528|emb|CAX73361.1| Intraflagellar transport 20 homolog [Schistosoma japonicum]	3.47675e-87	256.914	Intraflagellar transport complex B, subunit 20	K16473
EWB00_000263	LIM homeobox partial	0	GO:0021537; GO:0048675; GO:0045199; GO:0007498; GO:0001076; GO:0001077; GO:0060041; GO:0007411; GO:0021987; GO:0043565; GO:0005634; GO:0050768; GO:0005654; GO:0001843; GO:0046872; GO:2000179; GO:0048646; GO:0021978; GO:0030182; GO:0045893; GO:0021772; GO:0022008; GO:0045814; GO:0009953; GO:0007420; GO:0007399; GO:0005622; GO:0006355; GO:0045944; GO:0000978; GO:0003682; GO:0001942; GO:2000678		IPR001356 (SMART); IPR001781 (SMART); G3DSA:2.10.110.10 (GENE3D); IPR001781 (PFAM); G3DSA:1.10.10.60 (GENE3D); G3DSA:2.10.110.10 (GENE3D); IPR001356 (PFAM); mobidb-lite (MOBIDB_LITE); PTHR24208:SF80 (PANTHER); PTHR24208:SF80 (PANTHER); PTHR24208:SF80 (PANTHER); PTHR24208 (PANTHER); PTHR24208 (PANTHER); IPR001781 (PROSITE_PATTERNS); IPR001781 (PROSITE_PATTERNS); IPR017970 (PROSITE_PATTERNS); IPR00…	sp|Q9Z0S2|LHX2_MOUSE LIM/homeobox protein Lhx2 OS=Mus musculus GN=Lhx2 PE=1 SV=1	8.78e-26	114				gi|1084289183|ref|XP_018647695.1| hypothetical protein Smp_003280 [Schistosoma mansoni]	0	709.523	LIM domain; Homeobox domain
EWB00_000265	unknown	1.23e-70	GO:0016021		no IPS match							gi|56756469|gb|AAW26407.1| unknown [Schistosoma japonicum]	1.22834e-70	213.772
EWB00_000266	COX assembly mitochondrial homolog	5.31e-44	GO:0016021		PS51808 (PROSITE_PROFILES)							gi|674561600|emb|CDS24089.1| COX assembly mitochondrial protein [Echinococcus granulosus]	5.31107e-44	147.132		K18171
EWB00_000267	vesicle-associated membrane 2-like	3.73e-114	GO:0048786; GO:0002119; GO:0030421; GO:0006906; GO:0030424; GO:0007271; GO:0005484; GO:0031201; GO:0030054; GO:0030672; GO:0016079; GO:0016021; GO:0006887; GO:0043051; GO:0005886; GO:0043134; GO:0000149; GO:0060473		IPR001388 (PRINTS); G3DSA:1.20.5.110 (GENE3D); IPR001388 (PFAM); mobidb-lite (MOBIDB_LITE); mobidb-lite (MOBIDB_LITE); PTHR21136:SF78 (PANTHER); PTHR21136 (PANTHER); IPR001388 (PROSITE_PATTERNS); IPR001388 (PROSITE_PROFILES); cd15870 (CDD); SSF58038 (SUPERFAMILY)	sp|Q60WU2|SYB1_CAEBR Synaptobrevin-1 OS=Caenorhabditis briggsae GN=snb-1 PE=3 SV=1	1.06e-28	105	tr|Q86FE0|Q86FE0_SCHJA SJCHGC01984 protein OS=Schistosoma japonicum GN=VAMP2 PE=2 SV=1	7.23e-76	232	gi|29840934|gb|AAP05935.1| SJCHGC01984 protein [Schistosoma japonicum]	3.73103e-114	327.405	Synaptobrevin	K13504
EWB00_000268	SH3-domain GRB2-like endophilin B1	1.12e-180	GO:0050775; GO:0006915; GO:0043005; GO:0008021; GO:0009987; GO:0008289; GO:0051388; GO:1903861; GO:0005737; GO:0000421; GO:0016020; GO:0030496; GO:0000139; GO:0005741; GO:0005515; GO:0043025; GO:0005769; GO:2000641		Coil (COILS); Coil (COILS); IPR004148 (SMART); IPR004148 (PFAM); IPR027267 (G3DSA:1.20.1270.GENE3D); PTHR44071 (PANTHER); PTHR44071:SF1 (PANTHER); IPR004148 (PROSITE_PROFILES); IPR027267 (SUPERFAMILY)	sp|Q6AYE2|SHLB1_RAT Endophilin-B1 OS=Rattus norvegicus GN=Sh3glb1 PE=2 SV=1	1.47e-33	127	tr|C1LKR2|C1LKR2_SCHJA SH3-domain GRB2-like endophilin B0 OS=Schistosoma japonicum PE=2 SV=1	5.14e-180	502	gi|226470400|emb|CAX70480.1| SH3-domain GRB2-like endophilin B1 [Schistosoma japonicum]	1.12397e-180	502.286	Bin/amphiphysin/Rvs domain for vesicular trafficking; BAR domain	K11248
EWB00_000269	neurexin 1 alpha	0	GO:0030534; GO:0097109; GO:0046872; GO:0038023; GO:0035176; GO:0016021; GO:0007612; GO:0007158; GO:0005887; GO:0005886; GO:0007411; GO:0050839; GO:0071625		Coil (COILS); IPR001791 (SMART); IPR001791 (PFAM); G3DSA:2.60.120.200 (GENE3D); G3DSA:2.10.25.10 (GENE3D); G3DSA:2.60.120.200 (GENE3D); mobidb-lite (MOBIDB_LITE); PTHR15036 (PANTHER); PTHR15036:SF31 (PANTHER); IPR001791 (PROSITE_PROFILES); IPR000742 (PROSITE_PROFILES); IPR001791 (PROSITE_PROFILES); cd00110 (CDD); cd00110 (CDD); IPR013320 (SUPERFAMILY); IPR013320 (SUPERFAMILY)	sp|Q9Y4C0|NRX3A_HUMAN Neurexin-3 OS=Homo sapiens GN=NRXN3 PE=1 SV=4	8.57e-40	160	tr|G4V6X2|G4V6X2_SCHMA Putative neurexin OS=Schistosoma mansoni GN=Smp_123860 PE=4 SV=1	0	781	gi|1084289193|ref|XP_018647700.1| putative neurexin [Schistosoma mansoni]	0	835.099	Laminin G domain	K07377
EWB00_000270	neurexin 1 alpha	0	GO:0038023; GO:0005783; GO:0042297; GO:0007268; GO:0007612; GO:0090129; GO:0060134; GO:0007411; GO:0007416; GO:0097109; GO:2000821; GO:0031982; GO:0050885; GO:0005730; GO:0016020; GO:0097104; GO:0050839; GO:0030054; GO:0043025; GO:0005509; GO:2000463; GO:0099560; GO:0005887; GO:0035176; GO:0033130; GO:0009986; GO:0031965; GO:0007158; GO:0007269; GO:0005886; GO:0061178; GO:0030534; GO:0051968; GO:…		IPR001791 (SMART); G3DSA:2.10.25.10 (GENE3D); IPR001791 (PFAM); G3DSA:2.60.120.200 (GENE3D); G3DSA:2.60.120.200 (GENE3D); PTHR15036:SF31 (PANTHER); PTHR15036 (PANTHER); IPR001791 (PROSITE_PROFILES); IPR000742 (PROSITE_PROFILES); IPR001791 (PROSITE_PROFILES); cd00110 (CDD); cd00110 (CDD); IPR013320 (SUPERFAMILY); IPR013320 (SUPERFAMILY)	sp|Q9ULB1|NRX1A_HUMAN Neurexin-1 OS=Homo sapiens GN=NRXN1 PE=2 SV=1	1.26e-36	152				gi|1084289197|ref|XP_018647702.1| hypothetical protein Smp_123840 [Schistosoma mansoni]	0	885.945	Laminin G domain	K07377
EWB00_000272	---NA---				no IPS match
EWB00_000273	ankyrin repeat	5.5e-147	GO:0005737; GO:0019887; GO:0005634; GO:0045648; GO:0030496; GO:0006913; GO:0044877; GO:0005515; GO:0000502; GO:1902531		IPR002110 (PRINTS); IPR002110 (SMART); IPR036770 (G3DSA:1.25.40.GENE3D); IPR020683 (PFAM); mobidb-lite (MOBIDB_LITE); PTHR44181 (PANTHER); IPR002110 (PROSITE_PROFILES); IPR002110 (PROSITE_PROFILES); IPR020683 (PROSITE_PROFILES); IPR020683 (CDD); IPR036770 (SUPERFAMILY)	sp|Q1LZC5|ANR54_BOVIN Ankyrin repeat domain-containing protein 54 OS=Bos taurus GN=ANKRD54 PE=2 SV=1	1.46e-15	76.6	tr|C1LJ63|C1LJ63_SCHJA Ankyrin,domain-containing protein OS=Schistosoma japonicum PE=2 SV=1	7.96e-132	377	gi|226487742|emb|CAX74741.1| Ankyrin,domain-containing protein [Schistosoma japonicum]	5.50037e-147	413.69	Ankyrin repeats (3 copies); Ankyrin repeats (many copies); Ankyrin repeat
EWB00_000274	collagen type XI alpha 2	0	GO:0005201; GO:0005581; GO:0005588; GO:0008201; GO:0031012		Coil (COILS); IPR000885 (SMART); IPR001791 (SMART); IPR000885 (PFAM); G3DSA:2.60.120.1000 (GENE3D); G3DSA:2.60.120.200 (GENE3D); IPR008160 (PFAM); mobidb-lite (MOBIDB_LITE); mobidb-lite (MOBIDB_LITE); mobidb-lite (MOBIDB_LITE); PTHR24023 (PANTHER); PTHR24023:SF846 (PANTHER); IPR000885 (PROSITE_PROFILES); IPR013320 (SUPERFAMILY)	sp|Q9JI03|CO5A1_RAT Collagen alpha-1(V) chain OS=Rattus norvegicus GN=Col5a1 PE=1 SV=1	2.68e-31	138	tr|A0A095AG66|A0A095AG66_SCHHA Collagen alpha-1(V) chain OS=Schistosoma haematobium GN=MS3_01006 PE=4 SV=1	0	892	gi|844838282|ref|XP_012792633.1| Collagen alpha-1(V) chain [Schistosoma haematobium]	0	2288.07	Collagen triple helix repeat (20 copies); Fibrillar collagen C-terminal domain	K19721
EWB00_000275	SJCHGC08384 partial	9.98e-30			no IPS match				tr|Q5C5X4|Q5C5X4_SCHJA SJCHGC08384 protein (Fragment) OS=Schistosoma japonicum PE=2 SV=2	4.3e-18	80.5	gi|76153311|gb|AAX24950.2| SJCHGC08384 protein, partial [Schistosoma japonicum]	9.98435e-30	108.227
EWB00_000276	serine-rich repeat 2	0			Coil (COILS); mobidb-lite (MOBIDB_LITE); mobidb-lite (MOBIDB_LITE)							gi|844838291|ref|XP_012792635.1| hypothetical protein MS3_01008 [Schistosoma haematobium]	0	859.366
EWB00_000277	Interferon regulatory factor 2-binding -like B	1.47e-85	GO:0005634; GO:0046872		G3DSA:1.10.10.1580 (GENE3D); IPR022750 (PFAM); PTHR10816:SF19 (PANTHER); PTHR10816 (PANTHER); PTHR10816:SF19 (PANTHER)	sp|Q66IY8|I2BLA_XENLA Interferon regulatory factor 2-binding protein-like A OS=Xenopus laevis GN=irf2bpl-a PE=2 SV=1	2.32e-17	88.6				gi|1084289205|ref|XP_018647706.1| hypothetical protein Smp_123810 [Schistosoma mansoni]	1.47484e-85	278.87	Interferon regulatory factor 2-binding protein zinc finger	K22383
EWB00_000279	sorting nexin-6-like	0	GO:0006897; GO:0035091; GO:0016050; GO:0019898; GO:0015031; GO:0005768		Coil (COILS); Coil (COILS); IPR001683 (PFAM); IPR036871 (G3DSA:3.30.1520.GENE3D); IPR027267 (G3DSA:1.20.1270.GENE3D); mobidb-lite (MOBIDB_LITE); PTHR10555:SF7 (PANTHER); PTHR10555 (PANTHER); IPR001683 (PROSITE_PROFILES); cd06892 (CDD); IPR036871 (SUPERFAMILY)	sp|Q80ZJ7|SNX32_MOUSE Sorting nexin-32 OS=Mus musculus GN=Snx32 PE=2 SV=1	2.58e-109	332	tr|C1LD78|C1LD78_SCHJA Sorting nexin-6 OS=Schistosoma japonicum PE=2 SV=1	0	826	gi|226477898|emb|CAX72656.1| Sorting nexin-6 [Schistosoma japonicum]	0	938.332	Vps5 C terminal like; PX domain	K17920
EWB00_000280	Uridine diphosphate glucose pyrophosphatase	7.78e-165	GO:0005737; GO:0016787; GO:0046872; GO:0047631; GO:0042802; GO:0008768		G3DSA:3.90.79.10 (GENE3D); PTHR11839:SF15 (PANTHER); PTHR11839 (PANTHER); IPR000086 (PROSITE_PROFILES); cd03424 (CDD); IPR015797 (SUPERFAMILY)	sp|Q9D142|NUD14_MOUSE Uridine diphosphate glucose pyrophosphatase OS=Mus musculus GN=Nudt14 PE=1 SV=1	4e-37	132				gi|226480074|emb|CAX73333.1| hypothetical protein [Schistosoma japonicum]	7.77857e-165	461.07		K08077
EWB00_000281	glypican-1-like	0	GO:0005796; GO:0030200; GO:0032288; GO:0017134; GO:0031012; GO:0046658; GO:0043395; GO:0062023; GO:0005886; GO:2001016; GO:0040037; GO:0014037; GO:0043236; GO:0005615; GO:0009966; GO:0005768; GO:0005829; GO:0045121; GO:0070052; GO:0005654; GO:0005507; GO:0043025		IPR001863 (PFAM); mobidb-lite (MOBIDB_LITE); mobidb-lite (MOBIDB_LITE); PTHR10822:SF30 (PANTHER); IPR001863 (PANTHER); PTHR10822:SF30 (PANTHER); IPR001863 (PANTHER); IPR001863 (PANTHER)	sp|Q9QZF2|GPC1_MOUSE Glypican-1 OS=Mus musculus GN=Gpc1 PE=1 SV=1	3.49e-11	70.9				gi|1084289213|ref|XP_018647710.1| putative glypican [Schistosoma mansoni]	0	786.949	Glypican
EWB00_000282	Titin	0	GO:0016203; GO:0040011; GO:0007517; GO:0035206; GO:0030017; GO:0007498; GO:0007519; GO:0031674; GO:0003779; GO:0007520; GO:0008307; GO:0045214; GO:0051301; GO:0000794; GO:0007076; GO:0007522; GO:0005863; GO:0007525; GO:0030018; GO:0007062		IPR003599 (SMART); IPR003598 (SMART); IPR013783 (G3DSA:2.60.40.GENE3D); IPR013783 (G3DSA:2.60.40.GENE3D); IPR013783 (G3DSA:2.60.40.GENE3D); IPR013098 (PFAM); mobidb-lite (MOBIDB_LITE); mobidb-lite (MOBIDB_LITE); mobidb-lite (MOBIDB_LITE); mobidb-lite (MOBIDB_LITE); mobidb-lite (MOBIDB_LITE); PTHR45032 (PANTHER); IPR007110 (PROSITE_PROFILES); IPR007110 (PROSITE_PROFILES); cd00096 (CDD); cd00096 (C…	sp|Q9I7U4|TITIN_DROME Titin OS=Drosophila melanogaster GN=sls PE=1 SV=3	3.02e-49	196	tr|A0A094ZTR3|A0A094ZTR3_SCHHA Titin OS=Schistosoma haematobium GN=MS3_06564 PE=4 SV=1	0	1289	gi|844860815|ref|XP_012797951.1| Titin [Schistosoma haematobium]	0	1481.46	Immunoglobulin domain; Immunoglobulin I-set domain; Penicillin-Binding Protein C-terminus Family
EWB00_000283	Kinesin KIF6	0	GO:0045298; GO:0005737; GO:0008017; GO:0007018; GO:0003777; GO:0016887; GO:0005871; GO:0005874; GO:0001673; GO:0005524		Coil (COILS); Coil (COILS); IPR001752 (PRINTS); IPR001752 (SMART); IPR036961 (G3DSA:3.40.850.GENE3D); IPR001752 (PFAM); IPR027640 (PANTHER); PTHR24115:SF194 (PANTHER); IPR019821 (PROSITE_PATTERNS); IPR001752 (PROSITE_PROFILES); IPR027417 (SUPERFAMILY)	sp|Q6ZMV9|KIF6_HUMAN Kinesin-like protein KIF6 OS=Homo sapiens GN=KIF6 PE=1 SV=3	0	588	tr|A0A095C7S1|A0A095C7S1_SCHHA Kinesin-like protein OS=Schistosoma haematobium GN=MS3_06565 PE=3 SV=1	0	978	gi|844860805|ref|XP_012797949.1| Kinesin-like protein KIF6 [Schistosoma haematobium]	0	978.008	Kinesin motor domain; Microtubule binding	K10397
EWB00_000284	kynurenine--oxoglutarate transaminase 3-like isoform X2	0	GO:0004030; GO:0016212; GO:0008483; GO:0009058; GO:0089701; GO:0030170; GO:0006096; GO:0055114; GO:0006094; GO:0006570; GO:0005739; GO:0006558; GO:0070189; GO:0006547; GO:0006520; GO:0000398; GO:0047804; GO:0003723; GO:0006103; GO:0046872; GO:0047315; GO:0042803	E1.2.1.5	Coil (COILS); Coil (COILS); IPR009145 (PRINTS); IPR000571 (SMART); IPR015421 (G3DSA:3.40.640.GENE3D); IPR012677 (G3DSA:3.30.70.GENE3D); IPR015422 (G3DSA:3.90.1150.GENE3D); IPR004839 (PFAM); mobidb-lite (MOBIDB_LITE); mobidb-lite (MOBIDB_LITE); PTHR43807 (PANTHER); PTHR43807:SF20 (PANTHER); IPR000571 (PROSITE_PROFILES); IPR000571 (PROSITE_PROFILES); cd00609 (CDD); IPR035979 (SUPERFAMILY); IPR01542…	sp|Q71RI9|KAT3_MOUSE Kynurenine--oxoglutarate transaminase 3 OS=Mus musculus GN=Kyat3 PE=1 SV=1	1.36e-137	422	tr|G4V6Y7|G4V6Y7_SCHMA Putative kynurenine aminotransferase OS=Schistosoma mansoni GN=Smp_123750 PE=4 SV=1	0	846	gi|1084289223|ref|XP_018647715.1| putative kynurenine aminotransferase [Schistosoma mansoni]	0	1435.24	Aminotransferase class I and II	K00816
EWB00_000285	SJCHGC05512 protein	3.58e-102			no IPS match				tr|Q5DF71|Q5DF71_SCHJA SJCHGC05512 protein OS=Schistosoma japonicum PE=2 SV=1	1.64e-101	295	gi|56754700|gb|AAW25535.1| SJCHGC05512 protein [Schistosoma japonicum]	3.58357e-102	295.434
EWB00_000295	recQ-mediated genome instability 1 isoform X1	0	GO:0005634; GO:0006260; GO:0000166		IPR033472 (SMART); G3DSA:1.10.8.1020 (GENE3D); G3DSA:2.40.50.770 (GENE3D); IPR013894 (PFAM); IPR032199 (PFAM); mobidb-lite (MOBIDB_LITE); mobidb-lite (MOBIDB_LITE); mobidb-lite (MOBIDB_LITE); PTHR14790 (PANTHER); PTHR14790:SF15 (PANTHER)	sp|Q7ZVM9|RMI1_DANRE RecQ-mediated genome instability protein 1 OS=Danio rerio GN=rmi1 PE=2 SV=1	8.14e-16	85.1				gi|1084289231|ref|XP_018647719.1| hypothetical protein Smp_073800 [Schistosoma mansoni]	0	998.038	RecQ mediated genome instability protein; Recq-mediated genome instability protein 1, C-terminal OB-fold	K10990
EWB00_000296	Gamma-aminobutyric acid receptor-associated	5.35e-65	GO:0015629; GO:0008017; GO:0044297; GO:0048487; GO:0005930; GO:0008625; GO:0000226; GO:0050811; GO:0005886; GO:0000139; GO:0005874; GO:0005875; GO:0005790; GO:0006995; GO:0000421; GO:0000422; GO:0031410; GO:0005829; GO:0097225; GO:0005776; GO:0000045; GO:0005764; GO:0015031; GO:0048471; GO:0031625		G3DSA:3.10.20.90 (GENE3D); IPR004241 (PFAM); IPR004241 (PANTHER); PTHR10969:SF33 (PANTHER); IPR029071 (SUPERFAMILY)	sp|P60517|GBRAP_RAT Gamma-aminobutyric acid receptor-associated protein OS=Rattus norvegicus GN=Gabarap PE=1 SV=1	6.04e-47	150	tr|Q5D927|Q5D927_SCHJA SJCHGC06869 protein OS=Schistosoma japonicum PE=2 SV=1	6.5e-64	198	gi|56759078|gb|AAW27679.1| SJCHGC06869 protein [Schistosoma japonicum]	5.35225e-65	199.904	Autophagy protein Atg8 ubiquitin like	K08341
EWB00_000297	nose resistant to fluoxetine 6-like	0	GO:0016747; GO:0006869; GO:0016021; GO:0007275; GO:0008289		Coil (COILS); IPR006621 (SMART); IPR002656 (PFAM); PTHR11161:SF31 (PANTHER); PTHR11161 (PANTHER); PS51257 (PROSITE_PROFILES)	sp|Q09225|NRF6_CAEEL Nose resistant to fluoxetine protein 6 OS=Caenorhabditis elegans GN=nrf-6 PE=1 SV=3	6.81e-34	142	tr|C1L3W3|C1L3W3_SCHJA Nose resistant to fluoxetine protein 6 OS=Schistosoma japonicum PE=2 SV=1	0	742	gi|226466512|emb|CAX69391.1| Nose resistant to fluoxetine protein 6 precursor [Schistosoma japonicum]	0	786.949	Acyltransferase family
EWB00_000299	Death domain-associated 6	0	GO:2001235; GO:0019894; GO:0034605; GO:0050681; GO:0071168; GO:0019899; GO:0070887; GO:0005874; GO:0001741; GO:0005737; GO:0005730; GO:0005634; GO:0016020; GO:0003713; GO:0000281; GO:0043005; GO:0031399; GO:0031396; GO:0042803; GO:0030578; GO:0008134; GO:0044297; GO:0000792; GO:0045892; GO:0045893; GO:0030295; GO:0071280; GO:0008432; GO:0031625; GO:0006338; GO:0047485; GO:0006334; GO:0032183; GO:…		Coil (COILS); G3DSA:1.20.58.2170 (GENE3D); mobidb-lite (MOBIDB_LITE); mobidb-lite (MOBIDB_LITE); IPR005012 (PANTHER); cd13150 (CDD)	sp|O35613|DAXX_MOUSE Death domain-associated protein 6 OS=Mus musculus GN=Daxx PE=1 SV=1	1.43e-30	129	tr|C1LKT5|C1LKT5_SCHJA Fas death domain-associated protein OS=Schistosoma japonicum GN=Daxx PE=2 SV=1	0	827	gi|226485787|emb|CAX75313.1| Fas death domain-associated protein [Schistosoma japonicum]	0	1058.13		K02308
EWB00_000300	hypothetical transcript	0	GO:0016021		IPR004031 (PFAM); G3DSA:1.20.140.150 (GENE3D); mobidb-lite (MOBIDB_LITE)							gi|1084289237|ref|XP_018647722.1| hypothetical protein Smp_162050 [Schistosoma mansoni]	0	1517.29	PMP-22/EMP/MP20/Claudin family
EWB00_000302	transmembrane 9 superfamily member 2 isoform X2	0	GO:0016021; GO:0010008		IPR004240 (PFAM); PTHR10766:SF89 (PANTHER); IPR004240 (PANTHER)	sp|Q5R8Y6|TM9S2_PONAB Transmembrane 9 superfamily member 2 OS=Pongo abelii GN=TM9SF2 PE=2 SV=1	0	603	tr|C1LI81|C1LI81_SCHJA Transmembrane 9 superfamily member OS=Schistosoma japonicum PE=2 SV=1	0	1093	gi|226486664|emb|CAX74409.1| Transmembrane 9 superfamily protein member 2 [Schistosoma japonicum]	0	1135.94	Endomembrane protein 70	K17086
EWB00_000303	Folylpolyglutamate mitochondrial	0	GO:0046901; GO:0006760; GO:0008283; GO:0006730; GO:0008841; GO:0046656; GO:0005737; GO:0005829; GO:0004326; GO:0005739; GO:0005743; GO:0006536; GO:0005759; GO:0046872; GO:0005524	E6.3.2.17; E6.3.2.12	IPR001645 (TIGRFAM); IPR036615 (G3DSA:3.90.190.GENE3D); IPR013221 (PFAM); IPR036565 (G3DSA:3.40.1190.GENE3D); IPR023600 (PTHR11136:PANTHER); IPR001645 (PANTHER); IPR036615 (SUPERFAMILY); IPR036565 (SUPERFAMILY)	sp|P48760|FOLC_MOUSE Folylpolyglutamate synthase, mitochondrial OS=Mus musculus GN=Fpgs PE=1 SV=3	1.96e-79	261	tr|A0A095C5L6|A0A095C5L6_SCHHA Folylpolyglutamate synthase, mitochondrial OS=Schistosoma haematobium GN=MS3_05539 PE=4 SV=1	0	631	gi|844856611|ref|XP_012796975.1| Folylpolyglutamate synthase, mitochondrial [Schistosoma haematobium]	0	630.943	Mur ligase middle domain	K01930
EWB00_000304	pre-mRNA-splicing factor CWC22 homolog	0	GO:0016607; GO:0071013; GO:0071006; GO:0000398; GO:0003723; GO:0005515; GO:0008380; GO:0006397		IPR003890 (SMART); IPR003891 (SMART); IPR003891 (PFAM); IPR003890 (PFAM); IPR016021 (G3DSA:1.25.40.GENE3D); mobidb-lite (MOBIDB_LITE); mobidb-lite (MOBIDB_LITE); PTHR18034:SF3 (PANTHER); PTHR18034 (PANTHER); PTHR18034 (PANTHER); PTHR18034:SF3 (PANTHER); IPR003891 (PROSITE_PROFILES); IPR016024 (SUPERFAMILY); IPR016024 (SUPERFAMILY)	sp|A0A1I8M2I8|CWC22_MUSDO Pre-mRNA-splicing factor CWC22 homolog OS=Musca domestica GN=ncm PE=3 SV=1	3.08e-141	445	tr|C1LEY7|C1LEY7_SCHJA Pre-mRNA-splicing factor CWC22 OS=Schistosoma japonicum PE=2 SV=1	0	905	gi|226479938|emb|CAX73265.1| Pre-mRNA-splicing factor CWC22 [Schistosoma japonicum]	0	967.992	MIF4G domain; MA3 domain	K13100
EWB00_000305	16 kDa calcium-binding	1.73e-34	GO:0005509		IPR002048 (PFAM); G3DSA:1.10.238.10 (GENE3D); IPR002048 (PFAM); IPR018247 (PROSITE_PATTERNS); IPR002048 (PROSITE_PROFILES); IPR002048 (PROSITE_PROFILES); IPR011992 (SUPERFAMILY)				tr|C1LEP0|C1LEP0_SCHJA Calcium-binding EF-hand,IPR002160 Proteinase inhibitor I3, Kunitz legume,domain-containing protein OS=Schistosoma japonicum PE=2 SV=1	7.91e-34	121	gi|226479744|emb|CAX73168.1| Calcium-binding EF-hand,IPR002160 Proteinase inhibitor I3, Kunitz legume,domain-containing protein [Schistosoma japonicum]	1.72604e-34	121.324	EF-hand domain pair; EF hand; EF-hand domain
EWB00_000306	---NA---				no IPS match
EWB00_000307	Pre-mRNA-splicing factor CWC22	0	GO:0016607; GO:0006909; GO:0071013; GO:0071006; GO:0000398; GO:0003723; GO:0005515; GO:0005681		IPR003890 (SMART); IPR016021 (G3DSA:1.25.40.GENE3D); IPR003890 (PFAM); mobidb-lite (MOBIDB_LITE); PTHR18034 (PANTHER); PTHR18034:SF3 (PANTHER); IPR016024 (SUPERFAMILY)	sp|Q08C72|CWC22_DANRE Pre-mRNA-splicing factor CWC22 homolog OS=Danio rerio GN=cwc22 PE=2 SV=1	2.46e-103	326	tr|C1LEY7|C1LEY7_SCHJA Pre-mRNA-splicing factor CWC22 OS=Schistosoma japonicum PE=2 SV=1	2.63e-170	498	gi|226479938|emb|CAX73265.1| Pre-mRNA-splicing factor CWC22 [Schistosoma japonicum]	0	597.045	MIF4G domain
EWB00_000308	---NA---				no IPS match
EWB00_000310	Erythrocyte band 7 integral membrane	0	GO:0044829; GO:0045121; GO:0005783; GO:1901585; GO:0035579; GO:0005739; GO:0005887; GO:0005886; GO:0090314; GO:0035577; GO:0031982; GO:0005856; GO:0042470; GO:0070821; GO:0070063; GO:0005615; GO:0070062; GO:0016021; GO:0016020; GO:0051260; GO:0043312; GO:0072562; GO:0005509; GO:0048471; GO:0042803		IPR001972 (PRINTS); IPR002048 (SMART); IPR001107 (SMART); IPR002048 (PFAM); IPR001107 (PFAM); IPR002048 (PFAM); G3DSA:1.10.238.10 (GENE3D); G3DSA:1.10.238.10 (GENE3D); G3DSA:1.10.238.10 (GENE3D); G3DSA:3.30.479.30 (GENE3D); IPR002048 (PFAM); PTHR10827 (PANTHER); PTHR10827:SF58 (PANTHER); IPR018247 (PROSITE_PATTERNS); IPR018247 (PROSITE_PATTERNS); IPR018247 (PROSITE_PATTERNS); IPR018247 (PROSITE_P…	sp|P27105|STOM_HUMAN Erythrocyte band 7 integral membrane protein OS=Homo sapiens GN=STOM PE=1 SV=3	9.5e-64	216	tr|A0A094ZHD4|A0A094ZHD4_SCHHA Band 7 protein OS=Schistosoma haematobium GN=MS3_01466 PE=4 SV=1	0	937	gi|844840391|ref|XP_012793072.1| Band 7 protein [Schistosoma haematobium]	0	1033.86	EF hand; EF-hand domain pair; SPFH domain / Band 7 family; Secreted protein acidic and rich in cysteine Ca binding region; EF-hand domain
EWB00_000311	DNA topoisomerase 3-alpha	0	GO:0016605; GO:0005634; GO:0005654; GO:0006265; GO:0003917; GO:0003916; GO:0008270; GO:0003677; GO:0005694	E5.99.1.2	IPR013497 (PRINTS); IPR003601 (SMART); IPR003602 (SMART); IPR006171 (SMART); IPR013826 (G3DSA:1.10.290.GENE3D); IPR013825 (G3DSA:2.70.20.GENE3D); IPR010666 (PFAM); IPR013497 (PFAM); IPR006171 (PFAM); G3DSA:3.40.50.140 (GENE3D); IPR013824 (G3DSA:1.10.460.GENE3D); IPR013498 (PFAM); mobidb-lite (MOBIDB_LITE); mobidb-lite (MOBIDB_LITE); mobidb-lite (MOBIDB_LITE); PTHR11390:SF21 (PANTHER); IPR000380 (…	sp|O70157|TOP3A_MOUSE DNA topoisomerase 3-alpha OS=Mus musculus GN=Top3a PE=2 SV=1	0	866	tr|G4VM01|G4VM01_SCHMA DNA topoisomerase OS=Schistosoma mansoni GN=Smp_158140 PE=3 SV=1	0	1395	gi|1084300025|ref|XP_018653105.1| putative prokaryotic DNA topoisomerase [Schistosoma mansoni]	0	1416.75	DNA topoisomerase; GRF zinc finger; Toprim domain; Topoisomerase DNA binding C4 zinc finger	K03165
EWB00_000312	ethanolamine-phosphate cytidylyltransferase isoform X1	0	GO:0006646; GO:0009058; GO:0046486; GO:0004306	E2.7.7.14	IPR014729 (G3DSA:3.40.50.GENE3D); IPR004821 (PFAM); IPR004821 (TIGRFAM); IPR014729 (G3DSA:3.40.50.GENE3D); PTHR10739:SF23 (PANTHER); PTHR10739 (PANTHER); cd02174 (CDD); cd02173 (CDD); SSF52374 (SUPERFAMILY); SSF52374 (SUPERFAMILY)	sp|O88637|PCY2_RAT Ethanolamine-phosphate cytidylyltransferase OS=Rattus norvegicus GN=Pcyt2 PE=1 SV=1	6.12e-121	360	tr|Q5DH65|Q5DH65_SCHJA SJCHGC06128 protein OS=Schistosoma japonicum PE=2 SV=1	0	859	gi|56753263|gb|AAW24841.1| SJCHGC06128 protein [Schistosoma japonicum]	0	859.366	Cytidylyltransferase-like	K00967
EWB00_000313	uridine-cytidine kinase-like 1 isoform X1	0	GO:0016779; GO:0043097; GO:0006206; GO:0016310; GO:0005829; GO:0044211; GO:0016032; GO:0004849; GO:0005634; GO:0044206; GO:0005524	E2.7.1.48	PR00988 (PRINTS); IPR000764 (TIGRFAM); G3DSA:3.40.50.2020 (GENE3D); IPR006083 (PFAM); G3DSA:3.40.50.300 (GENE3D); mobidb-lite (MOBIDB_LITE); PTHR10285 (PANTHER); PTHR10285:SF123 (PANTHER); IPR000764 (CDD); IPR029057 (SUPERFAMILY); IPR027417 (SUPERFAMILY)	sp|Q9NWZ5|UCKL1_HUMAN Uridine-cytidine kinase-like 1 OS=Homo sapiens GN=UCKL1 PE=1 SV=2	9.84e-83	267	tr|G4VLZ9|G4VLZ9_SCHMA Uridine kinase OS=Schistosoma mansoni GN=Smp_207070 PE=3 SV=1	0	587	gi|1084300021|ref|XP_018653103.1| ethanolamine-phosphate cytidylyltransferase [Schistosoma mansoni]	0	671.389	Phosphoribulokinase / Uridine kinase family; Chloramphenicol phosphotransferase-like protein	K00876
EWB00_000314	USP6 N-terminal	0	GO:0031338; GO:1903358; GO:0019068; GO:0005096; GO:0017137; GO:0048227; GO:0032588; GO:0035526; GO:0012505; GO:0005886; GO:0007030; GO:0043547; GO:0031410; GO:0006886; GO:0090630; GO:0005622; GO:0005829		IPR000195 (SMART); IPR000195 (PFAM); G3DSA:1.10.472.80 (GENE3D); G3DSA:1.10.8.270 (GENE3D); mobidb-lite (MOBIDB_LITE); mobidb-lite (MOBIDB_LITE); PTHR22957:SF458 (PANTHER); PTHR22957 (PANTHER); IPR000195 (PROSITE_PROFILES); IPR035969 (SUPERFAMILY); IPR035969 (SUPERFAMILY)	sp|Q92738|US6NL_HUMAN USP6 N-terminal-like protein OS=Homo sapiens GN=USP6NL PE=1 SV=3	1.48e-87	300	tr|A0A094ZFS5|A0A094ZFS5_SCHHA USP6 N-terminal-like protein OS=Schistosoma haematobium GN=MS3_01452 PE=4 SV=1	0	1053	gi|844840341|ref|XP_012793060.1| USP6 N-terminal-like protein [Schistosoma haematobium]	0	1223.76	Rab-GTPase-TBC domain	K20133
EWB00_000315	hypothetical protein	1.17e-164	GO:0016021		no IPS match							gi|226480828|emb|CAX73511.1| hypothetical protein [Schistosoma japonicum]	1.17353e-164	460.685
EWB00_000316	translation elongation factor G	2.91e-106	GO:0006448; GO:0003746; GO:0003924; GO:0005840; GO:0005525		no IPS match							gi|844840329|ref|XP_012793057.1| hypothetical protein MS3_01449 [Schistosoma haematobium]	2.91119e-106	313.538
EWB00_000318	box C D snoRNA 1	8.27e-164	GO:0005737; GO:0005634; GO:0046872; GO:0016074		G3DSA:3.30.60.190 (GENE3D); IPR007529 (PFAM); PTHR13483 (PANTHER); PTHR13483:SF3 (PANTHER); IPR007529 (PROSITE_PROFILES); SSF144232 (SUPERFAMILY)	sp|O74906|BCD1_SCHPO Putative box C/D snoRNA protein SPCC613.07 OS=Schizosaccharomyces pombe (strain 972 / ATCC 24843) GN=SPCC613.07 PE=1 SV=1	1e-12	71.2				gi|1084300011|ref|XP_018653098.1| hypothetical protein Smp_080840 [Schistosoma mansoni]	8.26947e-164	465.307	HIT zinc finger
EWB00_000319	RNA binding 5	0	GO:0005654; GO:0000381; GO:0000245; GO:0005634; GO:0006915; GO:0043065; GO:0046872; GO:0042981; GO:0008380; GO:0005681; GO:0003729		Coil (COILS); mobidb-lite (MOBIDB_LITE); PTHR13948:SF3 (PANTHER); PTHR13948 (PANTHER); cd16074 (CDD)	sp|Q1RMU5|RBM5_BOVIN RNA-binding protein 5 OS=Bos taurus GN=RBM5 PE=2 SV=1	4.32e-07	57				gi|1084300009|ref|XP_018653097.1| hypothetical protein Smp_080850 [Schistosoma mansoni]	0	1030.39
EWB00_000320	cGMP-dependent isozyme 2 forms cD4 T1 T3A T3B isoform X1	0	GO:1902608; GO:0010920; GO:0014912; GO:0016358; GO:0014050; GO:0001764; GO:0007165; GO:0004692; GO:0009069; GO:0043087; GO:0045986; GO:0060087; GO:0005737; GO:0097755; GO:0016020; GO:0005654; GO:0004674; GO:0042802; GO:0004672; GO:1904706; GO:0005524; GO:0042803; GO:0005794; GO:0006468; GO:0090331; GO:0042753; GO:0001669; GO:0005886; GO:0048273; GO:0061049; GO:0030553; GO:0019934; GO:0005829; GO:…	E2.7.11.12	Coil (COILS); IPR000719 (SMART); IPR000595 (SMART); G3DSA:3.30.200.20 (GENE3D); IPR002374 (PIRSF); IPR014710 (G3DSA:2.60.120.GENE3D); G3DSA:1.10.510.10 (GENE3D); IPR000719 (PFAM); IPR014710 (G3DSA:2.60.120.GENE3D); IPR000595 (PFAM); PTHR24353 (PANTHER); PTHR24353:SF108 (PANTHER); IPR017441 (PROSITE_PATTERNS); IPR018488 (PROSITE_PATTERNS); IPR018488 (PROSITE_PATTERNS); IPR008271 (PROSITE_PATTERNS)…	sp|P0C605|KGP1_MOUSE cGMP-dependent protein kinase 1 OS=Mus musculus GN=Prkg1 PE=1 SV=1	0	650	tr|A0A094ZHE2|A0A094ZHE2_SCHHA cGMP-dependent protein kinase OS=Schistosoma haematobium GN=MS3_01463 PE=3 SV=1	0	1117	gi|844840382|ref|XP_012793070.1| cGMP-dependent protein kinase 1 [Schistosoma haematobium]	0	1177.54	Protein tyrosine kinase; Protein kinase domain; Cyclic nucleotide-binding domain	K07376
EWB00_000322	Squamous cell carcinoma antigen recognized by T-cells 3	0	GO:0016607; GO:0042393; GO:0000244; GO:1903586; GO:0005737; GO:0000387; GO:0005634; GO:0030624; GO:0000398; GO:0005654; GO:0003723; GO:0005515; GO:0015030; GO:0006334; GO:0006396; GO:0017070		IPR000504 (SMART); IPR003107 (SMART); IPR000504 (PFAM); IPR011990 (G3DSA:1.25.40.GENE3D); IPR011990 (G3DSA:1.25.40.GENE3D); IPR012677 (G3DSA:3.30.70.GENE3D); IPR012677 (G3DSA:3.30.70.GENE3D); mobidb-lite (MOBIDB_LITE); mobidb-lite (MOBIDB_LITE); PTHR44110 (PANTHER); IPR000504 (PROSITE_PROFILES); IPR000504 (PROSITE_PROFILES); IPR034217 (CDD); IPR011990 (SUPERFAMILY); IPR035979 (SUPERFAMILY); IPR03…	sp|Q5REG1|SART3_PONAB Squamous cell carcinoma antigen recognized by T-cells 3 OS=Pongo abelii GN=SART3 PE=2 SV=1	9.52e-57	215				gi|1084300001|ref|XP_018653093.1| hypothetical protein Smp_078240 [Schistosoma mansoni]	0	1489.17	RNA recognition motif. (a.k.a. RRM, RBD, or RNP domain); Occluded RNA-recognition motif	K22611
EWB00_000323	SJCHGC00851 partial	7.24e-17			no IPS match							gi|226489542|emb|CAX75915.1| hypothetical protein [Schistosoma japonicum]	7.24153e-17	81.2629
EWB00_000324	ribosomal S24 isoform 3	2.21e-89	GO:0022627; GO:0003735; GO:0000462; GO:0006412		IPR001976 (PFAM); G3DSA:3.30.70.3370 (GENE3D); mobidb-lite (MOBIDB_LITE); IPR001976 (PANTHER); IPR018098 (PROSITE_PATTERNS); IPR001976 (PRODOM); IPR001976 (HAMAP); IPR012678 (SUPERFAMILY)	sp|O42387|RS24_TAKRU 40S ribosomal protein S24 OS=Takifugu rubripes GN=rps24 PE=3 SV=1	9.78e-46	149	tr|Q5DDM8|Q5DDM8_SCHJA 40S ribosomal protein S24 OS=Schistosoma japonicum PE=2 SV=1	6.34e-71	218	gi|56755799|gb|AAW26078.1| SJCHGC09286 protein [Schistosoma japonicum]	2.20763e-89	263.077	Ribosomal protein S24e	K02974
EWB00_000325	leucine-rich repeat and coiled-coil domain-containing 1 isoform X1	0	GO:0007049; GO:0005814; GO:0051301		Coil (COILS); Coil (COILS); Coil (COILS); Coil (COILS); Coil (COILS); Coil (COILS); Coil (COILS); Coil (COILS); Coil (COILS); Coil (COILS); Coil (COILS); mobidb-lite (MOBIDB_LITE); PTHR44416 (PANTHER)	sp|Q6NRC9|LRCC1_XENLA Leucine-rich repeat and coiled-coil domain-containing protein 1 OS=Xenopus laevis GN=lrrcc1 PE=2 SV=1	2.51e-67	244				gi|844857922|ref|XP_012797257.1| Leucine-rich repeat and coiled-coil domain-containing protein 1 [Schistosoma haematobium]	0	903.279		K16475
EWB00_000326	---NA---				no IPS match
EWB00_000327	---NA---				no IPS match
EWB00_000328	tubulin--tyrosine ligase 12	0	GO:0016874; GO:0005524; GO:0006464		G3DSA:3.30.470.20 (GENE3D); IPR013815 (G3DSA:3.30.1490.GENE3D); IPR004344 (PFAM); PTHR12241 (PANTHER); IPR027749 (PTHR12241:PANTHER); IPR004344 (PROSITE_PROFILES); SSF56059 (SUPERFAMILY)	sp|Q3UDE2|TTL12_MOUSE Tubulin--tyrosine ligase-like protein 12 OS=Mus musculus GN=Ttll12 PE=1 SV=1	2.09e-158	473	tr|G4VM31|G4VM31_SCHMA Tubulin tyrosine ligase-related OS=Schistosoma mansoni GN=Smp_173320 PE=4 SV=1	0	947	gi|1084300085|ref|XP_018653135.1| tubulin tyrosine ligase-related [Schistosoma mansoni]	0	947.192	Tubulin-tyrosine ligase family	K16609
EWB00_000329	Vacuolar sorting-associated 35	0	GO:0090141; GO:0090263; GO:0010629; GO:0010628; GO:0010821; GO:0007040; GO:0010008; GO:0008565; GO:0050882; GO:0050728; GO:0043653; GO:0006886; GO:0005770; GO:0045056; GO:0005739; GO:0061357; GO:1990126; GO:0043005; GO:0005764; GO:0048471; GO:1903828; GO:0043025; GO:0032463; GO:1903364; GO:0005737; GO:0016021; GO:0031748; GO:2000331; GO:0006624; GO:0060548; GO:0060161; GO:0099639; GO:0014069; GO:…		IPR005378 (PIRSF); IPR005378 (PFAM); mobidb-lite (MOBIDB_LITE); mobidb-lite (MOBIDB_LITE); PTHR11099:SF0 (PANTHER); IPR005378 (PANTHER)	sp|Q9EQH3|VPS35_MOUSE Vacuolar protein sorting-associated protein 35 OS=Mus musculus GN=Vps35 PE=1 SV=1	1.89e-93	317	tr|G4VM32|G4VM32_SCHMA Putative vacuolar sorting protein OS=Schistosoma mansoni GN=Smp_173330 PE=4 SV=1	0	1445	gi|1084300087|ref|XP_018653136.1| putative vacuolar sorting protein [Schistosoma mansoni]	0	1478.77	Vacuolar protein sorting-associated protein 35	K18468
EWB00_000330	cerebellar degeneration-related 2-like	0	GO:0006355; GO:0003677		Coil (COILS); Coil (COILS); IPR026079 (PANTHER); PTHR19232:SF7 (PANTHER)	sp|Q6NZT2|CDR2L_DANRE Cerebellar degeneration-related protein 2-like OS=Danio rerio GN=cdr2l PE=2 SV=2	2.75e-11	69.7	tr|Q5DH72|Q5DH72_SCHJA SJCHGC03573 protein OS=Schistosoma japonicum PE=2 SV=1	0	639	gi|56753249|gb|AAW24834.1| SJCHGC03573 protein [Schistosoma japonicum]	0	697.197
EWB00_000331	General transcription factor IIH subunit 5	5.72e-33	GO:0006294; GO:0006296; GO:0000182; GO:0006293; GO:0006289; GO:0000439; GO:0070911; GO:0006283; GO:0005654; GO:0071480; GO:0005730; GO:0006370; GO:0033683; GO:0006361; GO:0006355; GO:0006363; GO:0006362; GO:0006364; GO:0006367; GO:0006366; GO:0005669; GO:0006368		IPR009400 (SMART); IPR009400 (PFAM); IPR035935 (G3DSA:3.30.70.GENE3D); IPR009400 (PANTHER); IPR035935 (SUPERFAMILY)	sp|Q6ZYL4|TF2H5_HUMAN General transcription factor IIH subunit 5 OS=Homo sapiens GN=GTF2H5 PE=1 SV=1	6.37e-17	69.7	tr|Q5BS73|Q5BS73_SCHJA SJCHGC05705 protein OS=Schistosoma japonicum PE=2 SV=1	2.51e-32	114	gi|60692150|gb|AAX30612.1| SJCHGC05705 protein [Schistosoma japonicum]	5.72287e-33	114.39	Transcription factor TFIIH complex subunit Tfb5	K10845
EWB00_000332	Pre-mRNA-splicing regulator female-lethal(2)D	0	GO:0032502; GO:0048749; GO:0019099; GO:0036396; GO:0030154; GO:0000375; GO:0008150; GO:0007539; GO:0070868; GO:0007530; GO:0007548; GO:0000381; GO:0080009; GO:0005634; GO:0006397		Coil (COILS); Coil (COILS); Coil (COILS); Coil (COILS); IPR029732 (PFAM); mobidb-lite (MOBIDB_LITE); IPR033757 (PANTHER)	sp|Q9Y091|FL2D_DROME Pre-mRNA-splicing regulator female-lethal(2)D OS=Drosophila melanogaster GN=fl(2)d PE=1 SV=2	3.47e-16	82.4				gi|1084300093|ref|XP_018653139.1| hypothetical protein Smp_052750 [Schistosoma mansoni]	0	525.783	WTAP/Mum2p family
EWB00_000333	Gamma-soluble NSF attachment	0	GO:0016192; GO:0043209; GO:0006886; GO:0005739; GO:0005774; GO:0061025; GO:0019905; GO:0031201; GO:0005483		IPR011990 (G3DSA:1.25.40.GENE3D); PF14938 (PFAM); mobidb-lite (MOBIDB_LITE); IPR000744 (PANTHER); PTHR13768:SF2 (PANTHER); IPR011990 (SUPERFAMILY)	sp|P81127|SNAG_BOVIN Gamma-soluble NSF attachment protein OS=Bos taurus GN=NAPG PE=1 SV=3	1.43e-37	139	tr|C1L5S5|C1L5S5_SCHJA Gamma-soluble NSF attachment protein OS=Schistosoma japonicum GN=SNAP-gamma PE=2 SV=1	0	696	gi|226469148|emb|CAX70053.1| Gamma-soluble NSF attachment protein [Schistosoma japonicum]	0	696.427	Tetratricopeptide repeat; Soluble NSF attachment protein, SNAP	K21198
EWB00_000334	sperm-associated antigen 1	0	GO:0005737; GO:0016787; GO:0007338; GO:0005515; GO:0005829; GO:0070286; GO:0005525		Coil (COILS); Coil (COILS); IPR019734 (SMART); IPR001440 (PFAM); IPR011990 (G3DSA:1.25.40.GENE3D); IPR025986 (PFAM); mobidb-lite (MOBIDB_LITE); mobidb-lite (MOBIDB_LITE); PTHR22904:SF495 (PANTHER); PTHR22904 (PANTHER); PTHR22904 (PANTHER); PTHR22904:SF495 (PANTHER); IPR019734 (PROSITE_PROFILES); IPR013026 (PROSITE_PROFILES); IPR019734 (PROSITE_PROFILES); IPR019734 (PROSITE_PROFILES); IPR013026 (P…	sp|Q80ZX8|SPAG1_MOUSE Sperm-associated antigen 1 OS=Mus musculus GN=Spag1 PE=1 SV=1	6.99e-47	184				gi|1084300097|ref|XP_018653141.1| putative heat shock protein 70 (hsp70)-interacting protein [Schistosoma mansoni]	0	815.068	Tetratricopeptide repeat; Fis1 C-terminal tetratricopeptide repeat; Potential Monad-binding region of RPAP3	K19870
EWB00_000335	WD repeat-containing 48	0	GO:0005764; GO:0005634; GO:0005770; GO:0016579; GO:0005515		IPR020472 (PRINTS); IPR001680 (SMART); IPR015943 (G3DSA:2.130.10.GENE3D); IPR001680 (PFAM); IPR021772 (PFAM); mobidb-lite (MOBIDB_LITE); mobidb-lite (MOBIDB_LITE); mobidb-lite (MOBIDB_LITE); mobidb-lite (MOBIDB_LITE); PTHR19862 (PANTHER); IPR019775 (PROSITE_PATTERNS); IPR019775 (PROSITE_PATTERNS); IPR019775 (PROSITE_PATTERNS); IPR001680 (PROSITE_PROFILES); IPR001680 (PROSITE_PROFILES); IPR017986 …	sp|Q05B17|WDR48_XENTR WD repeat-containing protein 48 OS=Xenopus tropicalis GN=wdr48 PE=2 SV=1	6.04e-172	516	tr|A0A095A2B3|A0A095A2B3_SCHHA WD repeat-containing protein 48 OS=Schistosoma haematobium GN=MS3_09470 PE=4 SV=1	0	1323	gi|844872200|ref|XP_012800737.1| WD repeat-containing protein 48 [Schistosoma haematobium]	0	1392.1	Domain of unknown function (DUF3337); WD domain, G-beta repeat	K15361
EWB00_000336	trifunctional nucleotide phosphoesterase	0	GO:0005618; GO:0016311; GO:0008663; GO:0008254; GO:0008253; GO:0000166; GO:0009166; GO:0006206; GO:0005576; GO:0046872; GO:0006144	E3.1.4.16; E3.1.3.5	IPR006179 (PRINTS); IPR036907 (G3DSA:3.90.780.GENE3D); IPR029052 (G3DSA:3.60.21.GENE3D); IPR004843 (PFAM); IPR008334 (PFAM); PTHR11575:SF24 (PANTHER); IPR006179 (PANTHER); IPR036907 (SUPERFAMILY); SSF56300 (SUPERFAMILY)	sp|O34313|NTPES_BACSU Trifunctional nucleotide phosphoesterase protein YfkN OS=Bacillus subtilis (strain 168) GN=yfkN PE=1 SV=1	3.11e-37	151	tr|C1LJ94|C1LJ94_SCHJA Metallophosphoesterase OS=Schistosoma japonicum PE=2 SV=1	0	1128	gi|226488845|emb|CAX74772.1| metallophosphoesterase [Schistosoma japonicum]	0	1158.28	Calcineurin-like phosphoesterase; 5'-nucleotidase, C-terminal domain	K01081
EWB00_000337	hypothetical protein Smp_198310	1.71e-07			no IPS match							gi|1084300107|ref|XP_018653146.1| hypothetical protein Smp_198310 [Schistosoma mansoni]	1.71484e-07	49.2914
EWB00_000338	cAMP-specific 3 ,5 -cyclic phosphodiesterase 4C	6.23e-121	GO:0048675; GO:0007623; GO:0046958; GO:0048149; GO:0007619; GO:0004114; GO:0007617; GO:0007614; GO:0007615; GO:0007612; GO:0007613; GO:0007611; GO:0008306; GO:0007165; GO:0006198; GO:0019933; GO:0001661; GO:0040040; GO:0008355; GO:0000003; GO:0005622; GO:0010738; GO:0007268; GO:0004115; GO:0046872; GO:0006144; GO:0045475	E3.1.4.17	Coil (COILS); mobidb-lite (MOBIDB_LITE); PTHR11347 (PANTHER); PTHR11347:SF181 (PANTHER)	sp|Q9W4S9|PDE4C_DROME cAMP-specific 3',5'-cyclic phosphodiesterase, isoforms N/G OS=Drosophila melanogaster GN=dnc PE=3 SV=2	6.63e-13	72	tr|A0A094ZW46|A0A094ZW46_SCHHA Phosphodiesterase OS=Schistosoma haematobium GN=MS3_05706 PE=3 SV=1	2.88e-106	335	gi|844857148|ref|XP_012797136.1| cAMP-specific 3',5'-cyclic phosphodiesterase 4C [Schistosoma haematobium]	6.22717e-121	372.474
EWB00_000339	camp-specific 3,5-cyclic phosphodiesterase	0	GO:0004114; GO:0007165; GO:0005929; GO:0061179; GO:0046872; GO:0006144	E3.1.4.17	IPR023088 (PRINTS); IPR003607 (SMART); IPR002073 (PFAM); IPR036971 (G3DSA:1.10.1300.GENE3D); mobidb-lite (MOBIDB_LITE); PTHR11347 (PANTHER); PTHR11347:SF181 (PANTHER); IPR023174 (PROSITE_PATTERNS); IPR003607 (CDD); SSF109604 (SUPERFAMILY)	sp|P14644|PDE4C_RAT cAMP-specific 3',5'-cyclic phosphodiesterase 4C (Fragment) OS=Rattus norvegicus GN=Pde4c PE=2 SV=2	8.37e-152	447	tr|G4VM44|G4VM44_SCHMA Phosphodiesterase OS=Schistosoma mansoni GN=Smp_141980 PE=3 SV=1	0	691	gi|1084300111|ref|XP_018653148.1| putative camp-specific 3,5-cyclic phosphodiesterase [Schistosoma mansoni]	0	734.176	3'5'-cyclic nucleotide phosphodiesterase	K13293
EWB00_000340	deoxyribose-phosphate aldolase	0	GO:0005737; GO:0004139; GO:0046386; GO:0005634; GO:0016052; GO:0046121; GO:0006098; GO:0009264	E4.1.2.4	IPR002915 (SMART); IPR011343 (TIGRFAM); IPR002915 (PFAM); IPR011343 (PIRSF); IPR013785 (G3DSA:3.20.20.GENE3D); IPR011343 (PANTHER); PTHR10889:SF3 (PANTHER); IPR011343 (CDD); SSF51569 (SUPERFAMILY)	sp|Q91YP3|DEOC_MOUSE Deoxyribose-phosphate aldolase OS=Mus musculus GN=Dera PE=1 SV=1	1.98e-108	321				gi|844857145|ref|XP_012797135.1| Putative deoxyribose-phosphate aldolase [Schistosoma haematobium]	0	571.237	DeoC/LacD family aldolase	K01619
EWB00_000341	Venom allergen 5	7.4e-134	GO:0045121; GO:0007339; GO:0005886; GO:0001669; GO:0097224; GO:0016020; GO:0005576		IPR001283 (PRINTS); IPR014044 (SMART); IPR014044 (PFAM); IPR035940 (G3DSA:3.40.33.GENE3D); PTHR10334:SF325 (PANTHER); IPR001283 (PANTHER); cd05380 (CDD); IPR035940 (SUPERFAMILY)	sp|Q9DAG6|GPRL1_MOUSE GLIPR1-like protein 1 OS=Mus musculus GN=Glipr1l1 PE=1 SV=1	8.6e-22	92	tr|Q5DEN9|Q5DEN9_SCHJA SJCHGC01839 protein OS=Schistosoma japonicum PE=2 SV=1	3.39e-133	379	gi|56755075|gb|AAW25717.1| SJCHGC01839 protein [Schistosoma japonicum]	7.40389e-134	379.407	Cysteine-rich secretory protein family
EWB00_000342	Type II inositol 1,4,5-trisphosphate 5-phosphatase	0	GO:0016787; GO:0060271; GO:0005096; GO:0005905; GO:0005886; GO:0001750; GO:0030136; GO:0001701; GO:0030670; GO:0005634; GO:0005802; GO:0004439; GO:0052745; GO:0048365; GO:0046856; GO:0005769; GO:0031901; GO:0007165		IPR036691 (G3DSA:3.60.10.GENE3D); mobidb-lite (MOBIDB_LITE); mobidb-lite (MOBIDB_LITE); mobidb-lite (MOBIDB_LITE); mobidb-lite (MOBIDB_LITE); PTHR11200:SF185 (PANTHER); PTHR11200 (PANTHER); IPR036691 (SUPERFAMILY)	sp|D3ZGS3|OCRL_RAT Inositol polyphosphate 5-phosphatase OCRL-1 OS=Rattus norvegicus GN=Ocrl PE=1 SV=1	8.01e-11	69.3	tr|A0A095BV10|A0A095BV10_SCHHA Type II inositol 1,4,5-trisphosphate 5-phosphatase OS=Schistosoma haematobium GN=MS3_00874 PE=4 SV=1	0	700	gi|844837801|ref|XP_012792504.1| Type II inositol 1,4,5-trisphosphate 5-phosphatase [Schistosoma haematobium]	0	725.702
EWB00_000343	peptidylprolyl isomerase	2.54e-75	GO:0060347; GO:0016020; GO:0032515; GO:0019221; GO:0055010; GO:0051280; GO:0008144; GO:1902991; GO:0044325; GO:0030018; GO:0032925; GO:0005737; GO:0000413; GO:0070062; GO:0019855; GO:0097435; GO:0042098; GO:1990425; GO:0051209; GO:0033017; GO:0005528; GO:0003755; GO:0007183; GO:0032880; GO:0042803; GO:0014802; GO:0031398; GO:0006936; GO:0098562; GO:0032092; GO:0031000; GO:0006974; GO:0060315; GO:…	E5.2.1.8	IPR001179 (PFAM); G3DSA:3.10.50.40 (GENE3D); PTHR10516:SF341 (PANTHER); IPR023566 (PANTHER); IPR001179 (PROSITE_PROFILES); SSF54534 (SUPERFAMILY)	sp|O42123|FKB1A_XENLA Peptidyl-prolyl cis-trans isomerase FKBP1A OS=Xenopus laevis GN=fkbp1a PE=3 SV=3	4.15e-49	154	tr|C7TYC0|C7TYC0_SCHJA Peptidylprolyl isomerase OS=Schistosoma japonicum PE=2 SV=1	1.16e-74	224	gi|226475122|emb|CAX71849.1| peptidylprolyl isomerase [Schistosoma japonicum]	2.53589e-75	224.942	FKBP-type peptidyl-prolyl cis-trans isomerase	K09568
EWB00_000344	RNA-binding Nova-2-like	3.87e-51	GO:0003723; GO:0050684; GO:0005634; GO:0021510; GO:0000398		IPR004087 (SMART); IPR004088 (PFAM); IPR036612 (G3DSA:3.30.1370.GENE3D); PTHR10288:SF142 (PANTHER); PTHR10288 (PANTHER); PS50084 (PROSITE_PROFILES); cd02396 (CDD); IPR036612 (SUPERFAMILY)	sp|Q80WA4|NOVA1_RAT RNA-binding protein Nova-1 (Fragment) OS=Rattus norvegicus GN=Nova1 PE=2 SV=1	4.34e-25	104				gi|1149632311|gb|OON13927.1| KH domain protein [Opisthorchis viverrini]	3.87474e-51	171.014	KH domain
EWB00_000345	SJCHGC07069 protein	7.66e-74			Coil (COILS); Coil (COILS)				tr|Q5D8Q8|Q5D8Q8_SCHJA Hypotheticial protein OS=Schistosoma japonicum PE=2 SV=1	3.51e-73	224	gi|56759316|gb|AAW27798.1| SJCHGC07069 protein [Schistosoma japonicum]	7.66209e-74	224.942
EWB00_000346	---NA---				mobidb-lite (MOBIDB_LITE)
EWB00_000347	---NA---				no IPS match
EWB00_000348	---NA---				mobidb-lite (MOBIDB_LITE)
EWB00_000350	---NA---				no IPS match
EWB00_000351	---NA---				no IPS match
EWB00_000352	---NA---				mobidb-lite (MOBIDB_LITE)
EWB00_000353	---NA---				Coil (COILS)
EWB00_000354	---NA---				no IPS match
EWB00_000355	dopey 1	0	GO:0005802; GO:0006895; GO:0005829; GO:0016020; GO:0015031; GO:0005768		IPR007249 (PFAM); PTHR14042 (PANTHER)	sp|Q5JWR5|DOP1_HUMAN Protein dopey-1 OS=Homo sapiens GN=DOPEY1 PE=2 SV=1	1.82e-62	242				gi|1084300747|ref|XP_018653466.1| dopey-related [Schistosoma mansoni]	0	2605.86	Dopey, N-terminal
EWB00_000356	---NA---				no IPS match
EWB00_000357	SJCHGC08962 partial	1.32e-140	GO:0016021		no IPS match							gi|226469108|emb|CAX70033.1| hypothetical protein [Schistosoma japonicum]	1.31676e-140	399.823
EWB00_000358	SJCHGC08962 partial	1.48e-153	GO:0016021		no IPS match							gi|226469110|emb|CAX70034.1| hypothetical protein [Schistosoma japonicum]	1.4764e-153	432.18
EWB00_000369	serine threonine- phosphatase 6 regulatory subunit 2 isoform X1	0	GO:0005654; GO:0019903; GO:0043666; GO:0005886; GO:0016021; GO:0005829		Coil (COILS); IPR007587 (PFAM); mobidb-lite (MOBIDB_LITE); mobidb-lite (MOBIDB_LITE); mobidb-lite (MOBIDB_LITE); mobidb-lite (MOBIDB_LITE); IPR007587 (PANTHER)	sp|Q5F471|PP6R3_CHICK Serine/threonine-protein phosphatase 6 regulatory subunit 3 OS=Gallus gallus GN=PPP6R3 PE=2 SV=1	2.4e-12	75.5				gi|226478638|emb|CAX72814.1| hypothetical protein [Schistosoma japonicum]	0	1127.85	SIT4 phosphatase-associated protein
EWB00_000371	phosphatase and actin regulator 2 isoform X3	0	GO:0032515; GO:0043666; GO:0031092; GO:0031532; GO:0002576; GO:0003779; GO:0019888; GO:0008157; GO:0004864; GO:0005886		mobidb-lite (MOBIDB_LITE); PTHR12751 (PANTHER)	sp|O75167|PHAR2_HUMAN Phosphatase and actin regulator 2 OS=Homo sapiens GN=PHACTR2 PE=1 SV=2	2.83e-18	92.8				gi|844865562|ref|XP_012799107.1| hypothetical protein MS3_07770 [Schistosoma haematobium]	0	542.347
EWB00_000372	ADP-ribosylation factor-binding GGA1	0	GO:0005794; GO:0032991; GO:0016192; GO:0030306; GO:0006886; GO:0005654; GO:0045732; GO:0030131; GO:0010008; GO:0046982; GO:1901998; GO:0043231		Coil (COILS); IPR002014 (SMART); IPR008942 (G3DSA:1.25.40.GENE3D); G3DSA:1.20.5.170 (GENE3D); IPR038425 (G3DSA:1.20.58.GENE3D); G3DSA:2.60.40.1230 (GENE3D); IPR002014 (PFAM); mobidb-lite (MOBIDB_LITE); mobidb-lite (MOBIDB_LITE); PTHR13856:SF90 (PANTHER); PTHR13856 (PANTHER); IPR004152 (PROSITE_PROFILES); IPR002014 (PROSITE_PROFILES); cd03567 (CDD); cd14234 (CDD); SSF89009 (SUPERFAMILY); IPR008942…	sp|Q8R0H9|GGA1_MOUSE ADP-ribosylation factor-binding protein GGA1 OS=Mus musculus GN=Gga1 PE=1 SV=1	1.3e-45	174	tr|C1LG76|C1LG76_SCHJA ADP-ribosylation factor-binding protein GGA1 (Golgi-localized, gamma ear-containing, ARF-binding protein 1) (Gamma-adaptin-related protein 1) OS=Schistosoma japonicum PE=2 SV=1	0	1073	gi|226481613|emb|CAX73704.1| ADP-ribosylation factor-binding protein GGA1 (Golgi-localized, gamma ear-containing, ARF-binding protein 1) (Gamma-adaptin-related protein 1) [Schistosoma japonicum]	0	1261.51	VHS domain	K12404
EWB00_000373	O-phosphoseryl-tRNA(Sec) selenium transferase	0	GO:0005737; GO:0000049; GO:0097056; GO:0016785; GO:0006412		IPR019872 (PIRSF); IPR008829 (PFAM); IPR019872 (TIGRFAM); IPR015421 (G3DSA:3.40.640.GENE3D); IPR019872 (PANTHER); IPR015424 (SUPERFAMILY)	sp|Q5RAK7|SPCS_PONAB O-phosphoseryl-tRNA(Sec) selenium transferase OS=Pongo abelii GN=SEPSECS PE=2 SV=1	8.83e-129	388	tr|A0A183LCC0|A0A183LCC0_9TREM O-phosphoseryl-tRNA(Sec) selenium transferase OS=Schistosoma margrebowiei PE=3 SV=1	0	884	gi|844851867|ref|XP_012795809.1| O-phosphoseryl-tRNA(Sec) selenium transferase [Schistosoma haematobium]	0	909.057	O-phosphoseryl-tRNA(Sec) selenium transferase, SepSecS	K03341
EWB00_000374	tRNA (guanine(10)-N2)-methyltransferase homolog isoform X1	0	GO:0000049; GO:0008033; GO:0003676; GO:0008168; GO:0032259		G3DSA:3.40.50.150 (GENE3D); PIRSF017259 (PIRSF); PTHR13370:SF3 (PANTHER); PTHR13370 (PANTHER); IPR002052 (PROSITE_PATTERNS); IPR029063 (SUPERFAMILY)	sp|Q7TNK6|TRM11_RAT tRNA (guanine(10)-N2)-methyltransferase homolog OS=Rattus norvegicus GN=Trmt11 PE=2 SV=1	2.47e-59	205	tr|A0A095AP35|A0A095AP35_SCHHA tRNA (Guanine(10)-N2)-methyltransferase-like protein OS=Schistosoma haematobium GN=MS3_04316 PE=4 SV=1	0	815	gi|844851859|ref|XP_012795807.1| tRNA (guanine(10)-N2)-methyltransferase-like protein [Schistosoma haematobium]	0	816.224	Putative RNA methylase family UPF0020	K15430
EWB00_000375	hypothetical protein	2.6e-100			IPR027901 (PFAM); IPR027901 (PANTHER); PTHR34444:SF1 (PANTHER)	sp|Q9DAR0|CE049_MOUSE Uncharacterized protein C5orf49 homolog OS=Mus musculus PE=1 SV=1	1.58e-26	100				gi|226485683|emb|CAX75261.1| hypothetical protein [Schistosoma japonicum]	2.60215e-100	290.812	Domain of unknown function (DUF4541)
EWB00_000376	Bromodomain containing	0	GO:0005515		Coil (COILS); IPR001487 (SMART); IPR001487 (PFAM); IPR036427 (G3DSA:1.20.920.GENE3D); mobidb-lite (MOBIDB_LITE); mobidb-lite (MOBIDB_LITE); mobidb-lite (MOBIDB_LITE); mobidb-lite (MOBIDB_LITE); mobidb-lite (MOBIDB_LITE); mobidb-lite (MOBIDB_LITE); PTHR31095 (PANTHER); IPR001487 (PROSITE_PROFILES); IPR036427 (SUPERFAMILY)	sp|Q5HYC2|K2026_HUMAN Uncharacterized protein KIAA2026 OS=Homo sapiens GN=KIAA2026 PE=2 SV=2	1.23e-10	70.5				gi|844851863|ref|XP_012795808.1| hypothetical protein MS3_04317 [Schistosoma haematobium]	0	1745.71	Bromodomain
EWB00_000377	annexin	0	GO:0031982; GO:0005262; GO:0005544; GO:0034704; GO:0005509; GO:0050819; GO:0055074		IPR001464 (PRINTS); IPR018502 (SMART); IPR037104 (G3DSA:1.10.220.GENE3D); IPR037104 (G3DSA:1.10.220.GENE3D); IPR037104 (G3DSA:1.10.220.GENE3D); IPR018502 (PFAM); IPR037104 (G3DSA:1.10.220.GENE3D); PTHR10502:SF173 (PANTHER); PTHR10502 (PANTHER); IPR018252 (PROSITE_PATTERNS); SSF47874 (SUPERFAMILY)	sp|P17153|ANXA5_CHICK Annexin A5 OS=Gallus gallus GN=ANXA5 PE=1 SV=2	2.44e-39	144	tr|Q5DHI5|Q5DHI5_SCHJA Annexin OS=Schistosoma japonicum GN=ISA PE=2 SV=1	0	643	gi|56753019|gb|AAW24721.1| SJCHGC01577 protein [Schistosoma japonicum]	0	696.812	Annexin	K17099
EWB00_000378	Annexin A13	0	GO:0019897; GO:0032804; GO:0005262; GO:0032907; GO:0005886; GO:0006900; GO:0031012; GO:0034704; GO:0001765; GO:0060956; GO:0031340; GO:0001525; GO:1905599; GO:0030282; GO:0019834; GO:0043220; GO:0031982; GO:0036366; GO:0099511; GO:0005544; GO:0005546; GO:0046790; GO:0035749; GO:0032332; GO:0005509; GO:0002020; GO:0001921; GO:0044548; GO:0031902; GO:0042802; GO:0044090; GO:0042383; GO:0052405; GO:…		IPR001464 (PRINTS); IPR018502 (SMART); IPR037104 (G3DSA:1.10.220.GENE3D); IPR037104 (G3DSA:1.10.220.GENE3D); IPR018502 (PFAM); IPR037104 (G3DSA:1.10.220.GENE3D); PTHR10502:SF173 (PANTHER); PTHR10502 (PANTHER); SSF47874 (SUPERFAMILY)	sp|P17785|ANXA2_CHICK Annexin A2 OS=Gallus gallus GN=ANXA2 PE=1 SV=2	1.2e-32	125	tr|C1LKN7|C1LKN7_SCHJA Annexin OS=Schistosoma japonicum PE=2 SV=1	0	530	gi|226485691|emb|CAX75265.1| Annexin-B12 (Annexin-12) [Schistosoma japonicum]	0	555.829	Annexin	K17099
EWB00_000379	---NA---				no IPS match
EWB00_000380	SJCHGC08962 partial	9.42e-17	GO:0016021; GO:0016020		no IPS match							gi|844862632|ref|XP_012798383.1| hypothetical protein MS3_07020, partial [Schistosoma haematobium]	9.42192e-17	83.1889
EWB00_000381	---NA---				no IPS match
EWB00_000382	---NA---				no IPS match
EWB00_000383	---NA---				Coil (COILS); mobidb-lite (MOBIDB_LITE)
EWB00_000384	---NA---				no IPS match
EWB00_000385	---NA---				no IPS match
EWB00_000386	---NA---				no IPS match
EWB00_000387	choline ethanolamine	4.09e-117	GO:0046718; GO:0016310; GO:0016301; GO:0044826; GO:0030430; GO:0004523; GO:0003676; GO:0042025; GO:0003964; GO:0006310; GO:0075713; GO:0075732; GO:0003887; GO:0015074; GO:0004190; GO:0003723; GO:0006508; GO:0046872; GO:0019012	E3.4.23	G3DSA:1.10.10.2300 (GENE3D); IPR036397 (G3DSA:3.30.420.GENE3D); IPR001584 (PFAM); PTHR24559:SF253 (PANTHER); PTHR24559 (PANTHER); IPR001584 (PROSITE_PROFILES); IPR012337 (SUPERFAMILY)	sp|P23074|POL_SFV1 Pro-Pol polyprotein OS=Simian foamy virus type 1 GN=pol PE=1 SV=3	1.89e-07	53.5	tr|Q5C1R3|Q5C1R3_SCHJA SJCHGC05324 protein (Fragment) OS=Schistosoma japonicum PE=2 SV=2	5.7e-95	281	gi|76155162|gb|AAX26412.2| SJCHGC05324 protein, partial [Schistosoma japonicum]	4.09022e-117	335.88	Integrase core domain
EWB00_000388	hypothetical protein Smp_181330	1.33e-95	GO:0016021; GO:0016020		IPR036364 (G3DSA:3.30.70.GENE3D); IPR000082 (PFAM); IPR000082 (PROSITE_PROFILES); IPR000082 (PROSITE_PROFILES); IPR036364 (SUPERFAMILY)							gi|1084295865|ref|XP_018651030.1| hypothetical protein Smp_181330 [Schistosoma mansoni]	1.3334e-95	327.405	SEA domain
EWB00_000389	ribosomal L1 domain-containing 1-like	0	GO:0005730; GO:0022625; GO:0030490; GO:0016020; GO:0030686; GO:0003723; GO:0000470; GO:0006412		IPR028364 (PFAM); IPR016095 (G3DSA:3.40.50.GENE3D); PTHR23105 (PANTHER); PTHR23105:SF31 (PANTHER); IPR028364 (CDD); IPR023674 (SUPERFAMILY)	sp|Q9UT32|RL1DB_SCHPO Putative ribosome biogenesis protein C8F11.04 OS=Schizosaccharomyces pombe (strain 972 / ATCC 24843) GN=SPAC8F11.04 PE=3 SV=1	1.6e-11	68.6	tr|Q5DEM5|Q5DEM5_SCHJA Putative cellular senescence inhibited gene protein OS=Schistosoma japonicum PE=2 SV=1	0	669	gi|56755103|gb|AAW25731.1| SJCHGC05614 protein [Schistosoma japonicum]	0	700.279	Ribosomal protein L1p/L10e family	K14775
EWB00_000390	39S ribosomal mitochondrial	0	GO:0005829; GO:0042254; GO:0005739; GO:0003735; GO:0005761; GO:0005762		IPR037147 (G3DSA:2.30.170.GENE3D); PTHR13528:SF2 (PANTHER); IPR026569 (PANTHER); IPR034704 (SUPERFAMILY)	sp|Q9D1B9|RM28_MOUSE 39S ribosomal protein L28, mitochondrial OS=Mus musculus GN=Mrpl28 PE=1 SV=3	2.93e-37	135	tr|Q5D9B2|Q5D9B2_SCHJA 39S ribosomal protein L28, mitochondrial OS=Schistosoma japonicum PE=2 SV=1	0	514	gi|56758908|gb|AAW27594.1| SJCHGC01033 protein [Schistosoma japonicum]	0	535.028		K02902
EWB00_000391	LRP2-binding	6.23e-104	GO:0005737; GO:0005515		IPR006597 (SMART); IPR011990 (G3DSA:1.25.40.GENE3D); IPR006597 (PFAM); PTHR44554 (PANTHER); SSF81901 (SUPERFAMILY)	sp|Q6IND7|LR2BP_XENLA LRP2-binding protein OS=Xenopus laevis GN=lrp2bp PE=2 SV=1	1.26e-69	224	tr|G4VER6|G4VER6_SCHMA SEL-1 like protein OS=Schistosoma mansoni GN=Smp_210220 PE=4 SV=1	1.09e-90	280	gi|1084295877|ref|XP_018651036.1| SEL-1 like protein [Schistosoma mansoni]	6.2323e-104	311.997	Sel1 repeat
EWB00_000392	SJCHGC00890 partial	0			mobidb-lite (MOBIDB_LITE); mobidb-lite (MOBIDB_LITE); mobidb-lite (MOBIDB_LITE); mobidb-lite (MOBIDB_LITE)							gi|76162006|gb|AAX30147.2| SJCHGC00890 protein, partial [Schistosoma japonicum]	0	852.432
EWB00_000393	ciliogenesis-associated TTC17-interacting	0	GO:0005737; GO:0015629; GO:0005634; GO:0005886; GO:0030041; GO:0044782		PTHR15505 (PANTHER); PTHR15505:SF3 (PANTHER); SSF47391 (SUPERFAMILY)	sp|Q0IHI3|CATIP_XENLA Ciliogenesis-associated TTC17-interacting protein OS=Xenopus laevis GN=catip PE=2 SV=1	6.45e-54	184	tr|Q86EH1|Q86EH1_SCHJA SJCHGC00554 protein OS=Schistosoma japonicum PE=2 SV=1	0	699	gi|29841254|gb|AAP06286.1| SJCHGC00554 protein [Schistosoma japonicum]	0	699.893
EWB00_000395	TBC1 domain family member 19	8.9e-160	GO:0016021; GO:0016020; GO:0005096		IPR000195 (PFAM); G3DSA:1.10.472.80 (GENE3D); PTHR16110 (PANTHER); IPR000195 (PROSITE_PROFILES); IPR035969 (SUPERFAMILY)	sp|Q8N5T2|TBC19_HUMAN TBC1 domain family member 19 OS=Homo sapiens GN=TBC1D19 PE=1 SV=2	3.13e-101	317	tr|A0A095CBI9|A0A095CBI9_SCHHA TBC1 domain family member 19 (Fragment) OS=Schistosoma haematobium GN=MS3_08298 PE=4 SV=1	7.64e-159	462	gi|844867633|ref|XP_012799601.1| TBC1 domain family member 19, partial [Schistosoma haematobium]	8.90394e-160	462.996	Rab-GTPase-TBC domain
EWB00_000396	Suppressor of G2 allele of SKP1 homolog	1.41e-147	GO:0005737; GO:0032991; GO:0043947; GO:0005634; GO:0031647		IPR007699 (PFAM); IPR007052 (PFAM); IPR008978 (G3DSA:2.60.40.GENE3D); PTHR22904 (PANTHER); PTHR22904:SF349 (PANTHER); IPR007052 (PROSITE_PROFILES); IPR007699 (PROSITE_PROFILES); cd06489 (CDD); IPR008978 (SUPERFAMILY)	sp|B0BN85|SGT1_RAT Protein SGT1 homolog OS=Rattus norvegicus GN=Sugt1 PE=2 SV=1	3.12e-49	166	tr|Q5DCB9|Q5DCB9_SCHJA SJCHGC05331 protein OS=Schistosoma japonicum PE=2 SV=1	6.46e-147	414	gi|56756731|gb|AAW26537.1| SJCHGC05331 protein [Schistosoma japonicum]	1.41054e-147	414.846	CS domain; SGS domain	K12795
EWB00_000397	cramped-like	0	GO:0000785; GO:0003677; GO:0005634; GO:0003682		IPR001005 (SMART); G3DSA:1.20.58.1880 (GENE3D); mobidb-lite (MOBIDB_LITE); mobidb-lite (MOBIDB_LITE); PTHR21677 (PANTHER); PTHR21677:SF1 (PANTHER); IPR001005 (CDD); IPR009057 (SUPERFAMILY)	sp|Q6PG95|CRML_MOUSE Protein cramped-like OS=Mus musculus GN=Cramp1 PE=1 SV=3	2.1e-24	115				gi|1084295893|ref|XP_018651044.1| hypothetical protein Smp_168340 [Schistosoma mansoni]	0	1704.11
EWB00_000398	dihydropyrimidinase (M38 family)	0	GO:0005737; GO:0007010; GO:0007420; GO:0006206; GO:0008017; GO:0019482; GO:0015940; GO:0007411; GO:0030516; GO:0016810; GO:0004157	E3.5.2.2	IPR011059 (G3DSA:2.30.40.GENE3D); IPR006680 (PFAM); IPR011778 (TIGRFAM); G3DSA:3.20.20.140 (GENE3D); mobidb-lite (MOBIDB_LITE); PTHR11647:SF89 (PANTHER); PTHR11647 (PANTHER); IPR011778 (CDD); IPR011059 (SUPERFAMILY); IPR032466 (SUPERFAMILY); IPR011059 (SUPERFAMILY)	sp|Q90635|DPYL2_CHICK Dihydropyrimidinase-related protein 2 OS=Gallus gallus GN=DPYSL2 PE=2 SV=1	0	540	tr|C1L524|C1L524_SCHJA Dihydropyrimidinase-like 2 OS=Schistosoma japonicum GN=DPYSL2 PE=2 SV=1	0	1192	gi|226468250|emb|CAX69802.1| dihydropyrimidinase-like 2 [Schistosoma japonicum]	0	1217.6	Amidohydrolase family
EWB00_000400	PIN2 TERF1-interacting telomerase inhibitor 1	0	GO:0007080; GO:1902570; GO:0000781; GO:0010972; GO:0044877; GO:0000784; GO:0003676; GO:0000228; GO:0032211; GO:0000776; GO:0007004; GO:0005819; GO:0005730; GO:0031647; GO:0070198; GO:0070034; GO:1904751; GO:1904744; GO:0051974; GO:0031397; GO:0000777; GO:0010521		IPR000467 (SMART); IPR000467 (PFAM); PTHR23149 (PANTHER); PTHR23149:SF9 (PANTHER); IPR000467 (PROSITE_PROFILES)	sp|Q9CZX5|PINX1_MOUSE PIN2/TERF1-interacting telomerase inhibitor 1 OS=Mus musculus GN=Pinx1 PE=1 SV=2	5.53e-15	77	tr|Q5DF31|Q5DF31_SCHJA SJCHGC02410 protein OS=Schistosoma japonicum PE=2 SV=1	0	578	gi|56754780|gb|AAW25575.1| SJCHGC02410 protein [Schistosoma japonicum]	0	578.941	G-patch domain	K11135
EWB00_000401	probable Xaa-Pro aminopeptidase 3	0	GO:0004177; GO:0006508; GO:0030145; GO:0005739	E3.4.11	Coil (COILS); IPR007865 (SMART); IPR029149 (G3DSA:3.40.350.GENE3D); G3DSA:3.90.230.10 (GENE3D); IPR007865 (PFAM); IPR000994 (PFAM); PTHR43226 (PANTHER); PTHR43226:SF4 (PANTHER); IPR036005 (SUPERFAMILY); IPR029149 (SUPERFAMILY)	sp|B5DEQ3|XPP3_RAT Probable Xaa-Pro aminopeptidase 3 OS=Rattus norvegicus GN=Xpnpep3 PE=1 SV=1	2.21e-88	283	tr|Q5D954|Q5D954_SCHJA SJCHGC00876 protein OS=Schistosoma japonicum PE=2 SV=1	0	1014	gi|56759024|gb|AAW27652.1| SJCHGC00876 protein [Schistosoma japonicum]	0	1014.6	Metallopeptidase family M24; Aminopeptidase P, N-terminal domain	K01262
EWB00_000402	E3 ubiquitin- ligase MARCH5	0	GO:0090344; GO:0005783; GO:0004842; GO:0016021; GO:0005741; GO:0005789; GO:0051865; GO:0008270; GO:0016874; GO:0090140		IPR011016 (SMART); IPR011016 (PFAM); IPR013083 (G3DSA:3.30.40.GENE3D); IPR033275 (PANTHER); PTHR23012:SF70 (PANTHER); IPR011016 (PROSITE_PROFILES); SSF57850 (SUPERFAMILY)	sp|Q6GM44|MARH5_XENLA E3 ubiquitin-protein ligase MARCH5 OS=Xenopus laevis GN=march5 PE=2 SV=1	1.67e-65	209	tr|C1LFQ6|C1LFQ6_SCHJA E3 ubiquitin-protein ligase MARCH5 OS=Schistosoma japonicum PE=2 SV=1	0	528	gi|226480874|emb|CAX73534.1| E3 ubiquitin-protein ligase MARCH5 [Schistosoma japonicum]	0	573.548	RING-variant domain	K10660
EWB00_000403	Lipoyl mitochondrial	0	GO:0009249; GO:0009107; GO:0051539; GO:0016992; GO:0005739; GO:0046872	E2.8.1.8	IPR006638 (SMART); IPR003698 (TIGRFAM); IPR031691 (PFAM); IPR013785 (G3DSA:3.20.20.GENE3D); IPR007197 (PFAM); IPR003698 (PIRSF); IPR007197 (PTHR10949:PANTHER); PTHR10949 (PANTHER); IPR003698 (HAMAP); cd01335 (CDD); SSF102114 (SUPERFAMILY)	sp|C4PZQ3|LIAS_SCHMA Lipoyl synthase, mitochondrial OS=Schistosoma mansoni GN=Smp_010100 PE=3 SV=1	0	667	tr|C1LF70|C1LF70_SCHJA Lipoyl synthase, mitochondrial OS=Schistosoma japonicum GN=Las PE=2 SV=1	0	859	gi|226480104|emb|CAX73348.1| Lipoic acid synthase [Schistosoma japonicum]	0	859.366	N-terminal domain of lipoyl synthase of Radical_SAM family; Radical SAM superfamily	K03644
EWB00_000404	acidic repeat-containing	0	GO:0080111; GO:0005634		IPR006640 (SMART); IPR035240 (PFAM); IPR006640 (PFAM); PTHR23099 (PANTHER)	sp|Q96QF7|ACRC_HUMAN Acidic repeat-containing protein OS=Homo sapiens GN=GCNA PE=1 SV=1	5.04e-39	155	tr|Q5DBZ6|Q5DBZ6_SCHJA SJCHGC06179 protein OS=Schistosoma japonicum PE=2 SV=1	0	1009	gi|56756977|gb|AAW26660.1| SJCHGC06179 protein [Schistosoma japonicum]	0	1054.28	SprT-like zinc ribbon domain; SprT-like family
EWB00_000405	Charged multivesicular body 5	7.42e-152	GO:0008333; GO:0010824; GO:0007040; GO:0046755; GO:0010008; GO:0006997; GO:0016192; GO:0007034; GO:0005634; GO:1901673; GO:0010564; GO:0000920; GO:0005622; GO:0007080; GO:0071985; GO:0015031; GO:0001919; GO:0070507; GO:0005829		Coil (COILS); Coil (COILS); IPR005024 (PFAM); mobidb-lite (MOBIDB_LITE); PTHR22761 (PANTHER); PTHR22761:SF12 (PANTHER)	sp|Q5RBR3|CHMP5_PONAB Charged multivesicular body protein 5 OS=Pongo abelii GN=CHMP5 PE=2 SV=1	9.54e-66	205	tr|Q86F42|Q86F42_SCHJA Charged multivesicular body protein 5 (Chromatin-modifying protein 5) OS=Schistosoma japonicum PE=2 SV=1	1.72e-135	388	gi|29841032|gb|AAP06045.1| similar to GenBank Accession Number AF161525 HSPC177 in Homo sapiens [Schistosoma japonicum]	7.422e-152	427.943	Snf7	K12198
EWB00_000406	Spermatogenesis-associated 22	2.91e-105	GO:0000711; GO:0007129; GO:0007276		IPR033536 (PANTHER)				tr|A0A095A215|A0A095A215_SCHHA Spermatogenesis-associated protein 22 OS=Schistosoma haematobium GN=MS3_09341 PE=4 SV=1	1.11e-95	289	gi|844871777|ref|XP_012800612.1| Spermatogenesis-associated protein 22 [Schistosoma haematobium]	2.90602e-105	312.383
EWB00_000407	cell differentiation RCD1 homolog	2.47e-157	GO:0033147; GO:0033138; GO:0019221; GO:0005154; GO:2000327; GO:0019900; GO:0030014; GO:0030015; GO:0005488; GO:0019904; GO:0000288; GO:0016021; GO:0000932; GO:0006355; GO:0045742; GO:0006351; GO:0017148; GO:0042803; GO:0005634; GO:0031047		IPR011989 (G3DSA:1.25.10.GENE3D); PF04078 (PFAM); mobidb-lite (MOBIDB_LITE); IPR007216 (PTHR12262:PANTHER); PTHR12262 (PANTHER); IPR016024 (SUPERFAMILY)	sp|Q5PQL2|CNOT9_RAT CCR4-NOT transcription complex subunit 9 OS=Rattus norvegicus GN=Cnot9 PE=1 SV=1	3.95e-108	319	tr|A0A095B176|A0A095B176_SCHHA Protein ST7-like protein OS=Schistosoma haematobium GN=MS3_09340 PE=4 SV=1	3.81e-137	414	gi|844871774|ref|XP_012800611.1| Protein ST7-like protein [Schistosoma haematobium]	2.47225e-157	464.151	Cell differentiation family, Rcd1-like	K12606
EWB00_000408	cell differentiation RCD1 homolog	5.67e-123	GO:0033147; GO:0033138; GO:0019221; GO:0005154; GO:2000327; GO:0019900; GO:0030014; GO:0030015; GO:0005488; GO:0019904; GO:0000288; GO:0005634; GO:0000932; GO:0006355; GO:0045742; GO:0006351; GO:0017148; GO:0006402; GO:0042803; GO:0031047		PF04078 (PFAM); IPR011989 (G3DSA:1.25.10.GENE3D); PTHR12262 (PANTHER); IPR007216 (PTHR12262:PANTHER); IPR016024 (SUPERFAMILY)	sp|Q5PQL2|CNOT9_RAT CCR4-NOT transcription complex subunit 9 OS=Rattus norvegicus GN=Cnot9 PE=1 SV=1	1.59e-86	260	tr|Q5BYL2|Q5BYL2_SCHJA SJCHGC05416 protein (Fragment) OS=Schistosoma japonicum PE=2 SV=2	2.49e-122	353	gi|76156299|gb|AAX27513.2| SJCHGC05416 protein, partial [Schistosoma japonicum]	5.66813e-123	353.599	Cell differentiation family, Rcd1-like	K12606
EWB00_000409	---NA---				mobidb-lite (MOBIDB_LITE)
EWB00_000410	---NA---				no IPS match
EWB00_000422	Casein kinase I isoform alpha	0	GO:0005737; GO:0016607; GO:0006468; GO:0036064; GO:0045104; GO:0007049; GO:0016055; GO:0004674; GO:0051301; GO:0009069; GO:0005524; GO:0000777	E2.7.11	IPR000719 (SMART); IPR000719 (PFAM); G3DSA:1.10.510.10 (GENE3D); PTHR11909:SF298 (PANTHER); PTHR11909 (PANTHER); IPR008271 (PROSITE_PATTERNS); IPR017441 (PROSITE_PATTERNS); IPR000719 (PROSITE_PROFILES); cd14016 (CDD); IPR011009 (SUPERFAMILY)	sp|P67963|KC1A_XENLA Casein kinase I isoform alpha OS=Xenopus laevis GN=csnk1a1 PE=2 SV=1	5.85e-143	411	tr|H2KPJ5|H2KPJ5_CLOSI Casein kinase 1 alpha OS=Clonorchis sinensis GN=CLF_102106 PE=3 SV=1	4.74e-174	499	gi|358341080|dbj|GAA28806.2| casein kinase 1 alpha [Clonorchis sinensis]	0	525.783	Protein tyrosine kinase; Protein kinase domain	K08957
EWB00_000423	Mitochondrial dicarboxylate carrier	0	GO:0015729; GO:1902358; GO:0015709; GO:1902356; GO:0008272; GO:0006094; GO:0015117; GO:0016021; GO:0005739; GO:0005654; GO:0015141; GO:0015140; GO:0035435; GO:0015297; GO:0070221; GO:0005310; GO:0006811; GO:0006835; GO:0006839; GO:0071422; GO:0071423; GO:0015131; GO:0015116; GO:0005743; GO:0005634		IPR002067 (PRINTS); IPR018108 (PFAM); IPR023395 (G3DSA:1.50.40.GENE3D); PTHR24089 (PANTHER); PTHR24089:SF39 (PANTHER); IPR018108 (PROSITE_PROFILES); IPR018108 (PROSITE_PROFILES); IPR018108 (PROSITE_PROFILES); IPR023395 (SUPERFAMILY)	sp|Q9UBX3|DIC_HUMAN Mitochondrial dicarboxylate carrier OS=Homo sapiens GN=SLC25A10 PE=1 SV=2	9.66e-112	327	tr|A0A095A1Q1|A0A095A1Q1_SCHHA Mitochondrial dicarboxylate carrier OS=Schistosoma haematobium GN=MS3_09205 PE=3 SV=1	0	533	gi|844871336|ref|XP_012800482.1| Mitochondrial dicarboxylate carrier [Schistosoma haematobium]	0	533.487	Mitochondrial carrier protein	K13577
EWB00_000424	hypothetical protein MS3_09203, partial	3.56e-43	GO:0016021		no IPS match							gi|844871339|ref|XP_012800483.1| hypothetical protein MS3_09203, partial [Schistosoma haematobium]	3.5622e-43	144.05
EWB00_000425	hypothetical protein MS3_07876	2.87e-54			no IPS match							gi|844866007|ref|XP_012799208.1| hypothetical protein MS3_07876 [Schistosoma haematobium]	2.86506e-54	180.259
EWB00_000426	Potassium voltage-gated channel partial	0	GO:0060025; GO:0006813; GO:0045938; GO:0008016; GO:0008076; GO:0007268; GO:0005886; GO:0001508; GO:0034765; GO:0008345; GO:0071805; GO:0051260; GO:0005249; GO:0005251		IPR028325 (PRINTS); IPR003968 (PRINTS); IPR003973 (PRINTS); IPR005821 (PFAM); IPR027359 (G3DSA:1.20.120.GENE3D); G3DSA:1.10.287.70 (GENE3D); IPR028325 (PANTHER); PTHR11537:SF162 (PANTHER); SSF81324 (SUPERFAMILY)	sp|P17970|KCNAB_DROME Potassium voltage-gated channel protein Shab OS=Drosophila melanogaster GN=Shab PE=1 SV=2	6.83e-64	221	tr|C7TYD2|C7TYD2_SCHJA Potassium voltage-gated channel, Shab-related subfamily, member 2 OS=Schistosoma japonicum GN=KCNB2 PE=2 SV=1	0	586	gi|257205914|emb|CAX82608.1| potassium voltage-gated channel, Shab-related subfamily, member 2 [Schistosoma japonicum]	0	696.812	Polycystin cation channel; Ion channel; Ion transport protein	K04885
EWB00_000427	---NA---				mobidb-lite (MOBIDB_LITE)
EWB00_000428	---NA---				no IPS match
EWB00_000429	---NA---				no IPS match
EWB00_000430	---NA---		GO:0015347; GO:0015747; GO:0005887; GO:0005452; GO:0015143; GO:0043252		mobidb-lite (MOBIDB_LITE)	sp|Q76M72|S22AR_MOUSE Solute carrier family 22 member 27 OS=Mus musculus GN=Slc22a27 PE=1 SV=1	8.87e-09	53.1	tr|B2RT89|B2RT89_MOUSE Predicted gene, EG434674 OS=Mus musculus GN=Slc22a28 PE=2 SV=1	6.03e-07	54.3
EWB00_000431	expressed conserved	2.01e-179			no IPS match							gi|226479808|emb|CAX73200.1| hypothetical protein [Schistosoma japonicum]	2.00776e-179	509.605
EWB00_000432	expressed conserved	0			mobidb-lite (MOBIDB_LITE)							gi|226479808|emb|CAX73200.1| hypothetical protein [Schistosoma japonicum]	0	1022.69
EWB00_000433	---NA---				no IPS match
EWB00_000434	Uridine-cytidine kinase 2	4.02e-179	GO:0006222; GO:0043097; GO:0019206; GO:0006206; GO:0016310; GO:0005829; GO:0008478; GO:0044211; GO:0006238; GO:0042816; GO:0004849; GO:0044206; GO:0005524; GO:0010138	E2.7.1.48; E2.7.1.35	PR00988 (PRINTS); IPR006083 (PFAM); G3DSA:3.40.50.300 (GENE3D); PTHR10285 (PANTHER); IPR029920 (PTHR10285:PANTHER); IPR000764 (CDD); IPR027417 (SUPERFAMILY)	sp|Q9BZX2|UCK2_HUMAN Uridine-cytidine kinase 2 OS=Homo sapiens GN=UCK2 PE=1 SV=1	4.02e-65	206	tr|Q5BVL3|Q5BVL3_SCHJA SJCHGC06086 protein (Fragment) OS=Schistosoma japonicum PE=2 SV=2	1.44e-160	453	gi|76157723|gb|AAX28562.2| SJCHGC06086 protein, partial [Schistosoma japonicum]	4.02098e-179	498.434	Phosphoribulokinase / Uridine kinase family	K00876
EWB00_000435	Lin-52 homolog	1.57e-72	GO:0006351; GO:0007049; GO:0070176		IPR018737 (PFAM); mobidb-lite (MOBIDB_LITE); IPR018737 (PANTHER)	sp|A0AUQ6|LIN52_DANRE Protein lin-52 homolog OS=Danio rerio GN=lin52 PE=3 SV=1	1.26e-39	130	tr|Q5DFG3|Q5DFG3_SCHJA Lin-52 homolog OS=Schistosoma japonicum PE=2 SV=1	7.2e-72	217	gi|56754511|gb|AAW25443.1| SJCHGC04604 protein [Schistosoma japonicum]	1.57135e-72	217.624	Retinal tissue protein	K21775
EWB00_000436	phosphatidylinositol 5-phosphate 4-kinase type-2 alpha isoform X1	0	GO:0006644; GO:0016309; GO:0016307; GO:0005789; GO:2000786; GO:0007166; GO:0005886; GO:0014066; GO:0016308; GO:0005829; GO:0005776; GO:0005654; GO:0052811; GO:0046854; GO:0006661; GO:0010506; GO:0005524; GO:0042803		IPR002498 (SMART); IPR027484 (G3DSA:3.30.800.GENE3D); IPR002498 (PFAM); mobidb-lite (MOBIDB_LITE); IPR023610 (PANTHER); PTHR23086:SF21 (PANTHER); IPR023610 (PANTHER); PTHR23086:SF21 (PANTHER); IPR002498 (PROSITE_PROFILES); SSF56104 (SUPERFAMILY)	sp|P78356|PI42B_HUMAN Phosphatidylinositol 5-phosphate 4-kinase type-2 beta OS=Homo sapiens GN=PIP4K2B PE=1 SV=1	4.92e-95	297	tr|Q5D8E9|Q5D8E9_SCHJA SJCHGC08999 protein OS=Schistosoma japonicum PE=2 SV=1	0	548	gi|56759534|gb|AAW27907.1| SJCHGC08999 protein [Schistosoma japonicum]	0	550.051	Phosphatidylinositol-4-phosphate 5-Kinase	K00920
EWB00_000437	Phosphatidylinositol 5-phosphate 4-kinase type-2 beta	5.53e-60	GO:0006644; GO:0016309; GO:0016307; GO:2000786; GO:0005886; GO:0014066; GO:0005654; GO:0016308; GO:0005829; GO:0005776; GO:0035855; GO:0052811; GO:0046854; GO:0006661; GO:0010506; GO:0005524		IPR002498 (PFAM); IPR027483 (G3DSA:3.30.810.GENE3D); IPR023610 (PANTHER); PTHR23086:SF21 (PANTHER); IPR002498 (PROSITE_PROFILES); SSF56104 (SUPERFAMILY)	sp|P48426|PI42A_HUMAN Phosphatidylinositol 5-phosphate 4-kinase type-2 alpha OS=Homo sapiens GN=PIP4K2A PE=1 SV=2	1.58e-16	76.3	tr|Q5BVS4|Q5BVS4_SCHJA SJCHGC06736 protein (Fragment) OS=Schistosoma japonicum PE=2 SV=2	4.43e-59	187	gi|76157635|gb|AAX28501.2| SJCHGC06736 protein, partial [Schistosoma japonicum]	5.52761e-60	188.348	Phosphatidylinositol-4-phosphate 5-Kinase
EWB00_000438	Something about silencing 10	3.63e-86	GO:0000462; GO:0032040; GO:0005730		mobidb-lite (MOBIDB_LITE)				tr|Q5DBD9|Q5DBD9_SCHJA SJCHGC07340 protein OS=Schistosoma japonicum PE=2 SV=1	1.6e-85	256	gi|56757394|gb|AAW26867.1| SJCHGC07340 protein [Schistosoma japonicum]	3.63206e-86	256.914
EWB00_000439	Phosphatidylinositol 5-phosphate 4-kinase type-2 beta	2.7e-20	GO:0016307; GO:0005524; GO:0046854		mobidb-lite (MOBIDB_LITE)				tr|Q5BVS4|Q5BVS4_SCHJA SJCHGC06736 protein (Fragment) OS=Schistosoma japonicum PE=2 SV=2	1.46e-14	74.3	gi|76157635|gb|AAX28501.2| SJCHGC06736 protein, partial [Schistosoma japonicum]	2.69961e-20	87.4261
EWB00_000440	---NA---				no IPS match
EWB00_000441	---NA---		GO:0032433; GO:0060002; GO:0030705; GO:0030507; GO:0001726; GO:0005730; GO:0005547; GO:0016459; GO:0043005; GO:0022409; GO:0043025; GO:0005524; GO:0030027; GO:0008017; GO:0030898; GO:0003777; GO:0008360; GO:0051015; GO:0051489; GO:0005829; GO:0007018; GO:0031527; GO:0005516; GO:0005938		PS51257 (PROSITE_PROFILES)	sp|D3ZJP6|MYO10_RAT Unconventional myosin-X OS=Rattus norvegicus GN=Myo10 PE=1 SV=1	9.85e-10	57.8	tr|F1M9V6|F1M9V6_RAT Myosin X (Predicted) OS=Rattus norvegicus GN=Myo10 PE=1 SV=2	1.69e-07	57.8
EWB00_000442	---NA---		GO:0032433; GO:0060002; GO:0030175; GO:0030705; GO:0030507; GO:0001726; GO:0005730; GO:0005547; GO:0016459; GO:0051015; GO:0043005; GO:0022409; GO:0043025; GO:0003774; GO:0003777; GO:0005516; GO:0030027; GO:0008017; GO:0030898; GO:0008360; GO:0005938; GO:0005886; GO:0051489; GO:0048870; GO:0005829; GO:0007018; GO:0031527; GO:0005524		mobidb-lite (MOBIDB_LITE)	sp|F8VQB6|MYO10_MOUSE Unconventional myosin-X OS=Mus musculus GN=Myo10 PE=1 SV=1	1.41e-18	81.3	tr|E9Q5G1|E9Q5G1_MOUSE Unconventional myosin-X OS=Mus musculus GN=Myo10 PE=1 SV=1	2.5e-16	81.3
EWB00_000443	39S ribosomal mitochondrial	3.53e-69	GO:0003735; GO:0005743; GO:0005762; GO:0016787; GO:0042254		IPR021757 (PFAM); PTHR13124 (PANTHER)	sp|Q3SZ22|RM46_BOVIN 39S ribosomal protein L46, mitochondrial OS=Bos taurus GN=MRPL46 PE=2 SV=1	2.85e-12	65.9	tr|Q5BVV5|Q5BVV5_SCHJA SJCHGC04828 protein (Fragment) OS=Schistosoma japonicum PE=2 SV=2	3.66e-68	215	gi|76157593|gb|AAX28470.2| SJCHGC04828 protein, partial [Schistosoma japonicum]	3.52779e-69	216.468	39S mitochondrial ribosomal protein L46	K17427
EWB00_000445	---NA---				Coil (COILS); mobidb-lite (MOBIDB_LITE)
EWB00_000446	ATP synthase F0 subunit 6 (mitochondrion)	4.49e-26	GO:0045263; GO:0005743; GO:0016021; GO:0015986; GO:0015078		IPR035908 (SUPERFAMILY)				tr|A0A0D3L365|A0A0D3L365_SCHJA ATPase subunit 6 OS=Schistosoma japonicum GN=atp6 PE=4 SV=1	1.97e-25	100	gi|385198234|gb|AFI44149.1| ATPase subunit 6 (mitochondrion) [Schistosoma japonicum]	4.49404e-26	100.138
EWB00_000447	---NA---				Coil (COILS); mobidb-lite (MOBIDB_LITE)
EWB00_000448	SJCHGC08257 partial	1.72e-18	GO:0016021		no IPS match				tr|Q5C584|Q5C584_SCHJA SJCHGC08257 protein (Fragment) OS=Schistosoma japonicum PE=2 SV=2	8.21e-18	81.3	gi|76153566|gb|AAX25190.2| SJCHGC08257 protein, partial [Schistosoma japonicum]	1.71947e-18	81.2629
EWB00_000449	SJCHGC08962 partial	1.52e-43	GO:0016021		no IPS match							gi|226490168|emb|CAX69326.1| hypothetical protein [Schistosoma japonicum]	1.52465e-43	149.443
EWB00_000450	---NA---				mobidb-lite (MOBIDB_LITE)
EWB00_000451	---NA---				mobidb-lite (MOBIDB_LITE)
EWB00_000453	son of sevenless homolog 1	9.58e-15	GO:0019221; GO:0033081; GO:0046579; GO:0007296; GO:0007165; GO:0035264; GO:0035023; GO:0061384; GO:0007411; GO:1904693; GO:0043087; GO:2000973; GO:0005737; GO:0001942; GO:0000165; GO:0045742; GO:0001782; GO:0048514; GO:0051057; GO:0051056; GO:0008286; GO:0005096; GO:0042129; GO:0014069; GO:0007186; GO:0005829; GO:0005089; GO:0005088; GO:0003677; GO:0005085; GO:0017124; GO:0060021; GO:0050900; GO:…		mobidb-lite (MOBIDB_LITE)	sp|Q07889|SOS1_HUMAN Son of sevenless homolog 1 OS=Homo sapiens GN=SOS1 PE=1 SV=1	2.14e-12	69.7	tr|A0A093FY20|A0A093FY20_DRYPU Son of sevenless 1 (Fragment) OS=Dryobates pubescens GN=N307_07882 PE=4 SV=1	1.31e-10	70.9	gi|162287023|ref|NP_001094186.1| son of sevenless homolog 1 [Rattus norvegicus]	9.58094e-15	81.2629
EWB00_000454	---NA---				no IPS match
EWB00_000455	Lon protease mitochondrial	0	GO:0004176; GO:0004252; GO:0001018; GO:0034622; GO:0042645; GO:0007005; GO:0010044; GO:0043565; GO:0070182; GO:0001666; GO:0051260; GO:0006510; GO:0005739; GO:0005654; GO:0005759; GO:0006508; GO:0003697; GO:0005524; GO:0051131; GO:0043531; GO:0007568; GO:0034599; GO:0090296; GO:0051880; GO:0009725; GO:0005829; GO:0003727; GO:0070407; GO:0006515	E3.4.21	PR00830 (PRINTS); IPR003593 (SMART); IPR003111 (SMART); IPR004815 (TIGRFAM); IPR003959 (PFAM); G3DSA:3.40.50.300 (GENE3D); G3DSA:1.10.8.60 (GENE3D); G3DSA:1.20.58.1480 (GENE3D); IPR014721 (G3DSA:3.30.230.GENE3D); IPR003111 (PFAM); IPR008269 (PFAM); IPR004815 (PIRSF); mobidb-lite (MOBIDB_LITE); mobidb-lite (MOBIDB_LITE); IPR027065 (PANTHER); PTHR43718:SF2 (PANTHER); IPR008268 (PROSITE_PATTERNS); I…	sp|Q924S5|LONM_RAT Lon protease homolog, mitochondrial OS=Rattus norvegicus GN=Lonp1 PE=2 SV=1	0	958	tr|A0A095C1P6|A0A095C1P6_SCHHA Lon protease homolog, mitochondrial OS=Schistosoma haematobium GN=MS3_03774 PE=3 SV=1	0	1397	gi|844849190|ref|XP_012795278.1| Lon protease-like protein, mitochondrial [Schistosoma haematobium]	0	1488.78	PrkA AAA domain; AAA domain; Holliday junction DNA helicase ruvB N-terminus; AAA domain (Cdc48 subfamily); ATPase family associated with various cellular activities (AAA); ATP-dependent protease La (LON) substrate-binding domain; Lon protease (S16) C-terminal proteolytic domain; AAA domain (dynein-related subfamily); Subunit ChlI of Mg-chelatase	K08675
EWB00_000456	SJCHGC04079 partial	4.42e-104			Coil (COILS)				tr|C7TXV1|C7TXV1_SCHJA Hypotheticial protein OS=Schistosoma japonicum PE=2 SV=1	2.02e-103	304	gi|257216444|emb|CAX82427.1| hypotheticial protein [Schistosoma japonicum]	4.42287e-104	304.294
EWB00_000457	hypothetical protein T265_05745	2.41e-13	GO:0015074; GO:0008270; GO:0003676		no IPS match							gi|684388508|ref|XP_009169089.1| hypothetical protein T265_05745 [Opisthorchis viverrini]	2.40881e-13	71.633
EWB00_000458	SJCHGC04079 partial	6.33e-67			Coil (COILS)				tr|Q5D8R0|Q5D8R0_SCHJA SJCHGC04690 protein OS=Schistosoma japonicum PE=2 SV=1	2.9e-66	205	gi|56759312|gb|AAW27796.1| SJCHGC04690 protein [Schistosoma japonicum]	6.33066e-67	205.297
EWB00_000459	---NA---				mobidb-lite (MOBIDB_LITE); mobidb-lite (MOBIDB_LITE); mobidb-lite (MOBIDB_LITE)
EWB00_000460	---NA---				mobidb-lite (MOBIDB_LITE); mobidb-lite (MOBIDB_LITE); mobidb-lite (MOBIDB_LITE); mobidb-lite (MOBIDB_LITE); mobidb-lite (MOBIDB_LITE); mobidb-lite (MOBIDB_LITE); mobidb-lite (MOBIDB_LITE)
EWB00_000461	---NA---				no IPS match
EWB00_000462	Gag-Pol poly	7.54e-80	GO:0005737; GO:0006310; GO:0004519; GO:0003887; GO:0015074; GO:0004190; GO:0003723; GO:0003676; GO:0003677; GO:0003964; GO:0006508; GO:0046872	E3.4.23	G3DSA:3.30.70.270 (GENE3D); G3DSA:3.10.20.370 (GENE3D); PTHR24559 (PANTHER); PTHR24559:SF222 (PANTHER); SSF56672 (SUPERFAMILY)	sp|P0CT40|TF29_SCHPO Transposon Tf2-9 polyprotein OS=Schizosaccharomyces pombe (strain 972 / ATCC 24843) GN=Tf2-9 PE=3 SV=1	1.9e-16	77.8	tr|C7C1Y9|C7C1Y9_SCHJA Gap-Pol polyprotein OS=Schistosoma japonicum PE=4 SV=1	2.7e-72	244	gi|254587271|emb|CAX83692.1| Gap-Pol polyprotein [Schistosoma japonicum]	7.5376e-80	263.462
EWB00_000463	dynein light chain cytoplasmic-like	5.12e-63	GO:0005737; GO:0007017; GO:0031514; GO:0030286; GO:0005874; GO:0003774		IPR001372 (SMART); IPR037177 (G3DSA:3.30.740.GENE3D); IPR001372 (PFAM); PTHR11886:SF52 (PANTHER); IPR001372 (PANTHER); IPR037177 (SUPERFAMILY)	sp|O02414|DYL1_HELCR Dynein light chain LC6, flagellar outer arm OS=Heliocidaris crassispina PE=3 SV=1	5.21e-55	168	tr|B1WA71|B1WA71_SCHJA Dynein light chain LC6, flagellar outer arm OS=Schistosoma japonicum PE=2 SV=1	2.35e-62	192	gi|171473974|gb|ACB47095.1| SJCHGC01950 protein [Schistosoma japonicum]	5.12339e-63	192.586	Dynein light chain type 1	K10418
EWB00_000465	spindle assembly abnormal 6 homolog	0	GO:0051298; GO:0040016; GO:0007052; GO:0005813; GO:0000280; GO:0042254; GO:0005814; GO:0007283; GO:0007099; GO:0001522; GO:0098536		Coil (COILS); Coil (COILS); Coil (COILS); Coil (COILS); Coil (COILS); Coil (COILS); IPR038558 (G3DSA:2.170.210.GENE3D); IPR032396 (PFAM); PTHR44281 (PANTHER)	sp|Q7ZVT3|SAS6_DANRE Spindle assembly abnormal protein 6 homolog OS=Danio rerio GN=sass6 PE=1 SV=1	2.85e-44	170	tr|G4VTD1|G4VTD1_SCHMA Putative bullous pemphigoid antigen 1, isoform 5 (BPA) (Hemidesmosomal plaque protein) (Dystonia musculorum protein) (Dystonin) OS=Schistosoma mansoni GN=Smp_159110 PE=4 SV=1	0	793	gi|1084303054|ref|XP_018654588.1| putative bullous pemphigoid antigen 1, isoform 5 (BPA) (Hemidesmosomal plaque protein) (Dystonia musculorum protein) (Dystonin) [Schistosoma mansoni]	0	842.032	Centriolar protein SAS N-terminal	K16487
EWB00_000466	Sentrin-specific protease 7	0	GO:0004930; GO:0007188; GO:0006508; GO:0005634; GO:0005886; GO:0008234		G3DSA:1.10.418.20 (GENE3D); G3DSA:3.30.310.130 (GENE3D); IPR003653 (PFAM); mobidb-lite (MOBIDB_LITE); PTHR44655 (PANTHER); IPR003653 (PROSITE_PROFILES); SSF54001 (SUPERFAMILY)	sp|A7MBJ2|SENP7_BOVIN Sentrin-specific protease 7 OS=Bos taurus GN=SENP7 PE=2 SV=1	2e-28	124	tr|C1LD74|C1LD74_SCHJA Putative SUMO-1 specific protease 2 OS=Schistosoma japonicum PE=2 SV=1	0	1021	gi|257216358|emb|CAX82384.1| putative Sentrin-specific protease 7 [Schistosoma japonicum]	0	1190.64	Ulp1 protease family, C-terminal catalytic domain	K08596
EWB00_000467	---NA---				no IPS match
EWB00_000468	---NA---				no IPS match
EWB00_000469	---NA---				no IPS match
EWB00_000470	rhodopsin-like orphan GPCR	5.01e-23	GO:0016021		G3DSA:1.20.1070.10 (GENE3D); IPR017452 (PROSITE_PROFILES); SSF81321 (SUPERFAMILY)							gi|1277518130|gb|PIS83492.1| myosin head [Fasciola hepatica]	5.00838e-23	106.301
EWB00_000471	expressed conserved	1.45e-158	GO:0016021; GO:0016020		no IPS match							gi|844874392|ref|XP_012801266.1| hypothetical protein MS3_10015 [Schistosoma haematobium]	1.45089e-158	446.047
EWB00_000472	zinc finger 830	0	GO:0033314; GO:0000278; GO:0043066; GO:0044773; GO:0008270; GO:0003676; GO:0060729; GO:0051301; GO:0001541; GO:0016607; GO:0001546; GO:0051276; GO:0005634; GO:0008380; GO:0033260; GO:0048478; GO:0046872; GO:0005694; GO:0001832; GO:0005681; GO:0006397		Coil (COILS); Coil (COILS); Coil (COILS); IPR022755 (PFAM); mobidb-lite (MOBIDB_LITE); PTHR13278 (PANTHER); IPR036236 (SUPERFAMILY)	sp|Q8R1N0|ZN830_MOUSE Zinc finger protein 830 OS=Mus musculus GN=Znf830 PE=1 SV=1	1.14e-09	62	tr|Q5DAT1|Q5DAT1_SCHJA SJCHGC01117 protein OS=Schistosoma japonicum PE=2 SV=1	6.89e-171	483	gi|56757870|gb|AAW27075.1| SJCHGC01117 protein [Schistosoma japonicum]	0	573.933	Zinc-finger double-stranded RNA-binding	K13104
EWB00_000473	NF-kappa-B-activating -like	0	GO:0007219; GO:0005634; GO:0030154; GO:0007283; GO:0000785; GO:0006351; GO:0045892; GO:0003682		Coil (COILS); IPR009269 (PFAM); mobidb-lite (MOBIDB_LITE); mobidb-lite (MOBIDB_LITE); PTHR13087:SF0 (PANTHER); IPR009269 (PANTHER)	sp|Q5SZT7|NKAPL_MOUSE NKAP-like protein OS=Mus musculus GN=Nkapl PE=1 SV=1	1.48e-45	164	tr|C1L405|C1L405_SCHJA NF-kappa-B-activating protein OS=Schistosoma japonicum PE=2 SV=1	4.63e-95	298	gi|226466596|emb|CAX69433.1| NF-kappa-B-activating protein [Schistosoma japonicum]	0	777.704	Ras-induced vulval development antagonist
EWB00_000474	RRP12	0	GO:0016021; GO:0031965; GO:0005488; GO:0005730		IPR012978 (PFAM); PTHR21576 (PANTHER); PTHR21576:SF2 (PANTHER); IPR016024 (SUPERFAMILY)	sp|Q6P5B0|RRP12_MOUSE RRP12-like protein OS=Mus musculus GN=Rrp12 PE=1 SV=1	7.38e-46	184				gi|1084296385|ref|XP_018651290.1| hypothetical protein Smp_029730 [Schistosoma mansoni]	0	1932.53	NUC173 domain	K14794
EWB00_000475	diaminopimelate epimerase	1.22e-179			Coil (COILS); mobidb-lite (MOBIDB_LITE); IPR027267 (SUPERFAMILY)							gi|844869807|ref|XP_012800112.1| hypothetical protein MS3_08820 [Schistosoma haematobium]	1.21869e-179	531.561
EWB00_000476	succinate dehydrogenase assembly factor mitochondrial-like	3.66e-102	GO:0090090; GO:0018293; GO:0006470; GO:0006099; GO:0005739; GO:0010719; GO:0005730; GO:0005829; GO:0016020; GO:0006121; GO:0034553; GO:0005759		IPR036714 (G3DSA:1.10.150.GENE3D); IPR005631 (PFAM); PTHR12469 (PANTHER); IPR028882 (HAMAP); IPR036714 (SUPERFAMILY)	sp|Q8C6I2|SDHF2_MOUSE Succinate dehydrogenase assembly factor 2, mitochondrial OS=Mus musculus GN=Sdhaf2 PE=1 SV=1	4.43e-32	115	tr|Q5DCQ3|Q5DCQ3_SCHJA Succinate dehydrogenase assembly factor 2, mitochondrial OS=Schistosoma japonicum PE=2 SV=1	1.89e-101	296	gi|56756461|gb|AAW26403.1| SJCHGC09209 protein [Schistosoma japonicum]	3.65523e-102	296.59	Flavinator of succinate dehydrogenase	K18168
EWB00_000477	Pre rRNA processing TSR2 region	8.32e-73	GO:0000462; GO:0005634		IPR019398 (PFAM); mobidb-lite (MOBIDB_LITE); PTHR21250 (PANTHER); PTHR21250:SF0 (PANTHER)							gi|1084296393|ref|XP_018651294.1| hypothetical protein Smp_029750 [Schistosoma mansoni]	8.31761e-73	221.476	Pre-rRNA-processing protein TSR2	K14800
EWB00_000478	39S ribosomal mitochondrial	0	GO:0090502; GO:0070125; GO:0005840; GO:0004525; GO:0051252; GO:0003725; GO:0003723; GO:0005762; GO:0006396	E3.1.26.3	G3DSA:3.30.160.20 (GENE3D); IPR036389 (G3DSA:1.10.1520.GENE3D); PTHR11207:SF5 (PANTHER); PTHR11207 (PANTHER); IPR000999 (PROSITE_PROFILES); IPR036389 (SUPERFAMILY)	sp|Q5REY8|RM44_PONAB 39S ribosomal protein L44, mitochondrial OS=Pongo abelii GN=MRPL44 PE=2 SV=1	3.11e-33	128	tr|Q5BXW5|Q5BXW5_SCHJA SJCHGC04824 protein (Fragment) OS=Schistosoma japonicum PE=2 SV=2	0	638	gi|76156576|gb|AAX27760.2| SJCHGC04824 protein, partial [Schistosoma japonicum]	0	669.463	Ribonuclease-III-like	K17425
EWB00_000479	Thioredoxin-dependent peroxide reductase	1.78e-137	GO:0006804; GO:0005829; GO:0005623; GO:0051920; GO:0098869; GO:0004601; GO:0043524; GO:0045454; GO:0006979; GO:0055114	E1.11.1.15; E1.11.1.7	G3DSA:3.40.30.10 (GENE3D); IPR000866 (PFAM); PTHR10681 (PANTHER); PTHR10681:SF124 (PANTHER); IPR013766 (PROSITE_PROFILES); cd03015 (CDD); IPR036249 (SUPERFAMILY)	sp|P35704|PRDX2_RAT Peroxiredoxin-2 OS=Rattus norvegicus GN=Prdx2 PE=1 SV=3	6.83e-88	261	tr|Q5DVX4|Q5DVX4_SCHJA Peroxiredoxin 5037 OS=Schistosoma japonicum GN=SjTPx-3 PE=2 SV=1	1.12e-136	391	gi|56754497|gb|AAW25436.1| SJCHGC01281 protein [Schistosoma japonicum]	1.77879e-137	391.734	AhpC/TSA family; Redoxin
EWB00_000481	hypothetical protein Smp_124520	8.69e-163	GO:0005509		mobidb-lite (MOBIDB_LITE); mobidb-lite (MOBIDB_LITE); IPR002048 (PROSITE_PROFILES)							gi|1084309258|ref|XP_018645967.1| hypothetical protein Smp_124520 [Schistosoma mansoni]	8.69265e-163	481.871
EWB00_000482	cadherin-like and PC-esterase domain-containing 1 isoform X1	1.95e-159	GO:0016021; GO:0016020; GO:0005783		PTHR14776 (PANTHER)	sp|A4D0V7|CPED1_HUMAN Cadherin-like and PC-esterase domain-containing protein 1 OS=Homo sapiens GN=CPED1 PE=2 SV=1	2.1e-31	133	tr|A0A095A202|A0A095A202_SCHHA Cadherin-like and PC-esterase domain-containing protein 1 (Fragment) OS=Schistosoma haematobium GN=MS3_09325 PE=4 SV=1	6.9e-159	464	gi|844871726|ref|XP_012800597.1| Cadherin-like and PC-esterase domain-containing protein 1, partial [Schistosoma haematobium]	1.94823e-159	464.537
EWB00_000483	hypothetical protein Smp_124510	3.34e-147			Coil (COILS); mobidb-lite (MOBIDB_LITE)							gi|1084309262|ref|XP_018645969.1| hypothetical protein Smp_124510 [Schistosoma mansoni]	3.33718e-147	427.557
EWB00_000485	A disintegrin and metallo ase with thrombospondin motifs partial	0	GO:0004222; GO:0005615; GO:0050840; GO:0007229; GO:0008237; GO:0005576; GO:0008270; GO:0044691; GO:0006508; GO:0008201; GO:0062023; GO:0042742	E3.4.24	PR01857 (PRINTS); IPR000884 (SMART); G3DSA:2.60.120.830 (GENE3D); IPR036383 (G3DSA:2.20.100.GENE3D); IPR036383 (G3DSA:2.20.100.GENE3D); IPR024079 (G3DSA:3.40.390.GENE3D); IPR036383 (G3DSA:2.20.100.GENE3D); IPR012314 (PFAM); IPR000884 (PFAM); PF13688 (PFAM); PTHR13723:SF247 (PANTHER); PTHR13723 (PANTHER); PTHR13723 (PANTHER); PTHR13723:SF247 (PANTHER); PTHR13723:SF247 (PANTHER); IPR000884 (PROSITE…	sp|Q9R001|ATS5_MOUSE A disintegrin and metalloproteinase with thrombospondin motifs 5 OS=Mus musculus GN=Adamts5 PE=2 SV=2	5.74e-73	268	tr|A0A095AT05|A0A095AT05_SCHHA A disintegrin and metalloproteinase with thrombospondin motifs 9 OS=Schistosoma haematobium GN=MS3_05902 PE=4 SV=1	0	2726	gi|844858242|ref|XP_012797323.1| A disintegrin and metalloproteinase with thrombospondin motifs 9 [Schistosoma haematobium]	0	2773.42	Metallo-peptidase family M12; Reprolysin (M12B) family zinc metalloprotease; Thrombospondin type 1 domain; GON domain; Metallo-peptidase family M12B Reprolysin-like	K08624
EWB00_000487	WD40 repeat containing	0	GO:0017183; GO:0061685; GO:0005515		IPR001680 (SMART); IPR015943 (G3DSA:2.130.10.GENE3D); PTHR22850:SF17 (PANTHER); PTHR22850 (PANTHER); IPR019775 (PROSITE_PATTERNS); IPR019775 (PROSITE_PATTERNS); IPR001680 (PROSITE_PROFILES); IPR017986 (PROSITE_PROFILES); IPR036322 (SUPERFAMILY)	sp|Q9CYU6|DPH7_MOUSE Diphthine methyltransferase OS=Mus musculus GN=Dph7 PE=2 SV=1	3.15e-32	127	tr|Q5DCW8|Q5DCW8_SCHJA SJCHGC00911 protein OS=Schistosoma japonicum PE=2 SV=1	0	607	gi|56756330|gb|AAW26338.1| SJCHGC00911 protein [Schistosoma japonicum]	0	608.216		K17868
EWB00_000488	Coiled-coil domain-containing 124	5.33e-44	GO:0005856; GO:0005737; GO:0016020; GO:0005634; GO:0009987; GO:0030496; GO:0005815; GO:0007049; GO:0003677; GO:0051301		IPR010422 (PFAM); mobidb-lite (MOBIDB_LITE); IPR010422 (PANTHER); IPR036910 (SUPERFAMILY)	sp|Q6PHE8|CC124_DANRE Coiled-coil domain-containing protein 124 OS=Danio rerio GN=ccdc124 PE=2 SV=1	2.44e-19	80.5	tr|Q5DAC0|Q5DAC0_SCHJA SJCHGC01203 protein OS=Schistosoma japonicum PE=2 SV=1	2.44e-43	147	gi|56758192|gb|AAW27236.1| SJCHGC01203 protein [Schistosoma japonicum]	5.32645e-44	147.902	Coiled-coil domain-containing protein 124
EWB00_000489	Coiled-coil domain-containing 124	3.34e-157	GO:0005737; GO:0005634; GO:0016020; GO:0030496; GO:0005815; GO:0007049; GO:0003677; GO:0016021; GO:0051301		Coil (COILS); Coil (COILS); Coil (COILS); IPR010422 (PFAM); mobidb-lite (MOBIDB_LITE); mobidb-lite (MOBIDB_LITE); IPR010422 (PANTHER)	sp|Q68EY7|C124A_XENLA Coiled-coil domain-containing protein 124-A OS=Xenopus laevis GN=ccdc124-a PE=2 SV=1	1.48e-32	120	tr|Q5DAC0|Q5DAC0_SCHJA SJCHGC01203 protein OS=Schistosoma japonicum PE=2 SV=1	1.87e-118	344	gi|56758192|gb|AAW27236.1| SJCHGC01203 protein [Schistosoma japonicum]	3.34246e-157	441.039	Coiled-coil domain-containing protein 124
EWB00_000490	ATP-binding cassette sub-family E member 1-like	0	GO:0005737; GO:0005852; GO:0005829; GO:0000054; GO:0005739; GO:0060702; GO:0060698; GO:0016887; GO:0006415; GO:0005506; GO:0006413; GO:0043024; GO:0005524	E3.6.1.3	IPR013283 (PRINTS); IPR003593 (SMART); IPR003439 (PFAM); IPR017896 (PFAM); IPR007209 (PFAM); G3DSA:3.40.50.300 (GENE3D); G3DSA:3.40.50.300 (GENE3D); PTHR19248:SF21 (PANTHER); IPR013283 (PANTHER); IPR017896 (PROSITE_PROFILES); IPR017896 (PROSITE_PROFILES); IPR003439 (PROSITE_PROFILES); IPR003439 (PROSITE_PROFILES); IPR034348 (CDD); cd03237 (CDD); IPR027417 (SUPERFAMILY); IPR027417 (SUPERFAMILY); S…	sp|P61222|ABCE1_MOUSE ATP-binding cassette sub-family E member 1 OS=Mus musculus GN=Abce1 PE=1 SV=1	0	937				gi|358254416|dbj|GAA55212.1| ATP-binding cassette sub-family E member 1 [Clonorchis sinensis]	0	1149.81	AAA domain, putative AbiEii toxin, Type IV TA system; AAA domain; RecF/RecN/SMC N terminal domain; AAA ATPase domain; Possible Fer4-like domain in RNase L inhibitor, RLI; ABC transporter	K06174
EWB00_000491	Ubiquitin-conjugating enzyme E2 L3	3.07e-103	GO:0031398; GO:0008283; GO:0071383; GO:0071385; GO:0044770; GO:1903955; GO:0045893; GO:0016567; GO:0004842; GO:0061631; GO:0005737; GO:0031625; GO:0051443; GO:0070979; GO:0097027; GO:0005829; GO:0003713; GO:0000151; GO:0000209; GO:0005654; GO:0006355; GO:0006511; GO:0006351; GO:0005667; GO:0005634; GO:0005524		SM00212 (SMART); IPR016135 (G3DSA:3.10.110.GENE3D); IPR000608 (PFAM); PTHR24068:SF116 (PANTHER); PTHR24068 (PANTHER); IPR023313 (PROSITE_PATTERNS); IPR000608 (PROSITE_PROFILES); IPR000608 (CDD); IPR016135 (SUPERFAMILY)	sp|P68037|UB2L3_MOUSE Ubiquitin-conjugating enzyme E2 L3 OS=Mus musculus GN=Ube2l3 PE=1 SV=1	2.66e-68	207	tr|Q5D8K2|Q5D8K2_SCHJA SJCHGC06607 protein OS=Schistosoma japonicum PE=2 SV=1	1.4e-102	300	gi|56759428|gb|AAW27854.1| SJCHGC06607 protein [Schistosoma japonicum]	3.06535e-103	300.442	Ubiquitin-conjugating enzyme	K04552
EWB00_000492	SJCHGC07867 partial	4e-19	GO:0015074; GO:0003676		IPR008042 (PFAM)				tr|Q5C1N9|Q5C1N9_SCHJA SJCHGC07867 protein (Fragment) OS=Schistosoma japonicum PE=2 SV=2	2.93e-18	86.3	gi|76155183|gb|AAX26436.2| SJCHGC07867 protein, partial [Schistosoma japonicum]	3.99799e-19	87.0409	Pao retrotransposon peptidase
EWB00_000493	H+ V0 subunit c	7.24e-100	GO:0005794; GO:0015991; GO:0042625; GO:0016021; GO:0005774; GO:0005764; GO:0000220; GO:0007042; GO:0046961; GO:0006119		IPR000245 (PRINTS); IPR002379 (PFAM); IPR011555 (TIGRFAM); G3DSA:1.20.120.610 (GENE3D); PTHR10263:SF5 (PANTHER); PTHR10263 (PANTHER); IPR035921 (SUPERFAMILY); IPR035921 (SUPERFAMILY)	sp|P63081|VATL_RAT V-type proton ATPase 16 kDa proteolipid subunit OS=Rattus norvegicus GN=Atp6v0c PE=2 SV=1	1.07e-61	190	tr|Q5DDA3|Q5DDA3_SCHJA V-type proton ATPase proteolipid subunit OS=Schistosoma japonicum GN=atp6v0c PE=2 SV=1	7.83e-87	259	gi|56756050|gb|AAW26203.1| SJCHGC01775 protein [Schistosoma japonicum]	7.23696e-100	290.426	ATP synthase subunit C	K02155
EWB00_000495	SJCHGC07898 partial	2.64e-133	GO:0016020; GO:0008378; GO:0006486		PTHR11214:SF207 (PANTHER); IPR002659 (PANTHER)				tr|G4LXJ0|G4LXJ0_SCHMA Hexosyltransferase OS=Schistosoma mansoni GN=Smp_083430 PE=3 SV=1	1.38e-132	396	gi|1084309288|ref|XP_018645979.1| hypothetical protein Smp_083430 [Schistosoma mansoni]	2.63602e-133	396.741
EWB00_000496	Transcription factor SUM-1	0	GO:0007517; GO:0005667; GO:0005634; GO:0001228; GO:0003705; GO:0006355; GO:0006357; GO:1901741; GO:0045663; GO:0003677; GO:0000978; GO:0046983; GO:0006351		IPR002546 (SMART); IPR011598 (SMART); IPR002546 (PFAM); IPR036638 (G3DSA:4.10.280.GENE3D); IPR011598 (PFAM); mobidb-lite (MOBIDB_LITE); mobidb-lite (MOBIDB_LITE); mobidb-lite (MOBIDB_LITE); PTHR11534:SF9 (PANTHER); PTHR11534 (PANTHER); PTHR11534 (PANTHER); IPR011598 (PROSITE_PROFILES); IPR011598 (CDD); IPR036638 (SUPERFAMILY)	sp|Q00492|SUM1_LYTVA Transcription factor SUM-1 OS=Lytechinus variegatus GN=SUM-1 PE=2 SV=1	2.46e-21	98.6	tr|A0A095C6X8|A0A095C6X8_SCHHA Transcription factor SUM-1 OS=Schistosoma haematobium GN=MS3_06165 PE=4 SV=1	0	956	gi|844859271|ref|XP_012797570.1| Transcription factor SUM-1 [Schistosoma haematobium]	0	1118.22	Myogenic Basic domain; Helix-loop-helix DNA-binding domain
EWB00_000497	---NA---				no IPS match
EWB00_000498	dnaJ homolog subfamily C member 9	5.11e-160	GO:0005737; GO:0005615; GO:0035176; GO:0032781; GO:0005634; GO:0005886; GO:0005654; GO:0031072; GO:0044424; GO:0005829		Coil (COILS); IPR001623 (PRINTS); IPR001623 (SMART); IPR001623 (PFAM); IPR036869 (G3DSA:1.10.287.GENE3D); mobidb-lite (MOBIDB_LITE); mobidb-lite (MOBIDB_LITE); PTHR44144 (PANTHER); IPR001623 (PROSITE_PROFILES); IPR001623 (CDD); IPR036869 (SUPERFAMILY)	sp|Q91WN1|DNJC9_MOUSE DnaJ homolog subfamily C member 9 OS=Mus musculus GN=Dnajc9 PE=1 SV=2	1.76e-52	174				gi|844859267|ref|XP_012797569.1| DnaJ subfamily C member 9 [Schistosoma haematobium]	5.10878e-160	452.595	DnaJ domain	K09529
EWB00_000499	Cell division cycle 123 homolog	0	GO:0005737; GO:0007050; GO:0007049; GO:0006417; GO:0051301		IPR009772 (PFAM); mobidb-lite (MOBIDB_LITE); IPR009772 (PANTHER)	sp|Q641C9|CD123_XENLA Cell division cycle protein 123 homolog OS=Xenopus laevis GN=cdc123 PE=2 SV=1	6.68e-70	224	tr|Q5C2U3|Q5C2U3_SCHJA SJCHGC01383 protein (Fragment) OS=Schistosoma japonicum PE=2 SV=2	0	532	gi|76154573|gb|AAX26032.2| SJCHGC01383 protein, partial [Schistosoma japonicum]	0	569.311	D123
EWB00_000500	proteoglycan 4-like isoform X2	5.36e-169	GO:0006413; GO:0003743		mobidb-lite (MOBIDB_LITE); mobidb-lite (MOBIDB_LITE)				tr|Q5C417|Q5C417_SCHJA SJCHGC04703 protein (Fragment) OS=Schistosoma japonicum PE=2 SV=2	3.66e-157	451	gi|76154099|gb|AAX25608.2| SJCHGC04703 protein, partial [Schistosoma japonicum]	5.3612e-169	479.945
EWB00_000502	acid sensing ion channel 4 pituitary	0	GO:0016021; GO:0005272; GO:0035725		Coil (COILS); IPR001873 (PFAM); G3DSA:2.60.470.10 (GENE3D); G3DSA:1.10.3590.10 (GENE3D); IPR001873 (PANTHER); PTHR11690:SF222 (PANTHER)				tr|G4LXJ7|G4LXJ7_SCHMA Acid sensing ion channel 4, pituitary, putative OS=Schistosoma mansoni GN=Smp_167450 PE=3 SV=1	0	780	gi|844859251|ref|XP_012797565.1| hypothetical protein MS3_06163 [Schistosoma haematobium]	0	973.385	Amiloride-sensitive sodium channel
EWB00_000503	expressed conserved	0	GO:0016021		IPR013783 (G3DSA:2.60.40.GENE3D); IPR013783 (G3DSA:2.60.40.GENE3D); IPR036179 (SUPERFAMILY)							gi|844851147|ref|XP_012795633.1| hypothetical protein MS3_04147 [Schistosoma haematobium]	0	547.354	Immunoglobulin I-set domain; Immunoglobulin domain
EWB00_000504	protocadherin 9	0	GO:0018149; GO:0008283; GO:0042067; GO:0016327; GO:0060071; GO:0090251; GO:0005886; GO:0007156; GO:0035331; GO:0035332; GO:0000904; GO:0016021; GO:0001736; GO:0005509		IPR002126 (PRINTS); IPR002126 (SMART); G3DSA:2.60.40.60 (GENE3D); IPR013164 (PFAM); G3DSA:2.60.40.60 (GENE3D); G3DSA:2.60.40.60 (GENE3D); G3DSA:2.60.40.60 (GENE3D); G3DSA:2.60.40.60 (GENE3D); G3DSA:2.60.40.60 (GENE3D); IPR002126 (PFAM); PTHR43912:SF2 (PANTHER); PTHR43912 (PANTHER); IPR020894 (PROSITE_PATTERNS); IPR020894 (PROSITE_PATTERNS); IPR020894 (PROSITE_PATTERNS); PS50268 (PROSITE_PROFILES)…	sp|Q24292|DS_DROME Protein dachsous OS=Drosophila melanogaster GN=ds PE=1 SV=3	2.53e-32	141	tr|G4LXK0|G4LXK0_SCHMA Cadherin-related OS=Schistosoma mansoni GN=Smp_167460 PE=4 SV=1	0	1192	gi|1084309315|ref|XP_018645989.1| cadherin-related [Schistosoma mansoni]	0	1215.68	Cadherin-like; Cadherin domain
EWB00_000506	calpain-7 (C02 family)	0	GO:0005737; GO:0016579; GO:0006511; GO:0004198; GO:0036459	E3.4.19.12	G3DSA:3.90.70.10 (GENE3D); IPR001394 (PFAM); PTHR44141:SF3 (PANTHER); PTHR44141 (PANTHER); IPR018200 (PROSITE_PATTERNS); IPR028889 (PROSITE_PROFILES); SSF54001 (SUPERFAMILY)				tr|C1LE03|C1LE03_SCHJA Putative ubiquitin specific protease 38 OS=Schistosoma japonicum PE=2 SV=1	0	1360	gi|226478872|emb|CAX72931.1| putative ubiquitin specific protease 38 [Schistosoma japonicum]	0	1406.35	Ubiquitin carboxyl-terminal hydrolase
EWB00_000507	calpain-7 (C02 family)	8.43e-164	GO:0005737; GO:0045013; GO:0016579; GO:0006511; GO:0004198; GO:0036459	E3.4.19.12	G3DSA:3.90.70.10 (GENE3D); IPR001394 (PFAM); PTHR44141:SF3 (PANTHER); PTHR44141 (PANTHER); IPR018200 (PROSITE_PATTERNS); IPR028889 (PROSITE_PROFILES); cd02257 (CDD); SSF54001 (SUPERFAMILY)	sp|B0Y4P5|CREB_ASPFC Probable ubiquitin carboxyl-terminal hydrolase creB OS=Neosartorya fumigata (strain CEA10 / CBS 144.89 / FGSC A1163) GN=creB PE=3 SV=1	2.08e-08	57.8	tr|C1LE03|C1LE03_SCHJA Putative ubiquitin specific protease 38 OS=Schistosoma japonicum PE=2 SV=1	2.03e-147	444	gi|226478872|emb|CAX72931.1| putative ubiquitin specific protease 38 [Schistosoma japonicum]	8.42954e-164	485.723	Ubiquitin carboxyl-terminal hydrolase
EWB00_000508	calpain-7 (C02 family)	0	GO:0005737; GO:0006570; GO:0004175; GO:0004198; GO:0004725; GO:0006511; GO:0097264; GO:0006508; GO:0010634; GO:0035335; GO:0005634; GO:0016579; GO:0036459; GO:0090541	E3.1.3.48; E3.4.19.12	Coil (COILS); IPR022684 (PRINTS); IPR022683 (SMART); IPR001300 (SMART); IPR007330 (SMART); IPR022682 (PFAM); IPR007330 (PFAM); IPR001300 (PFAM); G3DSA:1.20.58.280 (GENE3D); G3DSA:2.60.120.380 (GENE3D); G3DSA:2.60.120.380 (GENE3D); G3DSA:3.90.70.10 (GENE3D); PTHR10183 (PANTHER); PTHR10183:SF22 (PANTHER); IPR001300 (PROSITE_PROFILES); IPR001300 (CDD); SSF54001 (SUPERFAMILY); IPR036213 (SUPERFAMILY)…	sp|Q9R1S8|CAN7_MOUSE Calpain-7 OS=Mus musculus GN=Capn7 PE=2 SV=1	0	837	tr|G4LXK3|G4LXK3_SCHMA Calpain-7 (C02 family) OS=Schistosoma mansoni GN=Smp_083530.1 PE=3 SV=1	0	1400	gi|1084309321|ref|XP_018645992.1| calpain-7 (C02 family) [Schistosoma mansoni]	0	1402.11	Calpain large subunit, domain III; Calpain family cysteine protease; MIT (microtubule interacting and transport) domain	K08576
EWB00_000509	---NA---				no IPS match
EWB00_000510	DNA-(apurinic or apyrimidinic site) lyase 2	0	GO:0006284; GO:0003677; GO:0003906; GO:0090305; GO:0008270; GO:0008311; GO:0007049; GO:0006310; GO:0001650; GO:0043231; GO:0140078; GO:0004519; GO:0005634; GO:0005739; GO:0006308; GO:0046872	E4.2.99.18	IPR004808 (TIGRFAM); IPR005135 (PFAM); IPR036691 (G3DSA:3.60.10.GENE3D); PTHR22748:SF4 (PANTHER); IPR004808 (PANTHER); IPR004808 (PROSITE_PROFILES); IPR036691 (SUPERFAMILY)	sp|Q9UBZ4|APEX2_HUMAN DNA-(apurinic or apyrimidinic site) lyase 2 OS=Homo sapiens GN=APEX2 PE=1 SV=1	5.06e-68	230				gi|1084309332|ref|XP_018645995.1| ap endonuclease, putative [Schistosoma mansoni]	0	828.935	Endonuclease/Exonuclease/phosphatase family	K10772
EWB00_000511	myotubularin-related 2	0	GO:0008021; GO:0006470; GO:0032288; GO:0030425; GO:0030424; GO:0035335; GO:0004438; GO:0005737; GO:0097062; GO:0070062; GO:0005634; GO:0051262; GO:0005774; GO:0046856; GO:0046855; GO:0006508; GO:2000645; GO:2000643; GO:0031901; GO:0042803; GO:0048666; GO:0097060; GO:0008138; GO:0014069; GO:0002091; GO:0006661; GO:0060304; GO:0006570; GO:0043231; GO:0043197; GO:0090394; GO:0004725; GO:0052629; GO:…	E3.1.3.48	IPR003595 (SMART); IPR010569 (PFAM); mobidb-lite (MOBIDB_LITE); PTHR10807:SF76 (PANTHER); IPR030564 (PANTHER); IPR016130 (PROSITE_PATTERNS); IPR010569 (PROSITE_PROFILES); SSF50729 (SUPERFAMILY); IPR029021 (SUPERFAMILY)	sp|Q13614|MTMR2_HUMAN Myotubularin-related protein 2 OS=Homo sapiens GN=MTMR2 PE=1 SV=4	1.62e-168	498	tr|A0A094ZP27|A0A094ZP27_SCHHA Calpain-7 OS=Schistosoma haematobium GN=MS3_04140 PE=3 SV=1	0	964	gi|844851163|ref|XP_012795637.1| Calpain-7 [Schistosoma haematobium]	0	1006.13	Myotubularin-like phosphatase domain	K18081
EWB00_000512	SJCHGC07897 partial	1.11e-107			no IPS match							gi|844851170|ref|XP_012795639.1| hypothetical protein MS3_04145 [Schistosoma haematobium]	1.11457e-107	318.546
EWB00_000513	Tyrosine- phosphatase non-receptor type 9	0	GO:0006570; GO:0005737; GO:0044306; GO:1903078; GO:0004725; GO:0010977; GO:0035335	E3.1.3.48	IPR000242 (PRINTS); IPR000242 (SMART); IPR001251 (SMART); IPR003595 (SMART); IPR001251 (PFAM); IPR036865 (G3DSA:3.40.525.GENE3D); IPR000242 (PFAM); mobidb-lite (MOBIDB_LITE); mobidb-lite (MOBIDB_LITE); mobidb-lite (MOBIDB_LITE); mobidb-lite (MOBIDB_LITE); PTHR19134:SF355 (PANTHER); PTHR19134:SF355 (PANTHER); PTHR19134 (PANTHER); PTHR19134 (PANTHER); PTHR19134:SF355 (PANTHER); IPR016130 (PROSITE_P…	sp|Q641Z2|PTN9_RAT Tyrosine-protein phosphatase non-receptor type 9 OS=Rattus norvegicus GN=Ptpn9 PE=2 SV=1	1.94e-53	201	tr|A0A094ZMI2|A0A094ZMI2_SCHHA Tyrosine-protein phosphatase non-receptor type 9 OS=Schistosoma haematobium GN=MS3_04139 PE=4 SV=1	0	1691	gi|844851174|ref|XP_012795640.1| Tyrosine-protein phosphatase non-receptor type 9 [Schistosoma haematobium]	0	1841.63	Protein-tyrosine phosphatase; CRAL/TRIO domain	K18038
EWB00_000514	hypothetical protein D915_09933	2.18e-07			no IPS match							gi|1277517493|gb|PIS83054.1| hypothetical protein D915_09933 [Fasciola hepatica]	2.18269e-07	62.003
EWB00_000515	Lysophospholipid acyltransferase 2	0	GO:0016021; GO:0016746; GO:0008654		IPR004299 (PFAM); PTHR13906 (PANTHER); PTHR13906 (PANTHER); PTHR13906:SF4 (PANTHER)	sp|Q5ZKL6|MBOA2_CHICK Membrane-bound O-acyltransferase domain-containing protein 2 OS=Gallus gallus GN=mboat2 PE=2 SV=1	2.05e-35	143	tr|A0A095CEX5|A0A095CEX5_SCHHA Lysophospholipid acyltransferase 2 OS=Schistosoma haematobium GN=MS3_09905 PE=3 SV=1	0	856	gi|844873925|ref|XP_012801160.1| Lysophospholipid acyltransferase 2 [Schistosoma haematobium]	0	899.427	MBOAT, membrane-bound O-acyltransferase family	K13517
EWB00_000516	3-phosphoinositide-dependent kinase 1-like	0	GO:0007173; GO:0018107; GO:0032148; GO:0018105; GO:0097191; GO:0051281; GO:0010667; GO:0043524; GO:0048041; GO:0032869; GO:0009069; GO:0005925; GO:0035556; GO:0043204; GO:0010518; GO:0003323; GO:0005634; GO:0043304; GO:0004674; GO:0004676; GO:0016004; GO:0016477; GO:0005524; GO:0006351; GO:1905564; GO:0014069; GO:0006468; GO:0006469; GO:1903078; GO:0019722; GO:0005158; GO:0034122; GO:2000352; GO:…	E2.7.11	IPR000719 (SMART); IPR011993 (G3DSA:2.30.29.GENE3D); IPR033931 (PFAM); G3DSA:3.30.200.20 (GENE3D); G3DSA:1.10.510.10 (GENE3D); IPR000719 (PFAM); PTHR24356:SF163 (PANTHER); PTHR24356 (PANTHER); IPR017441 (PROSITE_PATTERNS); IPR008271 (PROSITE_PATTERNS); IPR000719 (PROSITE_PROFILES); IPR033931 (CDD); cd05581 (CDD); SSF50729 (SUPERFAMILY); IPR011009 (SUPERFAMILY)	sp|O55173|PDPK1_RAT 3-phosphoinositide-dependent protein kinase 1 OS=Rattus norvegicus GN=Pdpk1 PE=1 SV=2	1.4e-126	383	tr|C1L448|C1L448_SCHJA Putative 3-phosphoinositide dependent protein kinase-1 OS=Schistosoma japonicum GN=hPDK1 PE=2 SV=1	0	982	gi|226466682|emb|CAX69476.1| putative 3-phosphoinositide dependent protein kinase-1 [Schistosoma japonicum]	0	1002.66	Protein tyrosine kinase; Protein kinase domain; PH domain; Kinase-like	K06276
EWB00_000517	PRKR-interacting 1	1.5e-128	GO:0019901; GO:0006469; GO:0005730; GO:0004860; GO:0003725; GO:0003014		Coil (COILS); IPR009548 (PFAM); mobidb-lite (MOBIDB_LITE); IPR009548 (PANTHER)	sp|Q5ZKU0|PKRI1_CHICK PRKR-interacting protein 1 homolog OS=Gallus gallus GN=PRKRIP1 PE=2 SV=1	5.11e-22	90.9	tr|Q5DHK7|Q5DHK7_SCHJA SJCHGC03324 protein OS=Schistosoma japonicum PE=2 SV=1	1.33e-90	270	gi|56752975|gb|AAW24699.1| SJCHGC03324 protein [Schistosoma japonicum]	1.50407e-128	365.155	Protein of unknown function (DUF1168)
EWB00_000518	Coiled-coil domain-containing 173	0			Coil (COILS); Coil (COILS); Coil (COILS); Coil (COILS); Coil (COILS); Coil (COILS); Coil (COILS); PF13868 (PFAM); PTHR28663 (PANTHER)	sp|Q0VFZ6|CC173_HUMAN Coiled-coil domain-containing protein 173 OS=Homo sapiens GN=CCDC173 PE=2 SV=2	9.54e-23	104	tr|C7TZQ0|C7TZQ0_SCHJA Trichohyalin (Fragment) OS=Schistosoma japonicum PE=2 SV=1	2.46e-176	506	gi|257215864|emb|CAX83084.1| Trichohyalin, partial [Schistosoma japonicum]	0	663.685	Trichohyalin-plectin-homology domain
EWB00_000519	NADH dehydrogenase [ubiquinone] 1 alpha subcomplex subunit 13-like	1.76e-107	GO:0045039; GO:0045732; GO:0030308; GO:1902600; GO:0008137; GO:0097190; GO:0097191; GO:0072593; GO:0006814; GO:0035458; GO:0045892; GO:0005737; GO:0032981; GO:0016021; GO:0005739; GO:0006120; GO:0005654; GO:0071300; GO:0005746; GO:0005747; GO:0043280; GO:0006744; GO:2001243	E1.6.5.3	IPR009346 (PFAM); IPR009346 (PANTHER)	sp|Q95KV7|NDUAD_BOVIN NADH dehydrogenase [ubiquinone] 1 alpha subcomplex subunit 13 OS=Bos taurus GN=NDUFA13 PE=1 SV=3	1.68e-18	79.7	tr|Q86FC0|Q86FC0_SCHJA Cell death-regulatory protein GRIM19 OS=Schistosoma japonicum GN=GRIM19 PE=2 SV=1	8.07e-107	309	gi|29840954|gb|AAP05955.1| similar to NM_132090 CG3446 gene product in Drosophila melanogaster [Schistosoma japonicum]	1.7613e-107	309.301	GRIM-19 protein	K11353
EWB00_000520	---NA---				no IPS match
EWB00_000521	---NA---				no IPS match
EWB00_000522	---NA---				mobidb-lite (MOBIDB_LITE)
EWB00_000523	---NA---				mobidb-lite (MOBIDB_LITE)
EWB00_000524	---NA---				mobidb-lite (MOBIDB_LITE); mobidb-lite (MOBIDB_LITE)
EWB00_000525	---NA---				mobidb-lite (MOBIDB_LITE)
EWB00_000526	SJCHGC09318 partial	4.82e-50	GO:0005737; GO:0016787; GO:0032991; GO:0043231; GO:0097159; GO:0016021; GO:0004888; GO:0090304; GO:0003964; GO:0010467; GO:0004190; GO:0007165; GO:0034645; GO:0004519; GO:0034654; GO:0046872; GO:1901363; GO:0003676		IPR000477 (PFAM); PTHR19446 (PANTHER); IPR000477 (PROSITE_PROFILES)	sp|P16423|POLR_DROME Retrovirus-related Pol polyprotein from type-2 retrotransposable element R2DM OS=Drosophila melanogaster GN=pol PE=3 SV=1	2.97e-07	53.1	tr|Q5C3A3|Q5C3A3_SCHJA SJCHGC09318 protein (Fragment) OS=Schistosoma japonicum PE=2 SV=2	2.12e-49	175	gi|76154385|gb|AAX25872.2| SJCHGC09318 protein, partial [Schistosoma japonicum]	4.82148e-50	175.637	Reverse transcriptase (RNA-dependent DNA polymerase)
EWB00_000527	Egg CP111	0	GO:0016021		no IPS match							gi|257216480|emb|CAX82445.1| hypothetical protein [Schistosoma japonicum]	0	609.372
EWB00_000528	fimbrin	0	GO:0032432; GO:0033157; GO:0015629; GO:0071803; GO:0051017; GO:0051015; GO:0030175; GO:0051020; GO:0005884; GO:0005886; GO:0005178; GO:0051764; GO:0005925; GO:0032587; GO:0001891; GO:0005737; GO:0001725; GO:0001726; GO:0002102; GO:0002286; GO:0051639; GO:0005829; GO:0031100; GO:0009611; GO:0003779; GO:0010737; GO:0005509; GO:0048471; GO:0016477; GO:0022617; GO:0042802		IPR001715 (SMART); IPR036872 (G3DSA:1.10.418.GENE3D); IPR036872 (G3DSA:1.10.418.GENE3D); IPR001715 (PFAM); IPR036872 (G3DSA:1.10.418.GENE3D); IPR036872 (G3DSA:1.10.418.GENE3D); PTHR19961 (PANTHER); PTHR19961:SF18 (PANTHER); IPR001589 (PROSITE_PATTERNS); IPR001715 (PROSITE_PROFILES); IPR001715 (PROSITE_PROFILES); IPR001715 (PROSITE_PROFILES); IPR001715 (PROSITE_PROFILES); IPR001715 (CDD); IPR00171…	sp|Q61233|PLSL_MOUSE Plastin-2 OS=Mus musculus GN=Lcp1 PE=1 SV=4	3.63e-127	392	tr|C7TXR1|C7TXR1_SCHJA Lymphocyte cytosolic protein 1 OS=Schistosoma japonicum PE=2 SV=1	0	1341	gi|257216364|emb|CAX82387.1| Lymphocyte cytosolic protein 1 [Schistosoma japonicum]	0	1341.64	CAMSAP CH domain; Calponin homology (CH) domain; CH-like domain in sperm protein	K17336
EWB00_000529	vacuolar sorting-associated 18 homolog	0	GO:0046718; GO:0030897; GO:0006904; GO:0006914; GO:0008333; GO:0035542; GO:0019905; GO:0005884; GO:0007040; GO:0030123; GO:0030136; GO:0007032; GO:0005764; GO:0030674; GO:0006886; GO:0005770; GO:0005776; GO:0005769; GO:0003779; GO:0005765; GO:0033263; GO:0046872; GO:0005768; GO:0031902		Coil (COILS); IPR007810 (PFAM); PTHR23323 (PANTHER); PTHR23323:SF26 (PANTHER); SSF57850 (SUPERFAMILY)	sp|Q9P253|VPS18_HUMAN Vacuolar protein sorting-associated protein 18 homolog OS=Homo sapiens GN=VPS18 PE=1 SV=2	1.2e-43	176	tr|G4LXR1|G4LXR1_SCHMA Vacuolar membrane protein related OS=Schistosoma mansoni GN=Smp_142210 PE=4 SV=1	0	1047	gi|1084309484|ref|XP_018646050.1| vacuolar membrane protein related [Schistosoma mansoni]	0	1108.98	Pep3/Vps18/deep orange family	K20181
EWB00_000530	kinase suppressor of Ras 2	0	GO:0019722; GO:0043410; GO:0004871; GO:0005886; GO:0007265; GO:0005737; GO:0031434; GO:0005078; GO:0005829; GO:0004674; GO:0004672; GO:0046872; GO:0005524		IPR000719 (SMART); IPR001245 (PFAM); G3DSA:1.10.510.10 (GENE3D); G3DSA:3.30.200.20 (GENE3D); IPR025561 (PFAM); mobidb-lite (MOBIDB_LITE); mobidb-lite (MOBIDB_LITE); mobidb-lite (MOBIDB_LITE); mobidb-lite (MOBIDB_LITE); PTHR44174 (PANTHER); IPR008271 (PROSITE_PATTERNS); IPR017441 (PROSITE_PATTERNS); IPR000719 (PROSITE_PROFILES); IPR002219 (PROSITE_PROFILES); IPR011009 (SUPERFAMILY); SSF57889 (SUPE…	sp|Q3UVC0|KSR2_MOUSE Kinase suppressor of Ras 2 OS=Mus musculus GN=Ksr2 PE=1 SV=2	5.45e-62	232				gi|684388693|ref|XP_009169144.1| hypothetical protein T265_05786 [Opisthorchis viverrini]	0	927.546	Protein tyrosine kinase; Protein kinase domain; SAM like domain present in kinase suppressor RAS 1
EWB00_000531	Gag-Pol poly	5.04e-82	GO:0003676		IPR008042 (PFAM)				tr|C7C205|C7C205_SCHJA Gag-Pol polyprotein OS=Schistosoma japonicum PE=4 SV=1	7.42e-82	277	gi|254587302|emb|CAX83708.1| Gag-Pol polyprotein [Schistosoma japonicum]	5.04496e-82	276.174	Pao retrotransposon peptidase
EWB00_000532	---NA---				no IPS match
EWB00_000533	---NA---				no IPS match
EWB00_000534	---NA---				no IPS match
EWB00_000535	Ribonuclease S-4 precursor	2.76e-47	GO:0033897; GO:0090502; GO:0003723	E3.1.27.1	no IPS match				tr|Q5D8W0|Q5D8W0_SCHJA SJCHGC06710 protein OS=Schistosoma japonicum PE=2 SV=1	1.27e-46	157	gi|56759212|gb|AAW27746.1| SJCHGC06710 protein [Schistosoma japonicum]	2.76469e-47	157.918
EWB00_000536	Cathepsin B-like cysteine ase precursor	0	GO:0006508; GO:0004197; GO:0050790	E3.4.22	IPR000668 (PRINTS); IPR000668 (SMART); IPR012599 (PFAM); IPR000668 (PFAM); G3DSA:3.90.70.10 (GENE3D); IPR013128 (PANTHER); PTHR12411:SF540 (PANTHER); IPR025661 (PROSITE_PATTERNS); IPR000169 (PROSITE_PATTERNS); IPR025660 (PROSITE_PATTERNS); cd02620 (CDD); SSF54001 (SUPERFAMILY)	sp|P43157|CYSP_SCHJA Cathepsin B-like cysteine proteinase OS=Schistosoma japonicum GN=CATB PE=2 SV=1	0	632	tr|C1L7A7|C1L7A7_SCHJA Cathepsin B-like cysteine proteinase OS=Schistosoma japonicum PE=2 SV=1	0	675	gi|226471008|emb|CAX70585.1| Cathepsin B-like cysteine proteinase precursor [Schistosoma japonicum]	0	710.679	Peptidase family C1 propeptide; Papain family cysteine protease	K01363
EWB00_000537	cathepsin B-like peptidase (C01 family)	0	GO:0005764; GO:0051603; GO:0004197; GO:0005615; GO:0050790	E3.4.22	IPR000668 (PRINTS); IPR000668 (SMART); IPR012599 (PFAM); IPR000668 (PFAM); G3DSA:3.90.70.10 (GENE3D); PTHR12411:SF540 (PANTHER); IPR013128 (PANTHER); IPR025661 (PROSITE_PATTERNS); IPR025660 (PROSITE_PATTERNS); IPR000169 (PROSITE_PATTERNS); cd02620 (CDD); SSF54001 (SUPERFAMILY)	sp|P43157|CYSP_SCHJA Cathepsin B-like cysteine proteinase OS=Schistosoma japonicum GN=CATB PE=2 SV=1	1.49e-132	385	tr|Q5DGQ1|Q5DGQ1_SCHJA SJCHGC02852 protein OS=Schistosoma japonicum PE=2 SV=1	0	661	gi|56753605|gb|AAW25005.1| SJCHGC02852 protein [Schistosoma japonicum]	0	721.465	Peptidase family C1 propeptide; Papain family cysteine protease	K01363
EWB00_000538	Cathepsin B-like cysteine ase precursor	0	GO:0006508; GO:0004197; GO:0050790	E3.4.22	IPR000668 (PRINTS); IPR000668 (SMART); IPR012599 (PFAM); G3DSA:3.90.70.10 (GENE3D); IPR000668 (PFAM); PTHR12411:SF540 (PANTHER); IPR013128 (PANTHER); IPR025661 (PROSITE_PATTERNS); IPR000169 (PROSITE_PATTERNS); IPR025660 (PROSITE_PATTERNS); cd02620 (CDD); SSF54001 (SUPERFAMILY)	sp|P43157|CYSP_SCHJA Cathepsin B-like cysteine proteinase OS=Schistosoma japonicum GN=CATB PE=2 SV=1	0	654				gi|1169189|sp|P43157.1|CYSP_SCHJA RecName: Full=Cathepsin B-like cysteine proteinase; AltName: Full=Antigen Sj31; Flags: Precursor	0	684.871	Peptidase family C1 propeptide; Papain family cysteine protease	K01363
EWB00_000539	Cathepsin B-like cysteine ase precursor	8.9e-90	GO:0006508; GO:0004197; GO:0050790	E3.4.22	IPR000668 (SMART); IPR000668 (PFAM); G3DSA:3.90.70.10 (GENE3D); IPR013128 (PANTHER); PTHR12411:SF540 (PANTHER); SSF54001 (SUPERFAMILY)	sp|P43157|CYSP_SCHJA Cathepsin B-like cysteine proteinase OS=Schistosoma japonicum GN=CATB PE=2 SV=1	5.08e-80	245				gi|345308|pir||S31909 cathepsin B-like cysteine proteinase (EC 3.4.22.-) - fluke (Schistosoma japonicum)	8.90087e-90	273.863	Papain family cysteine protease
EWB00_000540	Cathepsin B-like cysteine ase precursor	0	GO:0006508; GO:0004197; GO:0050790	E3.4.22	IPR000668 (PRINTS); IPR000668 (SMART); IPR012599 (PFAM); IPR000668 (PFAM); G3DSA:3.90.70.10 (GENE3D); PTHR12411:SF540 (PANTHER); IPR013128 (PANTHER); IPR025661 (PROSITE_PATTERNS); IPR000169 (PROSITE_PATTERNS); IPR025660 (PROSITE_PATTERNS); cd02620 (CDD); SSF54001 (SUPERFAMILY)	sp|P43157|CYSP_SCHJA Cathepsin B-like cysteine proteinase OS=Schistosoma japonicum GN=CATB PE=2 SV=1	0	671				gi|1169189|sp|P43157.1|CYSP_SCHJA RecName: Full=Cathepsin B-like cysteine proteinase; AltName: Full=Antigen Sj31; Flags: Precursor	0	701.049	Peptidase family C1 propeptide; Papain family cysteine protease	K01363
EWB00_000541	Secretory carrier-associated membrane 2	0	GO:0005794; GO:0043231; GO:0016021; GO:0032588; GO:0015031; GO:0030133; GO:0055038		Coil (COILS); IPR007273 (PFAM); mobidb-lite (MOBIDB_LITE); mobidb-lite (MOBIDB_LITE); IPR007273 (PANTHER); PTHR10687:SF2 (PANTHER)	sp|Q9ERN0|SCAM2_MOUSE Secretory carrier-associated membrane protein 2 OS=Mus musculus GN=Scamp2 PE=1 SV=1	1.21e-42	153	tr|C1LDG6|C1LDG6_SCHJA Secretory carrier-associated membrane protein OS=Schistosoma japonicum PE=2 SV=1	1.11e-173	493	gi|226478102|emb|CAX72744.1| Secretory carrier-associated membrane protein 2 [Schistosoma japonicum]	0	574.318	SCAMP family	K19995
EWB00_000542	Secretory carrier-associated membrane 2	4.68e-68	GO:0015031; GO:0016021		Coil (COILS); mobidb-lite (MOBIDB_LITE)							gi|226478102|emb|CAX72744.1| Secretory carrier-associated membrane protein 2 [Schistosoma japonicum]	4.67723e-68	214.542
EWB00_000543	Zinc transporter ZIP14	0	GO:0030027; GO:0006826; GO:0005887; GO:0005886; GO:0015093; GO:0006829; GO:0005737; GO:0016021; GO:0006882; GO:0071577; GO:0005384; GO:0005385; GO:0071578		IPR003689 (PFAM); mobidb-lite (MOBIDB_LITE); PTHR12191 (PANTHER)	sp|Q75N73|S39AE_MOUSE Zinc transporter ZIP14 OS=Mus musculus GN=Slc39a14 PE=1 SV=1	3.37e-56	197	tr|A0A095A2B7|A0A095A2B7_SCHHA Zinc transporter ZIP14 OS=Schistosoma haematobium GN=MS3_08092 PE=4 SV=1	0	574	gi|844866802|ref|XP_012799402.1| Zinc transporter ZIP14 [Schistosoma haematobium]	0	614.379	ZIP Zinc transporter	K14714
EWB00_000544	Myocyte-specific enhancer factor 2C	0	GO:0000165; GO:0030220; GO:0007611; GO:0060045; GO:0001077; GO:0043524; GO:0030501; GO:0003151; GO:0014033; GO:0006959; GO:0071374; GO:0000122; GO:0005634; GO:0007519; GO:0001947; GO:0045666; GO:0045663; GO:0001782; GO:2000987; GO:0045669; GO:0030318; GO:2000727; GO:0002467; GO:0071498; GO:0072160; GO:0002062; GO:0002634; GO:0045893; GO:0007521; GO:0044212; GO:0048643; GO:0003211; GO:0090073; GO:…		IPR002100 (PRINTS); IPR002100 (SMART); IPR002100 (PFAM); IPR036879 (G3DSA:3.40.1810.GENE3D); mobidb-lite (MOBIDB_LITE); mobidb-lite (MOBIDB_LITE); mobidb-lite (MOBIDB_LITE); PTHR11945 (PANTHER); PTHR11945 (PANTHER); PTHR11945:SF277 (PANTHER); PTHR11945:SF277 (PANTHER); IPR002100 (PROSITE_PATTERNS); IPR002100 (PROSITE_PROFILES); IPR033896 (CDD); IPR036879 (SUPERFAMILY)	sp|A4UTP7|MEF2C_PIG Myocyte-specific enhancer factor 2C OS=Sus scrofa GN=MEF2C PE=2 SV=1	1.33e-43	167	tr|A0A094ZKH1|A0A094ZKH1_SCHHA Myocyte-specific enhancer factor 2C OS=Schistosoma haematobium GN=MS3_01549 PE=4 SV=1	0	824	gi|356875465|gb|AET37260.1| myocyte enhancer factor 2 [Schistosoma mansoni]	0	978.008	SRF-type transcription factor (DNA-binding and dimerisation domain)	K09260
EWB00_000545	28s ribosomal S11	9.19e-129	GO:0070126; GO:0070125; GO:0000028; GO:0000462; GO:0042769; GO:0004871; GO:0035556; GO:0048027; GO:0070181; GO:0005834; GO:0008277; GO:0005739; GO:0032543; GO:0003735; GO:0005743; GO:0003723; GO:0005763; GO:0006412		IPR001971 (PFAM); IPR036967 (G3DSA:3.30.420.GENE3D); PTHR11759:SF3 (PANTHER); IPR001971 (PANTHER); IPR001971 (HAMAP); SSF53137 (SUPERFAMILY)	sp|P82912|RT11_HUMAN 28S ribosomal protein S11, mitochondrial OS=Homo sapiens GN=MRPS11 PE=1 SV=2	3.37e-18	81.6	tr|Q5DCW6|Q5DCW6_SCHJA Hypotherical protein OS=Schistosoma japonicum PE=2 SV=1	4.2e-128	366	gi|56756334|gb|AAW26340.1| SJCHGC02467 protein [Schistosoma japonicum]	9.1858e-129	366.696	Ribosomal protein S11	K02948
EWB00_000546	expressed conserved	0	GO:0005783; GO:0006886; GO:0016020; GO:1990904; GO:0019013; GO:0003723; GO:0003676; GO:0016021		Coil (COILS)							gi|226482348|emb|CAX73773.1| hypothetical protein [Schistosoma japonicum]	0	602.438
EWB00_000547	vacuolar sorting-associated 13B-like	1.62e-152	GO:0015031; GO:0016021; GO:0016020; GO:0005337; GO:1901642		PTHR12517 (PANTHER)	sp|Q7Z7G8|VP13B_HUMAN Vacuolar protein sorting-associated protein 13B OS=Homo sapiens GN=VPS13B PE=1 SV=2	5.72e-22	100				gi|1084295681|ref|XP_018650938.1| hypothetical protein Smp_129400 [Schistosoma mansoni]	1.62458e-152	481.1
EWB00_000548	---NA---				no IPS match
EWB00_000550	---NA---				no IPS match
EWB00_000551	---NA---				mobidb-lite (MOBIDB_LITE)
EWB00_000552	eukaryotic translation initiation factor 2	2.02e-41	GO:0006446; GO:0005840; GO:0003743		mobidb-lite (MOBIDB_LITE); mobidb-lite (MOBIDB_LITE)				tr|C1LGH5|C1LGH5_SCHJA Eukaryotic translation initiation factor 2 OS=Schistosoma japonicum PE=2 SV=1	9.26e-41	150	gi|226482408|emb|CAX73803.1| eukaryotic translation initiation factor 2 [Schistosoma japonicum]	2.0216e-41	150.599
EWB00_000553	outer dense fiber 2	1.79e-104	GO:0006446; GO:0005840; GO:0003743		Coil (COILS); IPR026099 (PANTHER); PTHR23162:SF10 (PANTHER)				tr|C1LGH4|C1LGH4_SCHJA Outer dense fiber of sperm tails 2 OS=Schistosoma japonicum PE=2 SV=1	3.54e-104	321	gi|226482406|emb|CAX73802.1| outer dense fiber of sperm tails 2 [Schistosoma japonicum]	1.7872e-104	320.857		K16479
EWB00_000555	Regulator of G- signaling partial	0	GO:0005737; GO:0005829; GO:0005096; GO:0000188; GO:0005654; GO:0008277; GO:0005515; GO:0005886		IPR001478 (SMART); IPR000008 (SMART); IPR001478 (PFAM); IPR000008 (PFAM); G3DSA:2.30.42.10 (GENE3D); IPR035892 (G3DSA:2.60.40.GENE3D); mobidb-lite (MOBIDB_LITE); mobidb-lite (MOBIDB_LITE); PTHR10845 (PANTHER); PTHR10845:SF239 (PANTHER); PTHR10845:SF239 (PANTHER); IPR000008 (PROSITE_PROFILES); IPR001478 (PROSITE_PROFILES); cd00992 (CDD); IPR036034 (SUPERFAMILY); SSF49562 (SUPERFAMILY)	sp|P49796|RGS3_HUMAN Regulator of G-protein signaling 3 OS=Homo sapiens GN=RGS3 PE=1 SV=2	1.05e-17	93.2	tr|A0A094ZW82|A0A094ZW82_SCHHA Regulator of G-protein signaling 3 OS=Schistosoma haematobium GN=MS3_06971 PE=4 SV=1	0	950	gi|844862445|ref|XP_012798337.1| Regulator of G-protein signaling 3 [Schistosoma haematobium]	0	1014.22	PDZ domain; PDZ domain (Also known as DHR or GLGF); C2 domain
EWB00_000556	corticotropin-releasing factor receptor 2 isoform X2	1.88e-125	GO:0008036; GO:0004930; GO:0016021; GO:0007166; GO:0005886; GO:0007186		IPR000832 (PRINTS); IPR003051 (PRINTS); IPR001879 (SMART); IPR036445 (G3DSA:4.10.1240.GENE3D); IPR000832 (PFAM); G3DSA:1.20.1070.10 (GENE3D); IPR001879 (PFAM); G3DSA:1.20.1070.10 (GENE3D); mobidb-lite (MOBIDB_LITE); mobidb-lite (MOBIDB_LITE); PTHR12011 (PANTHER); PTHR12011:SF351 (PANTHER); PTHR12011 (PANTHER); PTHR12011:SF351 (PANTHER); IPR017981 (PROSITE_PROFILES); IPR001879 (PROSITE_PROFILES); …	sp|Q16983|DIHR_ACHDO Diuretic hormone receptor OS=Acheta domesticus PE=2 SV=1	1.34e-31	130	tr|A0A094ZUN3|A0A094ZUN3_SCHHA Vasoactive intestinal polypeptide receptor OS=Schistosoma haematobium GN=MS3_06972 PE=4 SV=1	1.37e-102	327	gi|844862435|ref|XP_012798335.1| Vasoactive intestinal polypeptide receptor [Schistosoma haematobium]	1.87754e-125	384.415	Hormone receptor domain; 7 transmembrane receptor (Secretin family)
EWB00_000557	EF-hand domain-containing family member B	0	GO:0005509		PTHR12086:SF12 (PANTHER); PTHR12086 (PANTHER)	sp|Q8N7U6|EFHB_HUMAN EF-hand domain-containing family member B OS=Homo sapiens GN=EFHB PE=2 SV=4	2.2e-42	167				gi|844862430|ref|XP_012798334.1| EF-hand domain-containing family member B, partial [Schistosoma haematobium]	0	686.026
EWB00_000558	stabilizer of axonemal microtubules 2-like isoform X1	0	GO:0045298; GO:0008017; GO:0005634		IPR033336 (PANTHER); PTHR31516:SF13 (PANTHER)	sp|Q8BQB6|SAXO2_MOUSE Stabilizer of axonemal microtubules 2 OS=Mus musculus GN=Saxo2 PE=2 SV=2	2.05e-38	147				gi|257216372|emb|CAX82391.1| hypothetical protein [Schistosoma japonicum]	0	1026.93
EWB00_000559	5 -AMP-activated kinase subunit gamma- partial	0	GO:0006633; GO:0006468; GO:0031588; GO:0016310; GO:0016301; GO:0051291; GO:0019901; GO:0010628; GO:0051170; GO:0043531; GO:0016208; GO:0032991; GO:0050790; GO:0005634; GO:0005654; GO:0004672; GO:0004679; GO:0005829; GO:0005524		G3DSA:3.10.580.10 (GENE3D); mobidb-lite (MOBIDB_LITE); mobidb-lite (MOBIDB_LITE); mobidb-lite (MOBIDB_LITE); mobidb-lite (MOBIDB_LITE); PTHR13780:SF35 (PANTHER); PTHR13780 (PANTHER); PTHR13780:SF35 (PANTHER); PTHR13780:SF35 (PANTHER); PTHR13780 (PANTHER); SSF54631 (SUPERFAMILY)	sp|O54950|AAKG1_MOUSE 5'-AMP-activated protein kinase subunit gamma-1 OS=Mus musculus GN=Prkag1 PE=1 SV=2	2.47e-10	66.6	tr|A0A094ZQS1|A0A094ZQS1_SCHHA 5'-AMP-activated protein kinase subunit gamma-1 OS=Schistosoma haematobium GN=MS3_03631 PE=4 SV=1	0	956	gi|844848599|ref|XP_012795144.1| 5'-AMP-activated protein kinase subunit gamma-1 [Schistosoma haematobium]	0	1075.08
EWB00_000560	---NA---				no IPS match
EWB00_000561	CUGBP Elav-like family member 2 isoform X18	0	GO:0005737; GO:0005634; GO:0003723; GO:0006397		IPR000504 (SMART); IPR000504 (PFAM); IPR012677 (G3DSA:3.30.70.GENE3D); IPR012677 (G3DSA:3.30.70.GENE3D); mobidb-lite (MOBIDB_LITE); mobidb-lite (MOBIDB_LITE); PTHR43934 (PANTHER); PTHR43934 (PANTHER); PTHR43934:SF1 (PANTHER); PTHR43934:SF1 (PANTHER); IPR000504 (PROSITE_PROFILES); IPR000504 (PROSITE_PROFILES); cd12635 (CDD); cd12639 (CDD); IPR035979 (SUPERFAMILY)	sp|A0JM51|CELF5_XENTR CUGBP Elav-like family member 5 OS=Xenopus tropicalis GN=celf5 PE=2 SV=1	1.18e-46	177				gi|1084308637|ref|XP_018645740.1| bruno-like rna binding protein [Schistosoma mansoni]	0	770.77	RNA recognition motif. (a.k.a. RRM, RBD, or RNP domain)	K13207
EWB00_000562	CUGBP Elav family	1.62e-21	GO:0016607; GO:0032230; GO:0032224; GO:0000381; GO:0003727; GO:0005634; GO:0005737; GO:0045664; GO:0003723; GO:0048026; GO:0008380; GO:0006397		IPR012677 (G3DSA:3.30.70.GENE3D); PTHR43934 (PANTHER); PTHR43934:SF5 (PANTHER); IPR035979 (SUPERFAMILY)	sp|Q5NVC8|CELF4_PONAB CUGBP Elav-like family member 4 OS=Pongo abelii GN=CELF4 PE=2 SV=2	1.18e-13	67	tr|G7Y6H1|G7Y6H1_CLOSI CUG-BP-and ETR3-like factor OS=Clonorchis sinensis GN=CLF_101748 PE=4 SV=1	7.43e-21	90.1	gi|358340717|dbj|GAA48556.1| CUG-BP- and ETR3-like factor [Clonorchis sinensis]	1.62266e-21	90.1225
EWB00_000563	bruno-like rna binding	3.33e-82	GO:0005737; GO:0003723; GO:0005634; GO:0048026; GO:0006397		IPR000504 (PFAM); IPR012677 (G3DSA:3.30.70.GENE3D); mobidb-lite (MOBIDB_LITE); PTHR44209:SF2 (PANTHER); PTHR44209 (PANTHER); PTHR44209:SF2 (PANTHER); PTHR44209 (PANTHER); IPR000504 (PROSITE_PROFILES); IPR035979 (SUPERFAMILY)	sp|Q9IBD1|CELF3_DANRE CUGBP Elav-like family member 3 OS=Danio rerio GN=celf3 PE=2 SV=2	3.65e-12	68.6				gi|1084308642|ref|XP_018645742.1| bruno-like rna binding protein [Schistosoma mansoni]	3.32595e-82	251.906	RNA recognition motif. (a.k.a. RRM, RBD, or RNP domain)
EWB00_000564	Band 3	2.68e-124	GO:0005856; GO:0005737; GO:0005200; GO:0005516; GO:0031032		IPR018980 (SMART); IPR019749 (SMART); IPR014352 (G3DSA:1.20.80.GENE3D); IPR018980 (PFAM); IPR011993 (G3DSA:2.30.29.GENE3D); IPR019748 (PFAM); PTHR23280 (PANTHER); IPR000299 (PROSITE_PROFILES); IPR019748 (CDD); SSF50729 (SUPERFAMILY); IPR035963 (SUPERFAMILY)	sp|O57457|E41L4_DANRE Band 4.1-like protein 4 OS=Danio rerio GN=epb4.1l4 PE=2 SV=1	7.78e-23	104	tr|A0A094ZL45|A0A094ZL45_SCHHA Band 4.1-like protein 3 OS=Schistosoma haematobium GN=MS3_03634 PE=4 SV=1	1.15e-118	369	gi|844848627|ref|XP_012795150.1| Band 4.1-like protein 3 [Schistosoma haematobium]	2.67909e-124	382.104	FERM C-terminal PH-like domain; FERM central domain
EWB00_000565	---NA---		GO:0005856		IPR018979 (PFAM); G3DSA:3.10.20.90 (GENE3D); IPR000299 (PROSITE_PROFILES); IPR029071 (SUPERFAMILY)										FERM N-terminal domain
EWB00_000566	hypothetical transcript	0	GO:0016021		no IPS match							gi|1084308650|ref|XP_018645745.1| hypothetical protein Smp_041370 [Schistosoma mansoni]	0	1211.05
EWB00_000567	hypothetical transcript	3.52e-49	GO:0003735; GO:0042254; GO:0016021; GO:0005840; GO:0006412		mobidb-lite (MOBIDB_LITE)							gi|1084308650|ref|XP_018645745.1| hypothetical protein Smp_041370 [Schistosoma mansoni]	3.51638e-49	173.711
EWB00_000568	hypothetical protein Smp_144750	0			Coil (COILS); mobidb-lite (MOBIDB_LITE); mobidb-lite (MOBIDB_LITE); mobidb-lite (MOBIDB_LITE); mobidb-lite (MOBIDB_LITE)							gi|1084308653|ref|XP_018645746.1| hypothetical protein Smp_144750 [Schistosoma mansoni]	0	620.542
EWB00_000569	high affinity cationic amino acid transporter 1 isoform X3	1.6e-31	GO:0003333; GO:0016020; GO:0016021; GO:0015171		G3DSA:2.10.60.10 (GENE3D); SSF57302 (SUPERFAMILY)							gi|844848645|ref|XP_012795154.1| hypothetical protein MS3_03630 [Schistosoma haematobium]	1.59801e-31	115.161
EWB00_000570	Ubiquitin-conjugating enzyme E2 G2	5.92e-121	GO:0005737; GO:0031625; GO:0061630; GO:0018279; GO:0006511; GO:0004842; GO:0030433; GO:0070936; GO:0016874; GO:0000209; GO:0005524		SM00212 (SMART); IPR000608 (PFAM); IPR016135 (G3DSA:3.10.110.GENE3D); PTHR24067 (PANTHER); PTHR24067:SF154 (PANTHER); IPR023313 (PROSITE_PATTERNS); IPR000608 (PROSITE_PROFILES); IPR000608 (CDD); IPR016135 (SUPERFAMILY)	sp|Q5RF84|UB2G2_PONAB Ubiquitin-conjugating enzyme E2 G2 OS=Pongo abelii GN=UBE2G2 PE=2 SV=1	1.23e-93	271	tr|C7TY24|C7TY24_SCHJA Ubiquitin-conjugating enzyme E2G 2 OS=Schistosoma japonicum GN=ube2g2 PE=2 SV=1	2.71e-120	345	gi|226478076|emb|CAX72731.1| ubiquitin-conjugating enzyme E2G 2 [Schistosoma japonicum]	5.91762e-121	345.125	Ubiquitin-conjugating enzyme	K04555
EWB00_000571	monocarboxylate transporter	0	GO:0015718; GO:0006629; GO:0015293; GO:0008028; GO:0016021; GO:0005789; GO:0050833; GO:0005887; GO:0005886; GO:0055085		Coil (COILS); IPR011701 (PFAM); G3DSA:1.20.1250.20 (GENE3D); G3DSA:1.20.1250.20 (GENE3D); mobidb-lite (MOBIDB_LITE); mobidb-lite (MOBIDB_LITE); mobidb-lite (MOBIDB_LITE); mobidb-lite (MOBIDB_LITE); mobidb-lite (MOBIDB_LITE); mobidb-lite (MOBIDB_LITE); PTHR11360 (PANTHER); PTHR11360:SF225 (PANTHER); PTHR11360:SF225 (PANTHER); IPR020846 (CDD); IPR020846 (CDD); IPR036259 (SUPERFAMILY); IPR036259 (SU…	sp|Q5NC32|MOT11_MOUSE Monocarboxylate transporter 11 OS=Mus musculus GN=Slc16a11 PE=2 SV=1	2.71e-11	71.6	tr|G4LWV9|G4LWV9_SCHMA Monocarboxylate transporter, putative OS=Schistosoma mansoni GN=Smp_144760 PE=4 SV=1	0	1780	gi|1084308658|ref|XP_018645748.1| monocarboxylate transporter, putative [Schistosoma mansoni]	0	1999.56	Major Facilitator Superfamily
EWB00_000572	tyrosine 3-monooxygenase	0	GO:0005737; GO:0004497; GO:0019904; GO:0055114		Coil (COILS); IPR000308 (PRINTS); IPR023410 (SMART); IPR023410 (PFAM); IPR036815 (G3DSA:1.20.190.GENE3D); IPR000308 (PIRSF); IPR000308 (PANTHER); PTHR18860:SF13 (PANTHER); cd08774 (CDD); IPR036815 (SUPERFAMILY)	sp|Q5XHK2|143BA_XENLA 14-3-3 protein beta/alpha-A OS=Xenopus laevis GN=ywhab-a PE=2 SV=1	6.87e-94	278	tr|Q86DY0|Q86DY0_SCHJA Putative tyrosine 3-monooxygenase OS=Schistosoma japonicum PE=2 SV=1	2.09e-162	457	gi|29841445|gb|AAP06477.1| SJCHGC01745 protein [Schistosoma japonicum]	0	508.834	14-3-3 protein	K16197
EWB00_000573	asparaginyl-tRNA synthetase	0	GO:0005737; GO:0004815; GO:0006421; GO:0006522; GO:0004816; GO:0006531; GO:0003676; GO:0006422; GO:0005524	E6.1.1.22; E6.1.1.12	IPR002312 (PRINTS); G3DSA:3.30.930.10 (GENE3D); IPR004364 (PFAM); IPR004522 (TIGRFAM); G3DSA:2.40.50.140 (GENE3D); IPR004365 (PFAM); G3DSA:1.10.10.1430 (GENE3D); mobidb-lite (MOBIDB_LITE); PTHR22594 (PANTHER); PTHR22594:SF16 (PANTHER); IPR006195 (PROSITE_PROFILES); cd04323 (CDD); cd00776 (CDD); IPR012340 (SUPERFAMILY); SSF55681 (SUPERFAMILY)	sp|Q2KJG3|SYNC_BOVIN Asparagine--tRNA ligase, cytoplasmic OS=Bos taurus GN=NARS PE=2 SV=3	0	637	tr|C1LGM4|C1LGM4_SCHJA Asparaginyl-tRNA synthetase OS=Schistosoma japonicum GN=nars-prov PE=2 SV=1	0	1099	gi|226482506|emb|CAX73852.1| asparaginyl-tRNA synthetase [Schistosoma japonicum]	0	1132.09	OB-fold nucleic acid binding domain; tRNA synthetases class II (D, K and N)	K01893
EWB00_000574	tetraspanin-CD63 receptor	0	GO:0007166; GO:0005887		IPR018499 (PFAM); PTHR19282 (PANTHER); PTHR19282:SF283 (PANTHER); cd03156 (CDD)							gi|226466600|emb|CAX69435.1| hypothetical protein [Schistosoma japonicum]	0	554.288	Tetraspanin family
EWB00_000575	Integral membrane GPR155	0	GO:0005737; GO:0070062; GO:0016021; GO:0050890; GO:0035556; GO:0055085		IPR004776 (PFAM); G3DSA:1.20.1070.10 (GENE3D); mobidb-lite (MOBIDB_LITE); PTHR22829 (PANTHER); PTHR22829:SF5 (PANTHER)	sp|Q7Z3F1|GP155_HUMAN Integral membrane protein GPR155 OS=Homo sapiens GN=GPR155 PE=2 SV=2	6.43e-92	313				gi|1084308672|ref|XP_018645753.1| hypothetical protein Smp_144770 [Schistosoma mansoni]	0	1345.1	Membrane transport protein
EWB00_000576	rna recognition motif (rrm) domain containing	0	GO:0030182; GO:0014902; GO:0005634; GO:1990904; GO:0019013; GO:0003723; GO:0003697; GO:0000981; GO:0006351		IPR000504 (SMART); IPR012677 (G3DSA:3.30.70.GENE3D); IPR012677 (G3DSA:3.30.70.GENE3D); IPR000504 (PFAM); IPR012677 (G3DSA:3.30.70.GENE3D); mobidb-lite (MOBIDB_LITE); mobidb-lite (MOBIDB_LITE); mobidb-lite (MOBIDB_LITE); mobidb-lite (MOBIDB_LITE); PTHR23003:SF3 (PANTHER); PTHR23003 (PANTHER); IPR000504 (PROSITE_PROFILES); IPR000504 (PROSITE_PROFILES); IPR000504 (PROSITE_PROFILES); cd12386 (CDD); c…	sp|Q9P2K5|MYEF2_HUMAN Myelin expression factor 2 OS=Homo sapiens GN=MYEF2 PE=1 SV=3	6.16e-45	171	tr|G4LWW6|G4LWW6_SCHMA Rna recognition motif (Rrm) domain containing protein, putative OS=Schistosoma mansoni GN=Smp_041480.2 PE=4 SV=1	0	714	gi|1084308677|ref|XP_018645755.1| rna recognition motif (rrm) domain containing protein, putative [Schistosoma mansoni]	0	813.527	RNA recognition motif. (a.k.a. RRM, RBD, or RNP domain)
EWB00_000577	cytochrome c	5.01e-75	GO:0020037; GO:0006123; GO:0006122; GO:0005758; GO:0043280; GO:0070469; GO:0046872; GO:0006118; GO:0009055		IPR002327 (PRINTS); IPR009056 (PFAM); IPR036909 (G3DSA:1.10.760.GENE3D); IPR002327 (PANTHER); PTHR11961:SF6 (PANTHER); IPR009056 (PROSITE_PROFILES); IPR036909 (SUPERFAMILY)	sp|P00039|CYC_MANSE Cytochrome c OS=Manduca sexta PE=1 SV=2	2.13e-60	183	tr|Q86EU4|Q86EU4_SCHJA Cytochrome c proximal OS=Schistosoma japonicum GN=Cyt-c-p PE=2 SV=1	2.29e-74	224	gi|29841130|gb|AAP06143.1| SJCHGC06082 protein [Schistosoma japonicum]	5.00925e-75	224.172	Cytochrome c; Cytochrome C oxidase, cbb3-type, subunit III	K08738
EWB00_000578	adapter-related complex beta subunit	0	GO:0030665; GO:0006468; GO:0005802; GO:0016192; GO:0006886; GO:1904115; GO:0000166; GO:0048490; GO:0004672; GO:0030123; GO:0008089		IPR026740 (PIRSF); IPR011989 (G3DSA:1.25.10.GENE3D); IPR011989 (G3DSA:1.25.10.GENE3D); IPR002553 (PFAM); mobidb-lite (MOBIDB_LITE); mobidb-lite (MOBIDB_LITE); mobidb-lite (MOBIDB_LITE); mobidb-lite (MOBIDB_LITE); IPR026740 (PTHR11134:PANTHER); IPR026739 (PANTHER); IPR016024 (SUPERFAMILY)	sp|Q9JME5|AP3B2_MOUSE AP-3 complex subunit beta-2 OS=Mus musculus GN=Ap3b2 PE=1 SV=2	0	671	tr|G4VMT3|G4VMT3_SCHMA Adapter-related protein complex 3, beta subunit OS=Schistosoma mansoni GN=Smp_210090 PE=4 SV=1	0	1489	gi|1084300955|ref|XP_018653568.1| adapter-related protein complex 3, beta subunit [Schistosoma mansoni]	0	1633.62	HEAT repeats; non-SMC mitotic condensation complex subunit 1; Adaptin N terminal region	K12397
EWB00_000579	Ras-related Rab-11A	1.86e-157	GO:0006887; GO:0055038; GO:0010634; GO:0055037; GO:0030424; GO:0098887; GO:0090307; GO:0031175; GO:0005828; GO:1990182; GO:0051223; GO:0048169; GO:0030133; GO:0031489; GO:0030953; GO:0070062; GO:0005813; GO:0005771; GO:0016020; GO:0000922; GO:0007080; GO:0032465; GO:0032402; GO:0048471; GO:0005525; GO:0005794; GO:1903078; GO:0036258; GO:0072594; GO:0008017; GO:0003924; GO:0032154; GO:0060627; GO:…		PR00449 (PRINTS); SM00174 (SMART); SM00176 (SMART); SM00173 (SMART); SM00175 (SMART); IPR005225 (TIGRFAM); G3DSA:3.40.50.300 (GENE3D); IPR001806 (PFAM); PTHR24073 (PANTHER); PTHR24073:SF625 (PANTHER); PS51419 (PROSITE_PROFILES); cd01868 (CDD); IPR027417 (SUPERFAMILY)	sp|P62494|RB11A_RAT Ras-related protein Rab-11A OS=Rattus norvegicus GN=Rab11a PE=1 SV=3	4.11e-88	263	tr|Q5DAC7|Q5DAC7_SCHJA Ras-related protein Rab-11A OS=Schistosoma japonicum PE=2 SV=1	3.23e-149	423	gi|56758178|gb|AAW27229.1| SJCHGC05511 protein [Schistosoma japonicum]	1.85934e-157	442.58	Ras of Complex, Roc, domain of DAPkinase; Ras family; ADP-ribosylation factor family	K07904
EWB00_000580	casein kinase I isoform X3	0	GO:0005737; GO:0018105; GO:0006897; GO:0005829; GO:0005634; GO:0016055; GO:0004674; GO:0008360; GO:0009069; GO:0016021; GO:0005524	E2.7.11	IPR000719 (SMART); IPR000719 (PFAM); G3DSA:1.10.510.10 (GENE3D); mobidb-lite (MOBIDB_LITE); mobidb-lite (MOBIDB_LITE); PTHR11909 (PANTHER); PTHR11909:SF155 (PANTHER); IPR008271 (PROSITE_PATTERNS); IPR017441 (PROSITE_PATTERNS); IPR000719 (PROSITE_PROFILES); cd14126 (CDD); IPR011009 (SUPERFAMILY)	sp|A7E3X2|KC1G1_BOVIN Casein kinase I isoform gamma-1 OS=Bos taurus GN=CSNK1G1 PE=2 SV=1	0	523				gi|1084312764|ref|XP_018647136.1| serine/threonine kinase [Schistosoma mansoni]	0	1031.55	Protein tyrosine kinase; Protein kinase domain	K08958
EWB00_000581	ubiquilin 1,	0	GO:0019215; GO:0005783; GO:1902175; GO:0031593; GO:0016236; GO:1903071; GO:0016235; GO:1901340; GO:0019900; GO:0034140; GO:0019904; GO:0030433; GO:0005886; GO:0000502; GO:0005102; GO:0005737; GO:0032991; GO:0031410; GO:0005829; GO:0005776; GO:0000045; GO:0005654; GO:0031398; GO:0097352; GO:0035973; GO:0005515; GO:0071456; GO:0031396; GO:0048471; GO:0042802; GO:0034976		IPR015940 (SMART); IPR006636 (SMART); IPR000626 (SMART); IPR015940 (PFAM); G3DSA:1.10.260.100 (GENE3D); G3DSA:1.10.8.10 (GENE3D); IPR000626 (PFAM); G3DSA:3.10.20.90 (GENE3D); mobidb-lite (MOBIDB_LITE); mobidb-lite (MOBIDB_LITE); mobidb-lite (MOBIDB_LITE); IPR015496 (PANTHER); IPR028799 (PTHR10677:PANTHER); IPR028799 (PTHR10677:PANTHER); IPR015496 (PANTHER); IPR000626 (PROSITE_PROFILES); IPR015940…	sp|Q8R317|UBQL1_MOUSE Ubiquilin-1 OS=Mus musculus GN=Ubqln1 PE=1 SV=1	4.06e-92	296	tr|G4M0X2|G4M0X2_SCHMA Ubiquilin 1,2, putative OS=Schistosoma mansoni GN=Smp_010290 PE=4 SV=1	0	769	gi|1084312766|ref|XP_018647137.1| ubiquilin 1,2, putative [Schistosoma mansoni]	0	922.539	UBA/TS-N domain; Ubiquitin family	K04523
EWB00_000582	Mername-AA213 peptidase (M14 family)	0	GO:0036064; GO:0004181; GO:0005814; GO:0008270; GO:0006508; GO:0035610; GO:0005829	E3.4.17	Coil (COILS); IPR000834 (PFAM); G3DSA:3.40.630.10 (GENE3D); G3DSA:2.60.40.3120 (GENE3D); mobidb-lite (MOBIDB_LITE); mobidb-lite (MOBIDB_LITE); PTHR12756:SF4 (PANTHER); PTHR12756 (PANTHER); PTHR12756:SF4 (PANTHER); PTHR12756 (PANTHER); SSF53187 (SUPERFAMILY)	sp|A6H8T7|CBPC2_DANRE Cytosolic carboxypeptidase 2 OS=Danio rerio GN=zte25 PE=2 SV=1	1.66e-121	394	tr|G4M0X3|G4M0X3_SCHMA Mername-AA213 putative peptidase (M14 family) OS=Schistosoma mansoni GN=Smp_127610 PE=4 SV=1	0	738	gi|1084312769|ref|XP_018647138.1| Mername-AA213 putative peptidase (M14 family) [Schistosoma mansoni]	0	750.74	Zinc carboxypeptidase
EWB00_000583	Mername-AA213 peptidase (M14 family)	2.72e-19	GO:0003676		mobidb-lite (MOBIDB_LITE); PTHR12756 (PANTHER); PTHR12756:SF4 (PANTHER); PTHR12756:SF4 (PANTHER)							gi|1084312769|ref|XP_018647138.1| Mername-AA213 putative peptidase (M14 family) [Schistosoma mansoni]	2.72105e-19	98.5969
EWB00_000584	transposase domain-containing	1.44e-75	GO:0016021; GO:0016020		PTHR33053:SF14 (PANTHER); PTHR33053 (PANTHER)							gi|117644083|emb|CAK26788.1| transposase domain-containing protein [Schistosoma mansoni]	1.43663e-75	250.366
EWB00_000585	KH domain partial	0	GO:0003723		IPR004087 (SMART); IPR004088 (PFAM); mobidb-lite (MOBIDB_LITE); mobidb-lite (MOBIDB_LITE); mobidb-lite (MOBIDB_LITE); mobidb-lite (MOBIDB_LITE); mobidb-lite (MOBIDB_LITE); PTHR10288:SF177 (PANTHER); PTHR10288 (PANTHER); PS50084 (PROSITE_PROFILES); IPR036612 (SUPERFAMILY)							gi|844842686|ref|XP_012793631.1| hypothetical protein MS3_02054 [Schistosoma haematobium]	0	1415.59	KH domain
EWB00_000586	SJCHGC07700 partial	1.92e-169	GO:0003723		mobidb-lite (MOBIDB_LITE); mobidb-lite (MOBIDB_LITE)							gi|844842686|ref|XP_012793631.1| hypothetical protein MS3_02054 [Schistosoma haematobium]	1.91865e-169	525.783
EWB00_000587	KH domain partial	0	GO:0003723		IPR004087 (SMART); IPR004088 (PFAM); mobidb-lite (MOBIDB_LITE); mobidb-lite (MOBIDB_LITE); mobidb-lite (MOBIDB_LITE); mobidb-lite (MOBIDB_LITE); mobidb-lite (MOBIDB_LITE); mobidb-lite (MOBIDB_LITE); PTHR10288:SF177 (PANTHER); PTHR10288 (PANTHER); PS50084 (PROSITE_PROFILES); IPR036612 (SUPERFAMILY)							gi|844842686|ref|XP_012793631.1| hypothetical protein MS3_02054 [Schistosoma haematobium]	0	1572.76	KH domain
EWB00_000588	---NA---				no IPS match
EWB00_000589	---NA---				no IPS match
EWB00_000590	---NA---				mobidb-lite (MOBIDB_LITE)
EWB00_000591	Endothelin-converting enzyme 1	3.68e-69	GO:0004222; GO:0016021; GO:0005886; GO:0006508; GO:0046872; GO:0008237	E3.4.24	IPR024079 (G3DSA:3.40.390.GENE3D); IPR018497 (PFAM); IPR000718 (PANTHER); PTHR11733:SF187 (PANTHER); SSF55486 (SUPERFAMILY)	sp|Q9W436|NEP_DROME Neprilysin-1 OS=Drosophila melanogaster GN=Nep1 PE=2 SV=2	4.07e-07	55.5	tr|C7TZ45|C7TZ45_SCHJA Endothelin-converting enzyme OS=Schistosoma japonicum PE=2 SV=1	1.3e-68	236	gi|257206486|emb|CAX82871.1| Endothelin-converting enzyme [Schistosoma japonicum]	3.68045e-69	236.113	Peptidase family M13
EWB00_000592	---NA---				no IPS match
EWB00_000593	---NA---				no IPS match
EWB00_000594	---NA---				no IPS match
EWB00_000595	Pleckstrin y	0	GO:0005856		Coil (COILS); IPR011993 (G3DSA:2.30.29.GENE3D); IPR000857 (PFAM); mobidb-lite (MOBIDB_LITE); PTHR22903 (PANTHER); PTHR22903:SF28 (PANTHER); SSF50729 (SUPERFAMILY)	sp|Q9W5D0|Y34F_DROME Uncharacterized protein CG43867 OS=Drosophila melanogaster GN=CG43867 PE=1 SV=4	2.92e-10	69.3				gi|1084310539|ref|XP_018646387.1| hypothetical protein Smp_130510 [Schistosoma mansoni]	0	742.265	PH domain; MyTH4 domain
EWB00_000596	Pleckstrin y	9.13e-63	GO:0005856; GO:0001569; GO:0048514		IPR038185 (G3DSA:1.25.40.GENE3D); IPR000857 (PFAM); PTHR22903 (PANTHER); PTHR22903 (PANTHER); PTHR22903:SF28 (PANTHER); PTHR22903:SF28 (PANTHER); IPR000857 (PROSITE_PROFILES)	sp|Q00IB7|PKHH1_DANRE Pleckstrin homology domain-containing family H member 1 OS=Danio rerio GN=plekhh1 PE=2 SV=1	1.09e-10	68.9				gi|844848492|ref|XP_012795119.1| hypothetical protein MS3_03594 [Schistosoma haematobium]	9.13207e-63	233.417	MyTH4 domain
EWB00_000597	prominin (prom)	0	GO:0016021		IPR008795 (PFAM); mobidb-lite (MOBIDB_LITE); IPR008795 (PANTHER); PTHR22730:SF1 (PANTHER)							gi|1084310537|ref|XP_018646386.1| prominin (prom) protein, putative [Schistosoma mansoni]	0	1086.25	Prominin	K06532
EWB00_000598	Nuclear distribution nudE-like 1	0	GO:0033157; GO:0008021; GO:0032418; GO:0048487; GO:0001764; GO:0005874; GO:0005871; GO:0051303; GO:0007020; GO:0007100; GO:0005819; GO:1900029; GO:0005813; GO:0047496; GO:1904115; GO:0021799; GO:0021955; GO:0016477; GO:2000574; GO:0042802; GO:0008286; GO:1990138; GO:0060053; GO:0060052; GO:0008017; GO:0043203; GO:0031252; GO:0010975; GO:0007059; GO:0051642; GO:0000776; GO:0045298; GO:0000132; GO:…		Coil (COILS); Coil (COILS); Coil (COILS); IPR006964 (PFAM); mobidb-lite (MOBIDB_LITE); IPR033494 (PANTHER)	sp|Q5ZKH4|NDEL1_CHICK Nuclear distribution protein nudE-like 1 OS=Gallus gallus GN=NDEL1 PE=2 SV=1	2.72e-56	189	tr|A0A095AJV8|A0A095AJV8_SCHHA Nuclear distribution protein nudE-like 1 OS=Schistosoma haematobium GN=MS3_02537 PE=4 SV=1	0	523	gi|844844623|ref|XP_012794099.1| Nuclear distribution protein nudE-like 1 [Schistosoma haematobium]	0	524.242	NUDE protein, C-terminal conserved region	K16738
EWB00_000600	Alanine aminotransferase 2	0	GO:0006522; GO:0042853; GO:0015976; GO:0042851; GO:0004021; GO:0009058; GO:0005739; GO:0030170; GO:0006103; GO:0006531	E2.6.1.2	IPR015422 (G3DSA:3.90.1150.GENE3D); IPR015422 (G3DSA:3.90.1150.GENE3D); IPR004839 (PFAM); IPR015421 (G3DSA:3.40.640.GENE3D); PTHR11751:SF29 (PANTHER); PTHR11751 (PANTHER); cd00609 (CDD); IPR015424 (SUPERFAMILY)	sp|Q8BGT5|ALAT2_MOUSE Alanine aminotransferase 2 OS=Mus musculus GN=Gpt2 PE=1 SV=1	0	539	tr|C1LGL3|C1LGL3_SCHJA 1-aminocyclopropane-1-carboxylate synthase/ alanine transaminase/ transferase, transferring nitrogenous groups OS=Schistosoma japonicum GN=ALAAT2 PE=2 SV=1	0	1039	gi|226482484|emb|CAX73841.1| 1-aminocyclopropane-1-carboxylate synthase/ alanine transaminase/ transferase, transferring nitrogenous groups [Schistosoma japonicum]	0	1039.64	Aminotransferase class I and II	K00814
EWB00_000602	receptor type tyrosine phosphatase	3.7e-99	GO:0048675; GO:0016787; GO:0051124; GO:0060269; GO:0031252; GO:0030424; GO:0045467; GO:0007283; GO:1903386; GO:0008045; GO:0007155; GO:0035335; GO:0007412; GO:0005925; GO:0120034; GO:0008594; GO:0032093; GO:0007399; GO:0008201; GO:0016021; GO:0007411; GO:0051491; GO:0048841; GO:0005001; GO:0009925; GO:0031290; GO:0048477; GO:0004725		IPR013783 (G3DSA:2.60.40.GENE3D); IPR013098 (PFAM); IPR013783 (G3DSA:2.60.40.GENE3D); PTHR44433:SF3 (PANTHER); PTHR44433 (PANTHER); IPR007110 (PROSITE_PROFILES); IPR007110 (PROSITE_PROFILES); IPR036179 (SUPERFAMILY); IPR036179 (SUPERFAMILY)	sp|P16621|LAR_DROME Tyrosine-protein phosphatase Lar OS=Drosophila melanogaster GN=Lar PE=1 SV=2	1.08e-18	88.6				gi|1084305082|ref|XP_018655348.1| putative cell adhesion molecule [Schistosoma mansoni]	3.70026e-99	310.457	Immunoglobulin domain; Immunoglobulin I-set domain
EWB00_000603	receptor type tyrosine phosphatase	0	GO:0006570; GO:0004725; GO:0097374; GO:0008201; GO:0005515; GO:0007155; GO:0035335; GO:0016021	E3.1.3.48	IPR003961 (SMART); IPR013783 (G3DSA:2.60.40.GENE3D); IPR013783 (G3DSA:2.60.40.GENE3D); IPR013098 (PFAM); IPR013783 (G3DSA:2.60.40.GENE3D); IPR013783 (G3DSA:2.60.40.GENE3D); IPR013783 (G3DSA:2.60.40.GENE3D); IPR013783 (G3DSA:2.60.40.GENE3D); IPR003961 (PFAM); IPR013783 (G3DSA:2.60.40.GENE3D); IPR013783 (G3DSA:2.60.40.GENE3D); IPR003961 (PROSITE_PROFILES); IPR003961 (PROSITE_PROFILES); IPR003961 (P…	sp|A4IFW2|PTPRF_DANRE Receptor-type tyrosine-protein phosphatase F OS=Danio rerio GN=ptprf PE=2 SV=1	5.21e-62	231	tr|A0A094ZMY1|A0A094ZMY1_SCHHA Receptor-type tyrosine-protein phosphatase F OS=Schistosoma haematobium GN=MS3_02531 PE=4 SV=1	0	1001	gi|844844615|ref|XP_012794097.1| Receptor-type tyrosine-protein phosphatase F [Schistosoma haematobium]	0	1007.28	Purple acid Phosphatase, N-terminal domain; Fibronectin-III type domain; Interferon-alpha/beta receptor, fibronectin type III; Immunoglobulin domain; Fibronectin type III domain; Immunoglobulin I-set domain	K05695
EWB00_000604	DDB1- and CUL4-associated factor 6-like	0	GO:0005829; GO:0080008; GO:0005634; GO:0030374; GO:0005654; GO:0016567; GO:0045944; GO:0005515; GO:0005925; GO:0043687		IPR001680 (SMART); IPR015943 (G3DSA:2.130.10.GENE3D); mobidb-lite (MOBIDB_LITE); mobidb-lite (MOBIDB_LITE); PTHR15574:SF39 (PANTHER); PTHR15574 (PANTHER); IPR036322 (SUPERFAMILY)	sp|Q58WW2|DCAF6_HUMAN DDB1- and CUL4-associated factor 6 OS=Homo sapiens GN=DCAF6 PE=1 SV=1	4.05e-19	95.5	tr|G4VRS2|G4VRS2_SCHMA Putative wd-repeat protein OS=Schistosoma mansoni GN=Smp_015390 PE=4 SV=1	0	944	gi|1084305076|ref|XP_018655346.1| putative wd-repeat protein [Schistosoma mansoni]	0	1032.32		K11795
EWB00_000605	disabled homolog 2 isoform X1	0	GO:0090090; GO:0008022; GO:0038024; GO:0032436; GO:0061024; GO:0035026; GO:0005905; GO:0010862; GO:0007275; GO:0030136; GO:0030665; GO:0032091; GO:0005925; GO:0043066; GO:2000643; GO:0032502; GO:0030335; GO:0006915; GO:2000096; GO:0008283; GO:2000370; GO:1903077; GO:0001650; GO:0045892; GO:0045893; GO:0005886; GO:0030511; GO:0060766; GO:0046332; GO:0043231; GO:0010718; GO:0005829; GO:0016055; GO:…		IPR011993 (G3DSA:2.30.29.GENE3D); mobidb-lite (MOBIDB_LITE); PTHR11232 (PANTHER); IPR028761 (PTHR11232:PANTHER); IPR006020 (PROSITE_PROFILES); SSF50729 (SUPERFAMILY)	sp|P98082|DAB2_HUMAN Disabled homolog 2 OS=Homo sapiens GN=DAB2 PE=1 SV=3	2.28e-09	63.2	tr|Q5DDU7|Q5DDU7_SCHJA SJCHGC02254 protein OS=Schistosoma japonicum PE=2 SV=1	0	792	gi|56755661|gb|AAW26009.1| SJCHGC02254 protein [Schistosoma japonicum]	0	849.351
EWB00_000606	E3 ubiquitin- ligase MYLIP	0	GO:0005737; GO:0005200; GO:0032803; GO:0031032; GO:0045732; GO:0061630; GO:0010977; GO:0005886; GO:0042632; GO:0016874; GO:0005856; GO:0031648; GO:0007399; GO:0008092; GO:0004842; GO:0071404; GO:0005622; GO:0016567; GO:0006511; GO:0010989; GO:0046872		IPR019749 (SMART); IPR018980 (SMART); IPR018979 (PFAM); IPR011993 (G3DSA:2.30.29.GENE3D); IPR014352 (G3DSA:1.20.80.GENE3D); G3DSA:3.10.20.90 (GENE3D); PTHR23280 (PANTHER); PTHR23280:SF13 (PANTHER); IPR000299 (PROSITE_PROFILES); IPR019748 (CDD); cd13195 (CDD); SSF50729 (SUPERFAMILY); IPR029071 (SUPERFAMILY); IPR035963 (SUPERFAMILY)	sp|Q8BM54|MYLIP_MOUSE E3 ubiquitin-protein ligase MYLIP OS=Mus musculus GN=Mylip PE=1 SV=1	8.69e-64	215	tr|A0A094ZIG6|A0A094ZIG6_SCHHA E3 ubiquitin-protein ligase MYLIP OS=Schistosoma haematobium GN=MS3_02536 PE=4 SV=1	0	632	gi|844844598|ref|XP_012794093.1| E3 ubiquitin-protein ligase MYLIP [Schistosoma haematobium]	0	650.203	FERM N-terminal domain	K10637
EWB00_000607	TPA: gag-pol poly	2.75e-82	GO:0015074; GO:0003676		IPR021109 (G3DSA:2.40.70.GENE3D); IPR021109 (SUPERFAMILY)				tr|C7C1Z3|C7C1Z3_SCHJA Gap-Pol polyprotein OS=Schistosoma japonicum PE=4 SV=1	7.15e-70	236	gi|254587279|emb|CAX83696.1| Gap-Pol polyprotein [Schistosoma japonicum]	2.74756e-82	270.011
EWB00_000608	---NA---				mobidb-lite (MOBIDB_LITE)
EWB00_000609	---NA---				mobidb-lite (MOBIDB_LITE)
EWB00_000610	---NA---				mobidb-lite (MOBIDB_LITE)
EWB00_000611	---NA---				mobidb-lite (MOBIDB_LITE)
EWB00_000612	LIN 24 Twenty four Like family member	3.03e-122			PTHR39369 (PANTHER); PTHR39369:SF2 (PANTHER); SSF56973 (SUPERFAMILY)							gi|1084299531|ref|XP_018652858.1| hypothetical protein Smp_074190 [Schistosoma mansoni]	3.02754e-122	355.14
EWB00_000613	ubiquitin carboxyl-terminal hydrolase 16-like	4.72e-154	GO:0042393; GO:0045901; GO:0051289; GO:0006357; GO:0004197; GO:0006974; GO:0008270; GO:0035522; GO:0036459; GO:0051301; GO:0000278; GO:0051726; GO:0005634; GO:0003713; GO:0004843; GO:0006511; GO:0045944; GO:0006351; GO:0045893; GO:0016579; GO:0016578; GO:0070537; GO:0043130	E3.4.19.12	IPR001394 (PFAM); G3DSA:3.90.70.10 (GENE3D); mobidb-lite (MOBIDB_LITE); mobidb-lite (MOBIDB_LITE); PTHR44182:SF1 (PANTHER); PTHR44182 (PANTHER); IPR018200 (PROSITE_PATTERNS); IPR028889 (PROSITE_PROFILES); SSF54001 (SUPERFAMILY)	sp|Q2KJ09|UBP16_RAT Ubiquitin carboxyl-terminal hydrolase 16 OS=Rattus norvegicus GN=Usp16 PE=1 SV=2	1.7e-31	129	tr|G4VLA6|G4VLA6_SCHMA Ubiquitin-specific peptidase 16 (C19 family) OS=Schistosoma mansoni GN=Smp_074200.1 PE=3 SV=1	8.84e-146	435	gi|1084299535|ref|XP_018652860.1| ubiquitin-specific peptidase 16 (C19 family) [Schistosoma mansoni]	4.72482e-154	454.907	Ubiquitin carboxyl-terminal hydrolase	K11844
EWB00_000614	expressed conserved	0			no IPS match							gi|56759200|gb|AAW27740.1| SJCHGC01747 protein [Schistosoma japonicum]	0	669.848
EWB00_000615	Transmembrane 68	0	GO:0016021; GO:0016746; GO:0016747; GO:0008152		IPR007130 (PFAM); PTHR22753 (PANTHER); PTHR22753:SF1 (PANTHER); cd07987 (CDD)	sp|Q0VCR6|TMM68_BOVIN Transmembrane protein 68 OS=Bos taurus GN=TMEM68 PE=2 SV=1	2.18e-64	212	tr|C1L465|C1L465_SCHJA Transmembrane protein 68 OS=Schistosoma japonicum PE=2 SV=1	0	697	gi|226466716|emb|CAX69493.1| Transmembrane protein 68 [Schistosoma japonicum]	0	819.305
EWB00_000616	Zinc finger C2H2	0	GO:0003676		IPR013087 (SMART); G3DSA:3.30.160.60 (GENE3D); mobidb-lite (MOBIDB_LITE); mobidb-lite (MOBIDB_LITE); PTHR24409:SF295 (PANTHER); PTHR24409:SF295 (PANTHER); PTHR24409 (PANTHER); PTHR24409 (PANTHER); IPR013087 (PROSITE_PATTERNS); IPR036236 (SUPERFAMILY)							gi|844842365|ref|XP_012793534.1| hypothetical protein MS3_01951 [Schistosoma haematobium]	0	1122.46
EWB00_000617	DNA-directed RNA polymerase II subunit RPB4	7.52e-90	GO:0016607; GO:0005829; GO:0031369; GO:0031990; GO:0000288; GO:0005730; GO:0006206; GO:0005634; GO:0000932; GO:0000166; GO:0005654; GO:0003727; GO:0005665; GO:0006367; GO:0006366; GO:0045948; GO:0003899; GO:0006144; GO:0003697; GO:0034402	E2.7.7.6	IPR006590 (SMART); IPR005574 (PFAM); IPR038324 (G3DSA:1.20.1250.GENE3D); PTHR21297:SF0 (PANTHER); PTHR21297 (PANTHER); IPR010997 (SUPERFAMILY)	sp|Q9D7M8|RPB4_MOUSE DNA-directed RNA polymerase II subunit RPB4 OS=Mus musculus GN=Polr2d PE=1 SV=2	1.32e-38	131	tr|G4VLA9|G4VLA9_SCHMA Putative dna-directed RNA polymerase II OS=Schistosoma mansoni GN=Smp_074230 PE=4 SV=1	1.32e-78	238	gi|1084299541|ref|XP_018652863.1| putative dna-directed RNA polymerase II [Schistosoma mansoni]	7.51863e-90	265.003	RNA polymerase Rpb4	K03012
EWB00_000618	growth arrest and DNA damage-inducible s-interacting 1-like	6.84e-175	GO:0005634; GO:0007049		G3DSA:1.20.58.1430 (GENE3D); IPR018472 (PFAM); IPR018472 (PANTHER)							gi|226482582|emb|CAX73890.1| hypothetical protein [Schistosoma japonicum]	6.84238e-175	487.649	Growth arrest and DNA-damage-inducible proteins-interacting protein 1
EWB00_000619	Histone-binding RBBP4	0	GO:0035098; GO:0000790; GO:0031497; GO:0007049; GO:0008094; GO:0032991; GO:0016581; GO:0006338; GO:0006336; GO:0005634; GO:0006335; GO:0016589; GO:0005654; GO:0006355; GO:0006260; GO:0006351; GO:0005515; GO:0033186; GO:0000978; GO:0042826; GO:0005829; GO:0005524		IPR020472 (PRINTS); IPR001680 (SMART); IPR015943 (G3DSA:2.130.10.GENE3D); IPR022052 (PFAM); IPR001680 (PFAM); PTHR22850:SF90 (PANTHER); PTHR22850 (PANTHER); IPR019775 (PROSITE_PATTERNS); IPR019775 (PROSITE_PATTERNS); IPR019775 (PROSITE_PATTERNS); IPR001680 (PROSITE_PROFILES); IPR001680 (PROSITE_PROFILES); IPR001680 (PROSITE_PROFILES); IPR017986 (PROSITE_PROFILES); IPR001680 (PROSITE_PROFILES); IP…	sp|Q60972|RBBP4_MOUSE Histone-binding protein RBBP4 OS=Mus musculus GN=Rbbp4 PE=1 SV=5	0	759	tr|A0A095BXL6|A0A095BXL6_SCHHA Histone-binding protein RBBP4 OS=Schistosoma haematobium GN=MS3_01949 PE=4 SV=1	0	876	gi|844842359|ref|XP_012793532.1| Histone-binding protein RBBP4 [Schistosoma haematobium]	0	876.315	Histone-binding protein RBBP4 or subunit C of CAF1 complex; WD domain, G-beta repeat	K10752
EWB00_000620	Microtubule-associated 2	1.19e-163	GO:1901953; GO:0150014; GO:1904527; GO:0031115; GO:0044307; GO:0015631; GO:0030425; GO:1903827; GO:0015630; GO:0000226; GO:0031175; GO:0005874; GO:0005875; GO:0015629; GO:0005737; GO:0032355; GO:0007026; GO:0003779; GO:0043005; GO:0021954; GO:0043025; GO:2000575; GO:0150001; GO:0150002; GO:1902737; GO:0005791; GO:0005790; GO:0032839; GO:0008017; GO:0032570; GO:0043203; GO:0044294; GO:0019901; GO:…		IPR001084 (PFAM); mobidb-lite (MOBIDB_LITE); mobidb-lite (MOBIDB_LITE); mobidb-lite (MOBIDB_LITE); PTHR11501:SF17 (PANTHER); PTHR11501 (PANTHER); IPR001084 (PROSITE_PATTERNS); IPR001084 (PROSITE_PATTERNS); IPR001084 (PROSITE_PROFILES); IPR001084 (PROSITE_PROFILES); IPR001084 (PROSITE_PROFILES)	sp|P15146|MTAP2_RAT Microtubule-associated protein 2 OS=Rattus norvegicus GN=Map2 PE=1 SV=3	2.78e-27	118	tr|A0A183NRN4|A0A183NRN4_9TREM Microtubule-associated protein OS=Schistosoma mattheei PE=4 SV=1	3.55e-128	385	gi|76156983|gb|AAX28059.2| SJCHGC06603 protein, partial [Schistosoma japonicum]	1.18923e-163	466.463	Tau and MAP protein, tubulin-binding repeat	K04380
EWB00_000621	expressed conserved	5.49e-177	GO:0016021; GO:0016020		IPR013883 (PFAM); mobidb-lite (MOBIDB_LITE)				tr|Q5DAK3|Q5DAK3_SCHJA SJCHGC01535 protein OS=Schistosoma japonicum PE=2 SV=1	1.98e-142	407	gi|56758026|gb|AAW27153.1| SJCHGC01535 protein [Schistosoma japonicum]	5.49247e-177	493.426	Transcription factor Iwr1
EWB00_000622	phosphatidylinositol binding clathrin assembly	0	GO:0005794; GO:0009791; GO:0048268; GO:0030276; GO:0005905; GO:0010940; GO:1902683; GO:1903539; GO:0048488; GO:0030136; GO:0040011; GO:0042734; GO:0006898; GO:0005545; GO:0006511		Coil (COILS); Coil (COILS); Coil (COILS); Coil (COILS); Coil (COILS); Coil (COILS); Coil (COILS); Coil (COILS); Coil (COILS); IPR013809 (SMART); IPR021656 (PFAM); IPR035892 (G3DSA:2.60.40.GENE3D); IPR035892 (G3DSA:2.60.40.GENE3D); IPR014712 (G3DSA:1.20.58.GENE3D); IPR011417 (PFAM); IPR008942 (G3DSA:1.25.40.GENE3D); mobidb-lite (MOBIDB_LITE); mobidb-lite (MOBIDB_LITE); mobidb-lite (MOBIDB_LITE); m…	sp|Q9XZI6|PICAL_CAEEL Phosphatidylinositol-binding clathrin assembly protein unc-11 OS=Caenorhabditis elegans GN=unc-11 PE=1 SV=1	3.29e-103	347				gi|1084299559|ref|XP_018652872.1| putative phosphatidylinositol-binding clathrin assembly protein [Schistosoma mansoni]	0	1044.65	ANTH domain; First C2 domain of RPGR-interacting protein 1	K20043
EWB00_000625	SJCHGC00851 partial	1.51e-131			no IPS match							gi|226489548|emb|CAX75918.1| hypothetical protein [Schistosoma japonicum]	1.51267e-131	374.4
EWB00_000627	---NA---				no IPS match
EWB00_000628	Nuclear envelope phosphatase-regulatory subunit 1	7.29e-91	GO:0005737; GO:0006629; GO:0016021; GO:0031965; GO:0010867; GO:0071595; GO:0035307		IPR019168 (PFAM); PTHR20996 (PANTHER)	sp|Q561X0|NEPR1_DANRE Nuclear envelope phosphatase-regulatory subunit 1 OS=Danio rerio GN=cnep1r1 PE=2 SV=1	1.06e-35	122	tr|Q5DHT8|Q5DHT8_SCHJA SJCHGC07079 protein OS=Schistosoma japonicum PE=2 SV=1	1.14e-77	234	gi|56752813|gb|AAW24618.1| SJCHGC07079 protein [Schistosoma japonicum]	7.29197e-91	266.159	Transmembrane protein 188
EWB00_000629	SJCHGC03618 partial	0			mobidb-lite (MOBIDB_LITE); mobidb-lite (MOBIDB_LITE); mobidb-lite (MOBIDB_LITE); mobidb-lite (MOBIDB_LITE)							gi|844833845|ref|XP_012791712.1| hypothetical protein MS3_00053 [Schistosoma haematobium]	0	1165.98
EWB00_000630	Pre-mRNA-splicing factor 38B	0	GO:0071011; GO:0008380; GO:0006397		Coil (COILS); IPR005037 (PFAM); mobidb-lite (MOBIDB_LITE); IPR005037 (PANTHER); PTHR23142:SF2 (PANTHER)	sp|Q80SY5|PR38B_MOUSE Pre-mRNA-splicing factor 38B OS=Mus musculus GN=Prpf38b PE=1 SV=1	2.29e-87	274	tr|C1LKA9|C1LKA9_SCHJA Pre-mRNA-splicing factor 38B OS=Schistosoma japonicum PE=2 SV=1	2.14e-160	457	gi|226486942|emb|CAX75137.1| Pre-mRNA-splicing factor 38B [Schistosoma japonicum]	0	638.262	PRP38 family	K12850
EWB00_000631	dead box ATP-dependent RNA helicase	0	GO:0045445; GO:0003676; GO:2001014; GO:0005737; GO:0000381; GO:0000380; GO:0030520; GO:0005730; GO:0005634; GO:0003713; GO:0006364; GO:0010501; GO:0005524; GO:0016607; GO:0004004; GO:0045893; GO:0010586; GO:0061614; GO:0051607; GO:0005829; GO:0030521; GO:0000398; GO:0001837; GO:0006357; GO:0045944; GO:0003723; GO:0031047		IPR014001 (SMART); IPR001650 (SMART); IPR001650 (PFAM); G3DSA:3.40.50.300 (GENE3D); G3DSA:3.40.50.300 (GENE3D); IPR011545 (PFAM); mobidb-lite (MOBIDB_LITE); PTHR24031 (PANTHER); PTHR24031:SF558 (PANTHER); IPR000629 (PROSITE_PATTERNS); IPR001650 (PROSITE_PROFILES); IPR014001 (PROSITE_PROFILES); cd00268 (CDD); IPR001650 (CDD); IPR027417 (SUPERFAMILY)	sp|Q501J6|DDX17_MOUSE Probable ATP-dependent RNA helicase DDX17 OS=Mus musculus GN=Ddx17 PE=1 SV=1	5.4e-145	444				gi|1084289723|ref|XP_018647965.1| putative dead box ATP-dependent RNA helicase [Schistosoma mansoni]	0	1220.68	DEAD/DEAH box helicase; Helicase conserved C-terminal domain	K13178
EWB00_000632	Voltage-dependent calcium channel type A subunit alpha-1	0	GO:0005891; GO:0005509; GO:0034765; GO:0008331; GO:0005245; GO:0086010; GO:0070588		Coil (COILS); Coil (COILS); IPR002077 (PRINTS); IPR014873 (SMART); IPR014873 (PFAM); G3DSA:1.10.287.70 (GENE3D); G3DSA:1.10.238.10 (GENE3D); IPR005821 (PFAM); IPR031649 (PFAM); IPR027359 (G3DSA:1.20.120.GENE3D); mobidb-lite (MOBIDB_LITE); IPR005447 (PTHR10037:PANTHER); PTHR10037 (PANTHER); IPR005447 (PTHR10037:PANTHER); PTHR10037 (PANTHER); IPR002048 (PROSITE_PROFILES); SSF81324 (SUPERFAMILY); SS…	sp|C9D7C2|CAC1A_APIME Voltage-dependent calcium channel type A subunit alpha-1 OS=Apis mellifera GN=CAC PE=2 SV=1	0	1240	tr|Q963L8|Q963L8_SCHMA High voltage-activated calcium channel Cav2A OS=Schistosoma mansoni PE=2 SV=1	0	2727	gi|15127836|gb|AAK84311.1|AF361883_1 high voltage-activated calcium channel Cav2A [Schistosoma mansoni]	0	2900.54	Polycystin cation channel; Voltage gated calcium channel IQ domain; Voltage-dependent L-type calcium channel, IQ-associated; Ion transport protein	K04849
EWB00_000633	Centrosomal of 104 kDa	0	GO:0016021; GO:0005814; GO:0000922; GO:0005515; GO:0005929; GO:0016596; GO:0016595; GO:0016594		Coil (COILS); Coil (COILS); IPR011989 (G3DSA:1.25.10.GENE3D); IPR001943 (PFAM); mobidb-lite (MOBIDB_LITE); mobidb-lite (MOBIDB_LITE); PTHR13371 (PANTHER); PTHR13371:SF0 (PANTHER); IPR001943 (PROSITE_PROFILES); IPR008979 (SUPERFAMILY)	sp|D3Z8X7|CE104_RAT Centrosomal protein of 104 kDa OS=Rattus norvegicus GN=Cep104 PE=2 SV=3	1.83e-154	484				gi|844833719|ref|XP_012791680.1| Centrosomal protein of 104 kDa [Schistosoma haematobium]	0	1065.83	UvrB/uvrC motif	K16458
EWB00_000634	Conserved oligomeric Golgi complex subunit 5	0	GO:0005794; GO:0006891; GO:0017119; GO:0048219; GO:0005829; GO:0000139; GO:0005654; GO:0015031		IPR019465 (PANTHER)	sp|Q8C0L8|COG5_MOUSE Conserved oligomeric Golgi complex subunit 5 OS=Mus musculus GN=Cog5 PE=1 SV=3	4e-52	199	tr|A0A095BSY4|A0A095BSY4_SCHHA Conserved oligomeric Golgi complex subunit 5 OS=Schistosoma haematobium GN=MS3_00049 PE=4 SV=1	0	1253	gi|844833831|ref|XP_012791708.1| Conserved oligomeric Golgi complex subunit 5 [Schistosoma haematobium]	0	1301.96		K20292
EWB00_000635	ATP-dependent RNA helicase DDX54	0	GO:0005794; GO:0030331; GO:0016070; GO:0004004; GO:0005737; GO:0005730; GO:0006396; GO:0005634; GO:0003714; GO:0006355; GO:0003723; GO:0005102; GO:0010501; GO:0005524; GO:0006351		Coil (COILS); IPR014001 (SMART); IPR001650 (SMART); G3DSA:3.40.50.300 (GENE3D); IPR001650 (PFAM); G3DSA:3.40.50.300 (GENE3D); IPR011545 (PFAM); IPR033517 (PTHR24031:PANTHER); PTHR24031 (PANTHER); IPR014014 (PROSITE_PROFILES); IPR014001 (PROSITE_PROFILES); IPR001650 (PROSITE_PROFILES); IPR001650 (CDD); cd00268 (CDD); IPR027417 (SUPERFAMILY)	sp|Q8K4L0|DDX54_MOUSE ATP-dependent RNA helicase DDX54 OS=Mus musculus GN=Ddx54 PE=1 SV=1	0	538	tr|A0A094ZGE2|A0A094ZGE2_SCHHA ATP-dependent RNA helicase DDX54 OS=Schistosoma haematobium GN=MS3_00007 PE=4 SV=1	0	1084	gi|1084289707|ref|XP_018647957.1| putative dead box ATP-dependent RNA helicase [Schistosoma mansoni]	0	1129.39	DEAD/DEAH box helicase; Helicase conserved C-terminal domain	K14808
EWB00_000636	Coatomer subunit zeta-1	7.51e-81	GO:0006891; GO:0006890; GO:0016192; GO:0006886; GO:0000139; GO:0030117; GO:0030126; GO:1901998		IPR022775 (PFAM); G3DSA:3.30.450.60 (GENE3D); PTHR11043 (PANTHER); IPR000804 (PROSITE_PATTERNS); IPR011012 (SUPERFAMILY)	sp|P35604|COPZ1_BOVIN Coatomer subunit zeta-1 OS=Bos taurus GN=COPZ1 PE=1 SV=2	7.23e-45	147	tr|Q5DF57|Q5DF57_SCHJA Coatomer subunit zeta-1 OS=Schistosoma japonicum PE=2 SV=1	3.44e-80	243	gi|56754728|gb|AAW25549.1| SJCHGC05794 protein [Schistosoma japonicum]	7.50856e-81	243.047	Clathrin adaptor complex small chain	K20472
EWB00_000637	GPI transamidase component PIG-T	0	GO:0005737; GO:0030182; GO:0031410; GO:0003923; GO:0051402; GO:0042765; GO:0016255		G3DSA:3.40.50.150 (GENE3D); IPR019410 (PFAM); IPR007245 (PFAM); IPR007245 (PANTHER); cd02440 (CDD); IPR029063 (SUPERFAMILY)	sp|Q8BXQ2|PIGT_MOUSE GPI transamidase component PIG-T OS=Mus musculus GN=Pigt PE=1 SV=2	1.47e-79	270				gi|1084289699|ref|XP_018647953.1| hypothetical protein Smp_020210 [Schistosoma mansoni]	0	955.666	Gpi16 subunit, GPI transamidase component; Ribosomal protein L11 methyltransferase (PrmA); Lysine methyltransferase	K05292
EWB00_000638	---NA---				no IPS match
EWB00_000639	vasohibin-2 isoform X1	7.21e-163	GO:0005737; GO:0016021; GO:0045766; GO:0001938; GO:0005576; GO:0060716; GO:0000768; GO:0045026; GO:0001937; GO:0016525		IPR028131 (PFAM); IPR028131 (PANTHER)	sp|Q86V25|VASH2_HUMAN Vasohibin-2 OS=Homo sapiens GN=VASH2 PE=1 SV=2	8.19e-45	159	tr|A9JJD6|A9JJD6_SCHMA Vasohibin-like protein OS=Schistosoma mansoni GN=vasl PE=2 SV=1	2.94e-152	439	gi|162286774|emb|CAM34688.1| vasohibin-like protein [Schistosoma mansoni]	7.20868e-163	464.922	Vasohibin
EWB00_000640	#NAME?	0	GO:0090502; GO:0006497; GO:0016055; GO:0032281; GO:0005783; GO:0000213; GO:0009100; GO:0016021; GO:0051252; GO:0000214; GO:0060070; GO:0016740; GO:0030176; GO:0003676; GO:0006388; GO:1990698; GO:0045234; GO:0005789; GO:0017147	E3.1.27.9	IPR004299 (PFAM); mobidb-lite (MOBIDB_LITE); PTHR13906:SF12 (PANTHER); PTHR13906 (PANTHER)	sp|Q9H237|PORCN_HUMAN Protein-serine O-palmitoleoyltransferase porcupine OS=Homo sapiens GN=PORCN PE=1 SV=2	1.65e-45	169	tr|A0A219LX43|A0A219LX43_SCHJA Porcupine OS=Schistosoma japonicum PE=2 SV=1	0	972	gi|818213046|gb|AKG26096.1| porcupine [Schistosoma japonicum]	0	1050.81	MBOAT, membrane-bound O-acyltransferase family	K00181
EWB00_000641	zinc finger	0	GO:0090502; GO:0005730; GO:0000213; GO:0005634; GO:0051252; GO:0000214; GO:0005654; GO:0003676; GO:0006388; GO:0000379; GO:0016829; GO:0006397	E3.1.27.9	IPR013087 (SMART); PF00096 (PFAM); IPR011856 (G3DSA:3.40.1350.GENE3D); G3DSA:3.30.160.60 (GENE3D); G3DSA:3.30.160.60 (GENE3D); IPR006677 (PFAM); PTHR13070 (PANTHER); IPR013087 (PROSITE_PATTERNS); IPR013087 (PROSITE_PROFILES); IPR036167 (SUPERFAMILY); IPR036236 (SUPERFAMILY)	sp|Q9BSV6|SEN34_HUMAN tRNA-splicing endonuclease subunit Sen34 OS=Homo sapiens GN=TSEN34 PE=1 SV=1	3.85e-11	69.3	tr|G4V8D0|G4V8D0_SCHMA Putative zinc finger protein OS=Schistosoma mansoni GN=Smp_133180.1 PE=4 SV=1	0	1181	gi|1084289693|ref|XP_018647950.1| LOW QUALITY PROTEIN: putative zinc finger protein [Schistosoma mansoni]	0	1242.25	tRNA intron endonuclease, catalytic C-terminal domain; Zinc finger, C2H2 type; C2H2-type zinc finger	K00181
EWB00_000642	zinc finger	3.98e-99	GO:0090501; GO:0016020		no IPS match							gi|844833765|ref|XP_012791691.1| hypothetical protein MS3_00031 [Schistosoma haematobium]	3.97532e-99	298.901
EWB00_000643	Muscle calcium channel subunit alpha-1	0	GO:1990454; GO:0030315; GO:0008331; GO:0006816; GO:0005891; GO:0005886; GO:0034765; GO:0086010; GO:0005737; GO:0006936; GO:0070588; GO:0031674; GO:0071313; GO:0005509; GO:0005245; GO:0046872; GO:0005516		Coil (COILS); IPR002077 (PRINTS); IPR014873 (SMART); IPR031649 (PFAM); IPR014873 (PFAM); G3DSA:1.10.238.10 (GENE3D); IPR027359 (G3DSA:1.20.120.GENE3D); IPR027359 (G3DSA:1.20.120.GENE3D); IPR005821 (PFAM); G3DSA:1.10.287.70 (GENE3D); mobidb-lite (MOBIDB_LITE); mobidb-lite (MOBIDB_LITE); mobidb-lite (MOBIDB_LITE); PTHR10037 (PANTHER); PTHR10037:SF228 (PANTHER); SSF81324 (SUPERFAMILY); SSF81324 (SUP…	sp|Q13698|CAC1S_HUMAN Voltage-dependent L-type calcium channel subunit alpha-1S OS=Homo sapiens GN=CACNA1S PE=1 SV=4	0	1093	tr|Q963L7|Q963L7_SCHMA Voltage-dependent L-type calcium channel subunit alpha OS=Schistosoma mansoni PE=2 SV=1	0	2279	gi|15127838|gb|AAK84312.1|AF361884_1 high voltage-activated calcium channel Cav1 [Schistosoma mansoni]	0	2477.2	Polycystin cation channel; Voltage gated calcium channel IQ domain; Voltage-dependent L-type calcium channel, IQ-associated; Ion transport protein	K04851
EWB00_000645	striatin	0	GO:0007626; GO:0016020; GO:0030331; GO:0008285; GO:0016358; GO:0045211; GO:0014069; GO:0005923; GO:0005737; GO:0043197; GO:0016055; GO:0070830; GO:0070016; GO:0051721; GO:0005515; GO:0044877; GO:0043025; GO:0005516		IPR020472 (PRINTS); IPR001680 (SMART); IPR015943 (G3DSA:2.130.10.GENE3D); IPR015943 (G3DSA:2.130.10.GENE3D); IPR001680 (PFAM); PTHR15653 (PANTHER); IPR019775 (PROSITE_PATTERNS); IPR019775 (PROSITE_PATTERNS); IPR019775 (PROSITE_PATTERNS); IPR001680 (PROSITE_PROFILES); IPR017986 (PROSITE_PROFILES); IPR001680 (PROSITE_PROFILES); IPR001680 (PROSITE_PROFILES); IPR001680 (PROSITE_PROFILES); cd00200 (CD…	sp|O43815|STRN_HUMAN Striatin OS=Homo sapiens GN=STRN PE=1 SV=4	3.49e-101	329	tr|G4V8B2|G4V8B2_SCHMA Putative striatin OS=Schistosoma mansoni GN=Smp_141040 PE=4 SV=1	0	821	gi|1084289657|ref|XP_018647932.1| LOW QUALITY PROTEIN: putative striatin [Schistosoma mansoni]	0	907.901	Anaphase-promoting complex subunit 4 WD40 domain; WD domain, G-beta repeat	K17608
EWB00_000646	14-3-3 zeta isoform X2	2.84e-176	GO:0005737; GO:0004497; GO:0019904; GO:0055114		Coil (COILS); IPR000308 (PRINTS); IPR023410 (SMART); IPR000308 (PIRSF); IPR036815 (G3DSA:1.20.190.GENE3D); IPR023410 (PFAM); IPR000308 (PANTHER); IPR023409 (PROSITE_PATTERNS); cd08774 (CDD); IPR036815 (SUPERFAMILY)	sp|Q2F637|1433Z_BOMMO 14-3-3 protein zeta OS=Bombyx mori GN=14-3-3zeta PE=2 SV=2	9.82e-98	288	tr|Q5DBQ9|Q5DBQ9_SCHJA SJCHGC01755 protein OS=Schistosoma japonicum GN=ywhae-prov PE=2 SV=1	2.93e-175	491	gi|56757151|gb|AAW26747.1| SJCHGC01755 protein [Schistosoma japonicum]	2.84033e-176	491.886	14-3-3 protein	K06630
EWB00_000647	---NA---				no IPS match
EWB00_000649	vacuolar sorting associated 11	3.03e-124	GO:0007032; GO:0030897; GO:0030674; GO:0006904; GO:0006886; GO:0035542; GO:0007040; GO:0005768		IPR016528 (PTHR23323:PANTHER); PTHR23323 (PANTHER)							gi|226486926|emb|CAX74540.1| hypothetical protein [Schistosoma japonicum]	3.02556e-124	367.851
EWB00_000650	---NA---				mobidb-lite (MOBIDB_LITE)
EWB00_000653	5-hydroxytryptamine receptor-like	3.36e-102	GO:0004930; GO:0030594; GO:0098664; GO:0007268; GO:0016021; GO:0005886; GO:0007187; GO:0004993		IPR000276 (PRINTS); G3DSA:1.20.120.10 (GENE3D); G3DSA:1.20.1070.10 (GENE3D); IPR000276 (PFAM); mobidb-lite (MOBIDB_LITE); PTHR24247:SF117 (PANTHER); PTHR24247 (PANTHER); IPR000276 (PROSITE_PATTERNS); IPR017452 (PROSITE_PROFILES); cd15331 (CDD); SSF81321 (SUPERFAMILY)	sp|Q25414|5HTR_LYMST 5-hydroxytryptamine receptor OS=Lymnaea stagnalis PE=2 SV=1	1.41e-49	182				gi|358335882|dbj|GAA54477.1| 5-hydroxytryptamine receptor 1 [Clonorchis sinensis]	3.36418e-102	330.872	Serpentine type 7TM GPCR chemoreceptor Srsx; 7 transmembrane receptor (rhodopsin family)	K04153
EWB00_000655	---NA---				no IPS match
EWB00_000656	---NA---		GO:0015813; GO:0030425; GO:0045202; GO:1990030; GO:0030054; GO:0005737; GO:0090102; GO:0043679; GO:0031410; GO:0016021; GO:0097451; GO:0043025; GO:0015293; GO:0007605; GO:0005313; GO:0006814; GO:0060076; GO:0043204; GO:0030672; GO:0007420; GO:0003407; GO:0097440; GO:0097441; GO:0005771		no IPS match	sp|Q8BFU8|VGLU3_MOUSE Vesicular glutamate transporter 3 OS=Mus musculus GN=Slc17a8 PE=2 SV=1	5.44e-28	93.6
EWB00_000657	---NA---				mobidb-lite (MOBIDB_LITE)
EWB00_000659	hypothetical protein MS3_03707	9.87e-171	GO:0016021		G3DSA:1.20.1070.10 (GENE3D); mobidb-lite (MOBIDB_LITE); IPR017452 (PROSITE_PROFILES); SSF81321 (SUPERFAMILY)							gi|844848922|ref|XP_012795218.1| hypothetical protein MS3_03707 [Schistosoma haematobium]	9.87318e-171	493.426
EWB00_000660	Cell number regulator 11	4.01e-115	GO:0016020		IPR006461 (PFAM); IPR006461 (TIGRFAM); PTHR15907:SF89 (PANTHER); IPR006461 (PANTHER)				tr|A0A095AMN9|A0A095AMN9_SCHHA Cell number regulator 11 OS=Schistosoma haematobium GN=MS3_03699 PE=4 SV=1	9.5e-107	322	gi|844848914|ref|XP_012795216.1| Cell number regulator 11 [Schistosoma haematobium]	4.00596e-115	342.043	PLAC8 family
EWB00_000661	zinc finger	0	GO:0007498; GO:1902230; GO:0060021; GO:0060972; GO:2000810; GO:0001837; GO:0001078; GO:0001649; GO:0005737; GO:0043565; GO:0001707; GO:0000122; GO:0005634; GO:0070828; GO:0046872; GO:0000982; GO:0061314; GO:0030335; GO:0060536; GO:0060707; GO:0019900; GO:0045892; GO:0043518; GO:0031069; GO:0010957; GO:0005721; GO:0001227; GO:0016477; GO:0010718; GO:0005829; GO:0060806; GO:0003198; GO:0006357; GO:…		IPR013087 (SMART); G3DSA:3.30.160.60 (GENE3D); PF00096 (PFAM); G3DSA:3.30.160.60 (GENE3D); G3DSA:3.30.160.60 (GENE3D); G3DSA:3.30.160.60 (GENE3D); mobidb-lite (MOBIDB_LITE); PTHR44037 (PANTHER); PTHR44037:SF2 (PANTHER); IPR013087 (PROSITE_PATTERNS); IPR013087 (PROSITE_PATTERNS); IPR013087 (PROSITE_PATTERNS); IPR013087 (PROSITE_PROFILES); IPR013087 (PROSITE_PROFILES); IPR013087 (PROSITE_PROFILES);…	sp|Q02085|SNAI1_MOUSE Zinc finger protein SNAI1 OS=Mus musculus GN=Snai1 PE=1 SV=1	2.13e-41	154				gi|844848910|ref|XP_012795215.1| Protein snail Sna [Schistosoma haematobium]	0	656.366	Zinc-finger double domain; Zinc-finger double-stranded RNA-binding; Zinc finger, C2H2 type; Zinc-finger of C2H2 type; C2H2-type zinc finger	K05706
EWB00_000662	SJCHGC09622 partial	8.35e-124			mobidb-lite (MOBIDB_LITE); mobidb-lite (MOBIDB_LITE)				tr|Q5C4H0|Q5C4H0_SCHJA SJCHGC09622 protein (Fragment) OS=Schistosoma japonicum PE=2 SV=2	2.36e-102	311	gi|76153879|gb|AAX25455.2| SJCHGC09622 protein, partial [Schistosoma japonicum]	8.34575e-124	364.385
EWB00_000663	Huntingtin	0	GO:0005737; GO:0048513; GO:0005488; GO:0005634; GO:0008134		IPR000091 (PRINTS); mobidb-lite (MOBIDB_LITE); mobidb-lite (MOBIDB_LITE); IPR028426 (PANTHER); IPR021133 (PROSITE_PROFILES); IPR016024 (SUPERFAMILY)	sp|P51112|HD_TAKRU Huntingtin OS=Takifugu rubripes GN=htt PE=3 SV=1	3.61e-21	107	tr|A0A095C6Y3|A0A095C6Y3_SCHHA Huntingtin OS=Schistosoma haematobium GN=MS3_06168 PE=4 SV=1	0	4657	gi|844859310|ref|XP_012797580.1| Huntingtin [Schistosoma haematobium]	0	4937.09		K04533
EWB00_000664	zinc finger partial	3.61e-94			no IPS match							gi|844859306|ref|XP_012797579.1| hypothetical protein MS3_06171 [Schistosoma haematobium]	3.60508e-94	277.33
EWB00_000665	Dynein assembly factor with WDR repeat domains 1	0	GO:0005737; GO:0005515; GO:0005929		IPR020472 (PRINTS); IPR001680 (SMART); IPR015943 (G3DSA:2.130.10.GENE3D); IPR015943 (G3DSA:2.130.10.GENE3D); IPR015943 (G3DSA:2.130.10.GENE3D); IPR001680 (PFAM); IPR019775 (PROSITE_PATTERNS); IPR019775 (PROSITE_PATTERNS); IPR019775 (PROSITE_PATTERNS); IPR019775 (PROSITE_PATTERNS); IPR019775 (PROSITE_PATTERNS); IPR001680 (PROSITE_PROFILES); IPR017986 (PROSITE_PROFILES); IPR001680 (PROSITE_PROFILES…	sp|Q6P2Y2|DAW1_XENTR Dynein assembly factor with WDR repeat domains 1 OS=Xenopus tropicalis GN=daw1 PE=2 SV=1	0	540	tr|G4V7M5|G4V7M5_SCHMA Putative wd-repeat protein OS=Schistosoma mansoni GN=Smp_080320 PE=4 SV=1	0	815	gi|1084289425|ref|XP_018647816.1| putative wd-repeat protein [Schistosoma mansoni]	0	815.068	WD40-like domain; Nucleoporin Nup120/160; Anaphase-promoting complex subunit 4 WD40 domain; WD domain, G-beta repeat; WD40 region of Ge1, enhancer of mRNA-decapping protein	K19760
EWB00_000666	LIM homeobox Lhx3-like	1.45e-146	GO:0043565; GO:0005634; GO:0006355; GO:0006351; GO:0046872		IPR001781 (SMART); IPR001356 (SMART); G3DSA:2.10.110.10 (GENE3D); IPR001781 (PFAM); IPR001356 (PFAM); G3DSA:1.10.10.60 (GENE3D); G3DSA:2.10.110.10 (GENE3D); mobidb-lite (MOBIDB_LITE); PTHR24208 (PANTHER); PTHR24208:SF91 (PANTHER); IPR001781 (PROSITE_PATTERNS); IPR017970 (PROSITE_PATTERNS); IPR001781 (PROSITE_PROFILES); IPR001356 (PROSITE_PROFILES); IPR001781 (PROSITE_PROFILES); cd09376 (CDD); IPR…	sp|P36200|LHX3_XENLA LIM/homeobox protein Lhx3 OS=Xenopus laevis GN=lhx3 PE=1 SV=1	1.9e-96	302				gi|844859295|ref|XP_012797576.1| LIM/homeobox protein Lhx3, partial [Schistosoma haematobium]	1.44587e-146	428.328	LIM domain; Homeobox domain	K09374
EWB00_000668	Propionyl- carboxylase alpha mitochondrial	0	GO:0006633; GO:0006574; GO:0004658; GO:0006552; GO:0006550; GO:0009343; GO:0005759; GO:0004075; GO:0046872; GO:0005524	E6.4.1.3; E6.3.4.14	IPR005482 (SMART); IPR000571 (SMART); IPR000089 (PFAM); IPR005481 (PFAM); G3DSA:2.40.50.100 (GENE3D); G3DSA:4.10.1000.10 (GENE3D); IPR005479 (PFAM); G3DSA:3.30.470.20 (GENE3D); IPR013815 (G3DSA:3.30.1490.GENE3D); IPR005482 (PFAM); G3DSA:3.40.50.20 (GENE3D); IPR000571 (PFAM); mobidb-lite (MOBIDB_LITE); PTHR18866:SF104 (PANTHER); PTHR18866 (PANTHER); IPR005479 (PROSITE_PATTERNS); IPR005479 (PROSITE…	sp|Q612F5|PCCA_CAEBR Propionyl-CoA carboxylase alpha chain, mitochondrial OS=Caenorhabditis briggsae GN=pcca-1 PE=3 SV=1	0	744				gi|1084289421|ref|XP_018647814.1| LOW QUALITY PROTEIN: putative propionyl-CoA carboxylase alpha subunit [Schistosoma mansoni]	0	1243.8	Biotin carboxylase C-terminal domain; D-ala D-ala ligase C-terminus; Biotin carboxylase, N-terminal domain; ATP-grasp domain; Biotin-requiring enzyme; Carbamoyl-phosphate synthase L chain, ATP binding domain; Zinc finger C-x8-C-x5-C-x3-H type (and similar)	K01965
EWB00_000669	transcription initiation factor IIA subunit partial	0	GO:0017025; GO:0006446; GO:0003677; GO:0045893; GO:0001103; GO:0005654; GO:0005840; GO:0005829; GO:0003713; GO:0005672; GO:0006355; GO:0006367; GO:0006366; GO:0005669; GO:0042795; GO:0046982; GO:0008134; GO:0003743		IPR004855 (SMART); IPR009088 (G3DSA:2.30.18.GENE3D); IPR004855 (PFAM); G3DSA:1.10.287.100 (GENE3D); mobidb-lite (MOBIDB_LITE); mobidb-lite (MOBIDB_LITE); PTHR12694:SF8 (PANTHER); PTHR12694 (PANTHER); IPR004855 (CDD); IPR004855 (CDD); IPR009088 (SUPERFAMILY); SSF47396 (SUPERFAMILY)	sp|P52655|TF2AA_HUMAN Transcription initiation factor IIA subunit 1 OS=Homo sapiens GN=GTF2A1 PE=1 SV=1	9.86e-22	100				gi|1084289417|ref|XP_018647812.1| putative tfiia large subunit [Schistosoma mansoni]	0	929.858	Transcription factor IIA, alpha/beta subunit	K03122
EWB00_000671	---NA---				no IPS match
EWB00_000672	solute carrier family 12 member 6 isoform X7	0	GO:0051452; GO:0006813; GO:0006812; GO:0007268; GO:0006821; GO:0005887; GO:0005886; GO:0032590; GO:0043204; GO:0008519; GO:0071477; GO:0015696; GO:1902476; GO:0015379; GO:0060996		IPR000076 (PRINTS); IPR004841 (PFAM); G3DSA:1.20.1740.10 (GENE3D); IPR018491 (PFAM); mobidb-lite (MOBIDB_LITE); mobidb-lite (MOBIDB_LITE); mobidb-lite (MOBIDB_LITE); PTHR11827 (PANTHER); PTHR11827:SF73 (PANTHER)	sp|Q63633|S12A5_RAT Solute carrier family 12 member 5 OS=Rattus norvegicus GN=Slc12a5 PE=1 SV=2	0	873	tr|A0A094ZXI2|A0A094ZXI2_SCHHA Solute carrier family 12 member 5 OS=Schistosoma haematobium GN=MS3_06245 PE=4 SV=1	0	2086	gi|844859555|ref|XP_012797645.1| Solute carrier family 12 member 5 [Schistosoma haematobium]	0	2087.38	Solute carrier family 12; Amino acid permease	K14427
EWB00_000673	Eukaryotic translation initiation factor 6	2.23e-178	GO:0042273; GO:0005737; GO:0005840; GO:0005730; GO:0007229; GO:0042256; GO:0043023; GO:0043022; GO:0006446; GO:0003743		IPR002769 (SMART); IPR002769 (PIRSF); IPR002769 (PFAM); IPR002769 (TIGRFAM); G3DSA:3.75.10.10 (GENE3D); IPR002769 (PANTHER); IPR002769 (HAMAP); IPR002769 (CDD); SSF55909 (SUPERFAMILY)	sp|Q6GR45|IF6_XENLA Eukaryotic translation initiation factor 6 OS=Xenopus laevis GN=eif6 PE=2 SV=1	1.2e-113	328	tr|C1LLB8|C1LLB8_SCHJA Eukaryotic translation initiation factor 6 OS=Schistosoma japonicum GN=TNeu062l19.1 PE=2 SV=1	1.06e-166	468	gi|226487262|emb|CAX75496.1| integrin beta 4 binding protein [Schistosoma japonicum]	2.22609e-178	496.508	eIF-6 family	K03264
EWB00_000674	fructose-2,6-bisphosphatase TIGAR	0	GO:0060576; GO:0016791; GO:0080090; GO:0016311; GO:0031323; GO:0010666; GO:0009410; GO:0030388; GO:0006096; GO:0006094; GO:0005737; GO:0005634; GO:0010332; GO:0005739; GO:0004083; GO:0071456; GO:0004619; GO:0043069; GO:1903301; GO:0071279; GO:2000378; GO:1902153; GO:0006914; GO:0006915; GO:0006974; GO:1901215; GO:0002931; GO:0043456; GO:0050896; GO:1901525; GO:0005741; GO:0004331; GO:1904024; GO:…	E5.4.2.1; E3.1.3.41	IPR013078 (SMART); IPR013078 (PFAM); IPR029033 (G3DSA:3.40.50.GENE3D); mobidb-lite (MOBIDB_LITE); PTHR23029:SF55 (PANTHER); PTHR23029 (PANTHER); IPR013078 (CDD); IPR029033 (SUPERFAMILY)	sp|Q1JQA7|TIGAR_BOVIN Fructose-2,6-bisphosphatase TIGAR OS=Bos taurus GN=TIGAR PE=2 SV=1	5.75e-22	97.1	tr|G4VRA6|G4VRA6_SCHMA Phosphoglycerate mutase OS=Schistosoma mansoni GN=Smp_180040 PE=4 SV=1	0	529	gi|1084304853|ref|XP_018655259.1| phosphoglycerate mutase [Schistosoma mansoni]	0	529.635	Histidine phosphatase superfamily (branch 1)	K14634
EWB00_000675	SUMO-conjugating enzyme UBC9-A	2.54e-121	GO:0060216; GO:0007059; GO:0016925; GO:0016874; GO:0036306; GO:0005737; GO:0007049; GO:0031625; GO:0061484; GO:0061630; GO:0005634; GO:0031099; GO:0019789; GO:0001947; GO:0051301; GO:0007088; GO:0005524		SM00212 (SMART); IPR016135 (G3DSA:3.10.110.GENE3D); IPR000608 (PFAM); IPR027230 (PANTHER); IPR023313 (PROSITE_PATTERNS); IPR000608 (PROSITE_PROFILES); IPR000608 (CDD); IPR016135 (SUPERFAMILY)	sp|Q9W6H5|UBC9A_DANRE SUMO-conjugating enzyme UBC9-A OS=Danio rerio GN=ube2ia PE=1 SV=1	2.74e-87	255	tr|C1LQM1|C1LQM1_SCHJA Lesswright OS=Schistosoma japonicum GN=lwr PE=2 SV=1	1.17e-120	345	gi|226471910|emb|CAX76993.1| lesswright [Schistosoma japonicum]	2.5449e-121	345.895	Ubiquitin-conjugating enzyme	K10577
EWB00_000676	Rhodopsin	0	GO:0008020; GO:0004930; GO:0009584; GO:0016021; GO:0007601; GO:0018298; GO:0007602; GO:0009881; GO:0007187; GO:0016918		IPR000276 (PRINTS); IPR000276 (PFAM); G3DSA:1.20.1070.10 (GENE3D); PTHR24240 (PANTHER); IPR027430 (PROSITE_PATTERNS); IPR000276 (PROSITE_PATTERNS); IPR017452 (PROSITE_PROFILES); cd15337 (CDD); SSF81321 (SUPERFAMILY)	sp|P09241|OPSD_ENTDO Rhodopsin OS=Enteroctopus dofleini GN=RHO PE=1 SV=1	7.35e-79	251	tr|C1LEE2|C1LEE2_SCHJA Opsin 4 (Melanopsin) OS=Schistosoma japonicum GN=Opn4 PE=2 SV=1	0	712	gi|226479150|emb|CAX73070.1| opsin 4 (melanopsin) [Schistosoma japonicum]	0	735.332	7 transmembrane receptor (rhodopsin family)	K04255
EWB00_000677	opsin-like receptor	0	GO:0008020; GO:0004930; GO:0009584; GO:0016021; GO:0007601; GO:0018298; GO:0007602; GO:0009881; GO:0007187; GO:0016918		IPR000276 (PRINTS); IPR000276 (SMART); IPR000276 (PFAM); G3DSA:1.20.1070.10 (GENE3D); PTHR24240 (PANTHER); IPR027430 (PROSITE_PATTERNS); IPR000276 (PROSITE_PATTERNS); IPR017452 (PROSITE_PROFILES); cd15337 (CDD); SSF81321 (SUPERFAMILY)	sp|P09241|OPSD_ENTDO Rhodopsin OS=Enteroctopus dofleini GN=RHO PE=1 SV=1	2.32e-102	313	tr|Q9NJC9|Q9NJC9_SCHMA RHO G-protein coupled receptor OS=Schistosoma mansoni GN=RHO PE=2 SV=1	0	668	gi|8132429|gb|AAF73286.1|AF155134_1 RHO G-protein coupled receptor [Schistosoma mansoni]	0	705.671	Serpentine type 7TM GPCR chemoreceptor Srsx; 7 transmembrane receptor (rhodopsin family)	K04255
EWB00_000678	expressed conserved	0	GO:0003899; GO:0006383		mobidb-lite (MOBIDB_LITE); mobidb-lite (MOBIDB_LITE)				tr|Q5C2Z5|Q5C2Z5_SCHJA SJCHGC09423 protein (Fragment) OS=Schistosoma japonicum PE=2 SV=2	1.01e-156	447	gi|76154508|gb|AAX25980.2| SJCHGC09423 protein, partial [Schistosoma japonicum]	0	578.17
EWB00_000679	Nucleolar 10	0	GO:0005515; GO:0005730		Coil (COILS); PTHR14927 (PANTHER); IPR036322 (SUPERFAMILY)	sp|Q7T0Q5|NOL10_XENLA Nucleolar protein 10 OS=Xenopus laevis GN=nol10 PE=2 SV=1	5.06e-104	329	tr|Q5DH15|Q5DH15_SCHJA SJCHGC09422 protein OS=Schistosoma japonicum PE=2 SV=1	0	997	gi|56753375|gb|AAW24891.1| SJCHGC09422 protein [Schistosoma japonicum]	0	1087.02		K14788
EWB00_000680	origin recognition complex 1	5.4e-58	GO:0005524		no IPS match				tr|Q5C3V9|Q5C3V9_SCHJA SJCHGC01404 protein (Fragment) OS=Schistosoma japonicum PE=2 SV=2	8.13e-57	183	gi|76154172|gb|AAX25666.2| SJCHGC01404 protein, partial [Schistosoma japonicum]	5.39663e-58	184.496
EWB00_000681	Origin recognition complex subunit 1	0	GO:0003682; GO:0031981; GO:0006260; GO:0005664; GO:0003677; GO:0044427; GO:0005524		IPR015163 (SMART); IPR003593 (SMART); G3DSA:1.10.8.1280 (GENE3D); G3DSA:3.40.50.300 (GENE3D); IPR003959 (PFAM); IPR015163 (PFAM); mobidb-lite (MOBIDB_LITE); mobidb-lite (MOBIDB_LITE); PTHR10763 (PANTHER); IPR020793 (PTHR10763:PANTHER); cd00009 (CDD); IPR015163 (CDD); IPR027417 (SUPERFAMILY)	sp|Q9JI69|ORC1_CRIGR Origin recognition complex subunit 1 OS=Cricetulus griseus GN=ORC1 PE=2 SV=1	8.26e-104	335	tr|C1LH62|C1LH62_SCHJA Origin recognition complex protein 1 OS=Schistosoma japonicum GN=XORC1 PE=2 SV=1	0	1075	gi|226483479|emb|CAX74040.1| origin recognition complex protein 1 [Schistosoma japonicum]	0	1150.58	AAA ATPase domain; ATPase family associated with various cellular activities (AAA); AAA domain; CDC6, C terminal winged helix domain	K02603
EWB00_000682	ectonucleotide pyrophosphatase phosphodiesterase family member 5	0	GO:0016787; GO:0016021; GO:0005576; GO:0008152; GO:0005886; GO:0007154; GO:0046872		IPR017849 (G3DSA:3.40.720.GENE3D); G3DSA:3.30.1360.180 (GENE3D); IPR002591 (PFAM); PTHR10151:SF70 (PANTHER); PTHR10151 (PANTHER); cd16018 (CDD); IPR017850 (SUPERFAMILY)	sp|Q9UJA9|ENPP5_HUMAN Ectonucleotide pyrophosphatase/phosphodiesterase family member 5 OS=Homo sapiens GN=ENPP5 PE=1 SV=1	8.02e-77	254	tr|C1L4E6|C1L4E6_SCHJA Phosphodiesterase-nucleotide pyrophosphatase OS=Schistosoma japonicum PE=2 SV=1	0	1129	gi|226466878|emb|CAX69574.1| phosphodiesterase-nucleotide pyrophosphatase [Schistosoma japonicum]	0	1129.39	Type I phosphodiesterase / nucleotide pyrophosphatase; Sulfatase	K18398
EWB00_000683	mitochondrial carrier homolog 2-like	0	GO:0043065; GO:0005743; GO:0016021; GO:0005739		IPR023395 (G3DSA:1.50.40.GENE3D); IPR018108 (PFAM); PTHR10780 (PANTHER); PTHR10780:SF20 (PANTHER); IPR018108 (PROSITE_PROFILES); IPR023395 (SUPERFAMILY)	sp|Q5R5M0|MTCH2_PONAB Mitochondrial carrier homolog 2 OS=Pongo abelii GN=MTCH2 PE=2 SV=2	1.18e-23	100	tr|C1LF42|C1LF42_SCHJA Mitochondrial carrier homolog 2 OS=Schistosoma japonicum PE=2 SV=1	1.26e-179	506	gi|226480048|emb|CAX73320.1| Mitochondrial carrier homolog 2 [Schistosoma japonicum]	0	557.37	Mitochondrial carrier protein	K17885
EWB00_000684	g- coupled receptor fragment	3.29e-139	GO:0004930; GO:0009881; GO:0016021; GO:0007601; GO:0018298; GO:0007602; GO:0007186		IPR000276 (PRINTS); IPR000276 (PFAM); G3DSA:1.20.1070.10 (GENE3D); PTHR43916 (PANTHER); IPR000276 (PROSITE_PATTERNS); IPR017452 (PROSITE_PROFILES); cd00637 (CDD); SSF81321 (SUPERFAMILY)	sp|O15974|OPSD2_MIZYE Rhodopsin, G0-coupled OS=Mizuhopecten yessoensis GN=SCOP2 PE=1 SV=1	7.5e-10	64.3				gi|844859635|ref|XP_012797671.1| hypothetical protein MS3_06271 [Schistosoma haematobium]	3.28643e-139	405.216	7 transmembrane receptor (rhodopsin family)
EWB00_000685	MAGUK p55 subfamily member 7 isoform X4	0	GO:0016020; GO:0005912; GO:0005515; GO:0005923		IPR001452 (SMART); IPR001478 (SMART); IPR008145 (SMART); IPR001478 (PFAM); G3DSA:3.40.50.300 (GENE3D); IPR014775 (PFAM); G3DSA:2.30.42.10 (GENE3D); G3DSA:2.30.30.40 (GENE3D); IPR008145 (PFAM); IPR001452 (PFAM); G3DSA:1.10.287.650 (GENE3D); PTHR23122:SF42 (PANTHER); PTHR23122 (PANTHER); IPR020590 (PROSITE_PATTERNS); IPR001452 (PROSITE_PROFILES); IPR008144 (PROSITE_PROFILES); IPR001478 (PROSITE_PRO…	sp|Q6P0D7|MPP7_DANRE MAGUK p55 subfamily member 7 OS=Danio rerio GN=mpp7 PE=1 SV=1	1.62e-90	295	tr|A0A095BZN6|A0A095BZN6_SCHHA MAGUK p55 subfamily member 7 OS=Schistosoma haematobium GN=MS3_02898 PE=3 SV=1	0	1116	gi|844845989|ref|XP_012794445.1| MAGUK p55 subfamily member 7 [Schistosoma haematobium]	0	1155.97	PDZ domain (Also known as DHR or GLGF); Guanylate kinase; Variant SH3 domain
EWB00_000686	zyg-11 homolog B-like isoform X1	0	GO:0051438; GO:0003676; GO:0031462; GO:0004842		IPR013520 (SMART); IPR011989 (G3DSA:1.25.10.GENE3D); IPR032675 (G3DSA:3.80.10.GENE3D); IPR013520 (PFAM); IPR036397 (G3DSA:3.30.420.GENE3D); PTHR12904:SF22 (PANTHER); PTHR12904 (PANTHER); cd06133 (CDD); SSF52047 (SUPERFAMILY); IPR016024 (SUPERFAMILY); IPR012337 (SUPERFAMILY)	sp|Q3UFS0|ZY11B_MOUSE Protein zyg-11 homolog B OS=Mus musculus GN=Zyg11b PE=1 SV=2	1.82e-89	304	tr|A0A095A1I6|A0A095A1I6_SCHHA Protein zyg-11 B OS=Schistosoma haematobium GN=MS3_09138 PE=4 SV=1	0	1319	gi|844871089|ref|XP_012800420.1| Protein zyg-11 B [Schistosoma haematobium]	0	1345.49	Exonuclease	K10350
EWB00_000687	dnaj subfamily c	4.71e-147	GO:0005737; GO:0006457; GO:0031072; GO:0016021; GO:0005739; GO:0006260; GO:0051082; GO:0046872; GO:0007005		IPR001623 (PRINTS); IPR001623 (SMART); IPR036869 (G3DSA:1.10.287.GENE3D); IPR001623 (PFAM); PTHR44145 (PANTHER); IPR001623 (PROSITE_PROFILES); IPR001623 (CDD); IPR036869 (SUPERFAMILY)	sp|Q6YPM2|DNAJ_ONYPE Chaperone protein DnaJ OS=Onion yellows phytoplasma (strain OY-M) GN=dnaJ PE=3 SV=1	4.33e-14	72	tr|Q5DG91|Q5DG91_SCHJA SJCHGC04265 protein OS=Schistosoma japonicum PE=2 SV=1	2.16e-146	413	gi|56753945|gb|AAW25165.1| SJCHGC04265 protein [Schistosoma japonicum]	4.71204e-147	413.69	DnaJ domain
EWB00_000688	small glutamine-rich tetratricopeptide repeat-containing alpha-like	0	GO:1904288; GO:0071816; GO:0005634; GO:0016020; GO:1903070; GO:1903071; GO:2000059; GO:0043621; GO:0005515; GO:0030433; GO:0005829; GO:0042802		Coil (COILS); IPR019734 (SMART); IPR001440 (PFAM); IPR032374 (PFAM); IPR011990 (G3DSA:1.25.40.GENE3D); G3DSA:1.20.5.420 (GENE3D); PF13414 (PFAM); mobidb-lite (MOBIDB_LITE); mobidb-lite (MOBIDB_LITE); PTHR22904 (PANTHER); PTHR22904:SF316 (PANTHER); IPR019734 (PROSITE_PROFILES); IPR013026 (PROSITE_PROFILES); IPR019734 (PROSITE_PROFILES); IPR019734 (PROSITE_PROFILES); IPR011990 (SUPERFAMILY)	sp|Q32LM2|SGTA_BOVIN Small glutamine-rich tetratricopeptide repeat-containing protein alpha OS=Bos taurus GN=SGTA PE=2 SV=1	4.68e-63	206	tr|Q7YW78|Q7YW78_SCHJA Small glutamine-rich tetratricopeptide OS=Schistosoma japonicum PE=2 SV=1	0	659	gi|33348820|gb|AAQ16110.1| small glutamine-rich tetratricopeptide [Schistosoma japonicum]	0	721.85	Tetratricopeptide repeat; Homodimerisation domain of SGTA; TPR repeat	K16365
EWB00_000689	Neuronal acetylcholine receptor subunit alpha- partial	0	GO:0034220; GO:0016021; GO:0045211; GO:0004888; GO:0022848; GO:0060079; GO:0030054		IPR002394 (PRINTS); IPR006201 (PRINTS); IPR036734 (G3DSA:2.70.170.GENE3D); G3DSA:1.20.58.390 (GENE3D); IPR006029 (PFAM); IPR006202 (PFAM); mobidb-lite (MOBIDB_LITE); PTHR18945:SF769 (PANTHER); IPR006201 (PANTHER); IPR018000 (PROSITE_PATTERNS); IPR036734 (SUPERFAMILY); IPR036719 (SUPERFAMILY)	sp|P23414|ACH1_SCHGR Acetylcholine receptor subunit alpha-L1 OS=Schistocerca gregaria PE=2 SV=1	4.97e-74	257	tr|A0A095AM83|A0A095AM83_SCHHA Neuronal acetylcholine receptor subunit alpha-10 (Fragment) OS=Schistosoma haematobium GN=MS3_03497 PE=3 SV=1	0	1154	gi|844848078|ref|XP_012795021.1| Neuronal acetylcholine receptor subunit alpha-10, partial [Schistosoma haematobium]	0	1227.23	Neurotransmitter-gated ion-channel transmembrane region; Neurotransmitter-gated ion-channel ligand binding domain	K05312
EWB00_000690	nucleolar RNA helicase 2- partial	0	GO:0005737; GO:0005730; GO:0004004; GO:0003723; GO:0005886; GO:0010501; GO:0005524		IPR014001 (SMART); IPR001650 (SMART); G3DSA:3.30.70.2280 (GENE3D); IPR012562 (PFAM); G3DSA:3.40.50.300 (GENE3D); G3DSA:3.40.50.300 (GENE3D); IPR011545 (PFAM); IPR001650 (PFAM); mobidb-lite (MOBIDB_LITE); PTHR24031:SF327 (PANTHER); PTHR24031 (PANTHER); PTHR24031 (PANTHER); PTHR24031:SF327 (PANTHER); IPR014001 (PROSITE_PROFILES); IPR001650 (PROSITE_PROFILES); cd12937 (CDD); IPR001650 (CDD); cd00268…	sp|Q99MJ9|DDX50_MOUSE ATP-dependent RNA helicase DDX50 OS=Mus musculus GN=Ddx50 PE=2 SV=1	2.35e-135	416	tr|C1LNZ8|C1LNZ8_SCHJA DEAD (Asp-Glu-Ala-Asp) box polypeptide 50 OS=Schistosoma japonicum GN=Ddx50 PE=2 SV=1	0	1234	gi|226468796|emb|CAX76426.1| DEAD (Asp-Glu-Ala-Asp) box polypeptide 50 [Schistosoma japonicum]	0	1293.1	GUCT (NUC152) domain; DEAD/DEAH box helicase; Helicase conserved C-terminal domain	K16911
EWB00_000691	cytochrome b5	1.52e-72	GO:0005840; GO:0020037; GO:0016021; GO:0016020; GO:0042254; GO:0005739; GO:0003735; GO:0005741; GO:0005488; GO:0046872; GO:0006412; GO:0055114; GO:0016491		IPR001199 (PRINTS); IPR001199 (SMART); IPR036400 (G3DSA:3.10.120.GENE3D); IPR001199 (PFAM); PTHR19359:SF37 (PANTHER); PTHR19359 (PANTHER); IPR001199 (PROSITE_PROFILES); IPR036400 (SUPERFAMILY)	sp|O43169|CYB5B_HUMAN Cytochrome b5 type B OS=Homo sapiens GN=CYB5B PE=1 SV=2	2.88e-30	108	tr|Q5D901|Q5D901_SCHJA Cytochrome b5 type B OS=Schistosoma japonicum PE=2 SV=1	8.02e-72	218	gi|56759130|gb|AAW27705.1| SJCHGC03671 protein [Schistosoma japonicum]	1.51863e-72	218.779	Cytochrome b5-like Heme/Steroid binding domain
EWB00_000692	39S ribosomal L37 mitochondrial	0	GO:0005840; GO:0042254; GO:0005739; GO:0003735; GO:0005762; GO:0006412		IPR010793 (PFAM); PTHR15889 (PANTHER)	sp|Q5ZI69|RM37_CHICK 39S ribosomal protein L37, mitochondrial OS=Gallus gallus GN=MRPL37 PE=2 SV=2	7.58e-16	83.2	tr|A0A094ZMK0|A0A094ZMK0_SCHHA Cytochrome b5 type B OS=Schistosoma haematobium GN=MS3_03488 PE=4 SV=1	0	908	gi|844848060|ref|XP_012795017.1| Cytochrome b5 type B [Schistosoma haematobium]	0	908.672	Mitochondrial 28S ribosomal protein S30 (PDCD9)	K17418
EWB00_000693	ataxia telangiectasia mutated (atm)	1.85e-80	GO:0005344; GO:0019825; GO:0020037; GO:0006281; GO:0016310; GO:0005634; GO:0016301; GO:0005524; GO:0015671		IPR012292 (G3DSA:1.10.490.GENE3D); IPR000971 (PFAM); cd01040 (CDD); IPR009050 (SUPERFAMILY)							gi|56758878|gb|AAW27579.1| SJCHGC08836 protein [Schistosoma japonicum]	1.84511e-80	240.35	Globin
EWB00_000694	Serine- kinase ATM	0	GO:0071044; GO:0006281; GO:0016310; GO:0016301; GO:0006975; GO:0003677; GO:0000077; GO:0046777; GO:0000723; GO:0010212; GO:0005840; GO:0047485; GO:0031410; GO:0005634; GO:0006412; GO:0003735; GO:0004674; GO:0005515; GO:0016572; GO:0007094; GO:0016303; GO:0002331; GO:0090399; GO:0005524		IPR003152 (SMART); IPR000403 (SMART); IPR036940 (G3DSA:1.10.1070.GENE3D); IPR003152 (PFAM); IPR000403 (PFAM); mobidb-lite (MOBIDB_LITE); PTHR11139 (PANTHER); PTHR11139:SF72 (PANTHER); PTHR11139:SF72 (PANTHER); IPR018936 (PROSITE_PATTERNS); IPR018936 (PROSITE_PATTERNS); IPR000403 (PROSITE_PROFILES); IPR003152 (PROSITE_PROFILES); cd05171 (CDD); IPR011009 (SUPERFAMILY)	sp|Q6PQD5|ATM_PIG Serine-protein kinase ATM OS=Sus scrofa GN=ATM PE=3 SV=2	4.89e-119	429	tr|A0A094ZKV8|A0A094ZKV8_SCHHA Serine-protein kinase ATM OS=Schistosoma haematobium GN=MS3_03496 PE=3 SV=1	0	3136	gi|844848049|ref|XP_012795015.1| Serine-protein kinase ATM [Schistosoma haematobium]	0	3257.62	FATC domain; Phosphatidylinositol 3- and 4-kinase	K04728
EWB00_000695	erythrocyte membrane	0	GO:0033613; GO:0000060; GO:0001158; GO:0090575; GO:0001654; GO:0003677; GO:0007525; GO:0005737; GO:0007420; GO:0032993; GO:0007422; GO:0003700; GO:0005634; GO:0003713; GO:0003705; GO:0007438; GO:0006357; GO:0045944; GO:0006351; GO:0005667; GO:0042659; GO:0046982		IPR013087 (SMART); IPR001356 (SMART); G3DSA:1.10.10.60 (GENE3D); IPR001356 (PFAM); G3DSA:3.30.160.60 (GENE3D); mobidb-lite (MOBIDB_LITE); mobidb-lite (MOBIDB_LITE); mobidb-lite (MOBIDB_LITE); mobidb-lite (MOBIDB_LITE); mobidb-lite (MOBIDB_LITE); mobidb-lite (MOBIDB_LITE); mobidb-lite (MOBIDB_LITE); PTHR10390:SF56 (PANTHER); PTHR10390 (PANTHER); IPR001356 (PROSITE_PROFILES); IPR001356 (CDD); IPR00…	sp|Q29CT2|EXD_DROPS Homeobox protein extradenticle OS=Drosophila pseudoobscura pseudoobscura GN=exd PE=3 SV=1	6.96e-07	57.4	tr|G4VP27|G4VP27_SCHMA Putative erythrocyte membrane protein OS=Schistosoma mansoni GN=Smp_157830 PE=4 SV=1	0	1838	gi|1084303883|ref|XP_018654901.1| putative erythrocyte membrane protein [Schistosoma mansoni]	0	2251.48	Homeobox domain; Homeobox KN domain
EWB00_000696	transcriptional enhancer factor TEF-3- partial	1.19e-136	GO:2000736; GO:0048568; GO:0001134; GO:0097718; GO:0003677; GO:0043565; GO:0071300; GO:0005634; GO:0005654; GO:0065003; GO:0001843; GO:0071149; GO:0003143; GO:0060548; GO:0001570; GO:0048339; GO:0045893; GO:0035329; GO:0001085; GO:0044212; GO:0043231; GO:0001223; GO:0003700; GO:0005829; GO:0003705; GO:0006355; GO:0045944; GO:0006351; GO:0005667; GO:0030903; GO:0046982; GO:0048368		IPR000818 (PRINTS); IPR000818 (SMART); IPR038096 (G3DSA:1.10.10.GENE3D); IPR000818 (PFAM); PTHR11834 (PANTHER); IPR000818 (PROSITE_PATTERNS); IPR000818 (PROSITE_PROFILES)	sp|P48301|TEAD2_MOUSE Transcriptional enhancer factor TEF-4 OS=Mus musculus GN=Tead2 PE=2 SV=1	6.21e-14	75.1	tr|C1L3Y1|C1L3Y1_SCHJA Transcriptional enhancer factor TEF-4 OS=Schistosoma japonicum PE=2 SV=1	3.66e-136	400	gi|226466548|emb|CAX69409.1| Transcriptional enhancer factor TEF-4 [Schistosoma japonicum]	1.18874e-136	399.823	TEA/ATTS domain family	K09448
EWB00_000697	transcription factor AP-2-epsilon-like isoform X2	0	GO:0042127; GO:0030318; GO:0003700; GO:0005634; GO:0048856; GO:0006355; GO:0000977; GO:0005667; GO:0000981; GO:0006351		IPR013854 (PRINTS); IPR013854 (PFAM); mobidb-lite (MOBIDB_LITE); mobidb-lite (MOBIDB_LITE)	sp|Q6P0E7|AP2E_DANRE Transcription factor AP-2-epsilon OS=Danio rerio GN=tfap2e PE=2 SV=1	6.86e-80	266				gi|1084303879|ref|XP_018654899.1| putative transcription factor ap-2 gamma [Schistosoma mansoni]	0	782.326	Transcription factor AP-2
EWB00_000698	---NA---				no IPS match
EWB00_000699	---NA---				no IPS match
EWB00_000700	---NA---				mobidb-lite (MOBIDB_LITE)
EWB00_000701	---NA---				no IPS match
EWB00_000702	spectrin beta chain	3.62e-07			no IPS match							gi|1084297992|ref|XP_018652092.1| putative spectrin beta chain [Schistosoma mansoni]	3.62234e-07	53.5286
EWB00_000708	---NA---				mobidb-lite (MOBIDB_LITE)
EWB00_000709	40S ribosomal S25	1.38e-51	GO:0000028; GO:0005654; GO:0005840; GO:0005730; GO:0006614		IPR004977 (PFAM); IPR036388 (G3DSA:1.10.10.GENE3D); PTHR12850:SF5 (PANTHER); IPR004977 (PANTHER); IPR004977 (PRODOM)	sp|Q6PBI5|RS25_DANRE 40S ribosomal protein S25 OS=Danio rerio GN=rps25 PE=2 SV=1	1.18e-35	120				gi|719755714|ref|XP_010214590.1| PREDICTED: 40S ribosomal protein S25 [Tinamus guttatus]	1.37736e-51	163.696	S25 ribosomal protein	K02975
EWB00_000711	hypotheticial protein	9.17e-09			Coil (COILS); mobidb-lite (MOBIDB_LITE)				tr|C1LFE6|C1LFE6_SCHJA Hypotheticial protein OS=Schistosoma japonicum PE=2 SV=1	4.21e-08	57.8	gi|226480654|emb|CAX73424.1| hypotheticial protein [Schistosoma japonicum]	9.17237e-09	57.7658
EWB00_000712	WD repeat-containing 7	4.11e-20	GO:0016021; GO:0016020		no IPS match							gi|1084300385|ref|XP_018653285.1| hypothetical protein Smp_156160 [Schistosoma mansoni]	4.10886e-20	88.9669
EWB00_000713	FAD-linked sulfhydryl oxidase ALR	8.86e-122	GO:0043066; GO:0050660; GO:0001889; GO:0055114; GO:0008083; GO:0016971; GO:0016972; GO:0005615; GO:0097421; GO:0005829; GO:0005739; GO:1903204; GO:0045953; GO:0005758; GO:2000573; GO:0015035	E1.8.3.2	IPR036774 (G3DSA:1.20.120.GENE3D); IPR017905 (PFAM); PTHR12645 (PANTHER); PTHR12645:SF0 (PANTHER); IPR017905 (PROSITE_PROFILES); IPR036774 (SUPERFAMILY)	sp|P56213|ALR_MOUSE FAD-linked sulfhydryl oxidase ALR OS=Mus musculus GN=Gfer PE=1 SV=2	1.06e-46	154	tr|Q5DC50|Q5DC50_SCHJA Sulfhydryl oxidase OS=Schistosoma japonicum PE=2 SV=1	4.06e-121	347	gi|56756869|gb|AAW26606.1| SJCHGC06728 protein [Schistosoma japonicum]	8.86235e-122	347.051	Erv1 / Alr family	K17783
EWB00_000714	---NA---				mobidb-lite (MOBIDB_LITE)
EWB00_000715	hypothetical protein Smp_186760	1.83e-39	GO:0016021; GO:0016020		no IPS match							gi|1084299493|ref|XP_018652840.1| hypothetical protein Smp_186760 [Schistosoma mansoni]	1.83441e-39	135.961
EWB00_000716	---NA---				no IPS match
EWB00_000717	---NA---				no IPS match
EWB00_000718	nectin-4 isoform X2	1.03e-13	GO:0008037; GO:0046718; GO:0038023; GO:0005912; GO:0098609; GO:0005913; GO:0007165; GO:0005887; GO:0005886; GO:0007157; GO:0007156; GO:0050839; GO:0070062; GO:0005102; GO:0042802; GO:0042803		mobidb-lite (MOBIDB_LITE)	sp|Q8R007|NECT4_MOUSE Nectin-4 OS=Mus musculus GN=Nectin4 PE=2 SV=1	7.13e-15	72.8	tr|S7PZZ7|S7PZZ7_MYOBR Poliovirus receptor-related protein 4 OS=Myotis brandtii GN=D623_10024246 PE=4 SV=1	3.21e-12	70.9	gi|1195547230|ref|XP_021054164.1| nectin-4 isoform X2 [Mus pahari]	1.02799e-13	73.9442		K06593
EWB00_000719	---NA---				mobidb-lite (MOBIDB_LITE); mobidb-lite (MOBIDB_LITE)
EWB00_000720	tetratricopeptide repeat 28-like	6.71e-43			PTHR31731 (PANTHER); PTHR31731 (PANTHER); PTHR31731:SF26 (PANTHER); PTHR31731:SF26 (PANTHER); PTHR31731 (PANTHER); PTHR31731:SF26 (PANTHER); PTHR31731 (PANTHER)				tr|B4VGZ6|B4VGZ6_9CYAN Tetratricopeptide repeat domain protein OS=Coleofasciculus chthonoplastes PCC 7420 GN=MC7420_7357 PE=4 SV=1	9.17e-27	124	gi|701402626|ref|XP_009996874.1| PREDICTED: acrosomal protein SP-10 [Chaetura pelagica]	6.70695e-43	167.548	Vitamin A-deficiency (VAD) rat model signalling
EWB00_000721	---NA---				no IPS match
EWB00_000722	craniofacial development partial	8.99e-25	GO:0006468; GO:0006278; GO:0005328; GO:0055085; GO:0003700; GO:0004133; GO:0006626; GO:0006836; GO:0031145; GO:0030071; GO:0006355; GO:0005741; GO:0016746; GO:0046983; GO:0005667; GO:0004672; GO:0003964; GO:0006812; GO:0016021; GO:0005524; GO:0005680	E2.7.7.49	no IPS match				tr|Q8T5G5|Q8T5G5_SCHJA Polyprotein OS=Schistosoma japonicum PE=4 SV=1	3.95e-24	102	gi|19067879|gb|AAK14815.1| polyprotein [Schistosoma japonicum]	8.98913e-25	102.064
EWB00_000723	expressed conserved	0			G3DSA:2.170.15.10 (GENE3D); PTHR39369 (PANTHER); SSF56973 (SUPERFAMILY)							gi|226483339|emb|CAX73970.1| hypothetical protein [Schistosoma japonicum]	0	596.66
EWB00_000724	---NA---				mobidb-lite (MOBIDB_LITE); mobidb-lite (MOBIDB_LITE)
EWB00_000725	Eukaryotic translation initiation factor 4B	0	GO:0005737; GO:0005844; GO:0033592; GO:0005840; GO:0034057; GO:0006446; GO:0002183; GO:0043024; GO:0097010; GO:0016281; GO:0001731; GO:0005829; GO:0003743		IPR000504 (SMART); IPR000504 (PFAM); IPR012677 (G3DSA:3.30.70.GENE3D); mobidb-lite (MOBIDB_LITE); PTHR23236:SF11 (PANTHER); PTHR23236 (PANTHER); IPR000504 (PROSITE_PROFILES); IPR035979 (SUPERFAMILY)	sp|O14369|SCE3_SCHPO Probable RNA-binding protein sce3 OS=Schizosaccharomyces pombe (strain 972 / ATCC 24843) GN=sce3 PE=1 SV=1	2.58e-07	55.1	tr|Q5D9X4|Q5D9X4_SCHJA Eukaryotic translation initiation factor 4H OS=Schistosoma japonicum GN=eIF-4H PE=2 SV=1	0	582	gi|56758484|gb|AAW27382.1| SJCHGC09499 protein [Schistosoma japonicum]	0	582.793	RNA recognition motif. (a.k.a. RRM, RBD, or RNP domain)	K03258
EWB00_000726	---NA---				Coil (COILS)				tr|C7C204|C7C204_SCHJA Gag-Pol polyprotein OS=Schistosoma japonicum PE=4 SV=1	1.05e-14	71.6
EWB00_000727	transmembrane 9 superfamily member 3	0	GO:0016021		IPR004240 (PFAM); IPR004240 (PANTHER); PTHR10766:SF41 (PANTHER)	sp|Q9HD45|TM9S3_HUMAN Transmembrane 9 superfamily member 3 OS=Homo sapiens GN=TM9SF3 PE=1 SV=2	0	713	tr|Q5DBJ2|Q5DBJ2_SCHJA Transmembrane 9 superfamily member OS=Schistosoma japonicum PE=2 SV=1	0	918	gi|56757285|gb|AAW26814.1| SJCHGC06257 protein [Schistosoma japonicum]	0	946.421	Endomembrane protein 70	K17087
EWB00_000728	Histone-lysine N- H3 lysine-79 specific	0	GO:0006479; GO:0006348; GO:0000077; GO:0006281; GO:0005634; GO:2000677; GO:0031151; GO:0016569		mobidb-lite (MOBIDB_LITE); mobidb-lite (MOBIDB_LITE); mobidb-lite (MOBIDB_LITE); mobidb-lite (MOBIDB_LITE); mobidb-lite (MOBIDB_LITE)				tr|A0A095A194|A0A095A194_SCHHA Histone-lysine N-methyltransferase, H3 lysine-79 specific OS=Schistosoma haematobium GN=MS3_09541 PE=3 SV=1	0	565	gi|844872462|ref|XP_012800807.1| Histone-lysine N-methyltransferase, H3 lysine-79 specific [Schistosoma haematobium]	0	770.77		K11427
EWB00_000729	histone h3 methyltransferase	0	GO:0034729; GO:0042054; GO:0018024; GO:1902600; GO:0008121; GO:0000781; GO:0031151; GO:0003677; GO:0006348; GO:0005634; GO:0046425; GO:0005654; GO:0022900; GO:0046872; GO:0006118; GO:0006119; GO:0008284; GO:0006281; GO:0008134; GO:0032991; GO:0000077; GO:0043231; GO:0045275; GO:0032200; GO:2000677; GO:0045944	E1.10.2.2	G3DSA:1.10.260.60 (GENE3D); IPR025789 (PFAM); G3DSA:3.40.50.150 (GENE3D); PTHR21451:SF0 (PANTHER); IPR030445 (PANTHER); IPR025789 (PROSITE_PROFILES); IPR011249 (SUPERFAMILY); IPR029063 (SUPERFAMILY)	sp|Q8TEK3|DOT1L_HUMAN Histone-lysine N-methyltransferase, H3 lysine-79 specific OS=Homo sapiens GN=DOT1L PE=1 SV=2	3.56e-97	328	tr|G4VM17|G4VM17_SCHMA Histone-lysine N-methyltransferase, H3 lysine-79 specific OS=Schistosoma mansoni GN=Smp_165000 PE=3 SV=1	0	560	gi|1084300057|ref|XP_018653121.1| putative histone h3 methyltransferase [Schistosoma mansoni]	0	620.157	Histone methylation protein DOT1	K11427
EWB00_000730	cytochrome b-c1 complex subunit mitochondrial	0	GO:0004222; GO:1902600; GO:0006627; GO:0008121; GO:0008270; GO:0055114; GO:0005654; GO:0045275; GO:0043209; GO:0005743; GO:0005751; GO:0005750; GO:0022900; GO:0046872; GO:0006118; GO:0006119	E1.10.2.2	G3DSA:3.30.830.10 (GENE3D); IPR011765 (PFAM); G3DSA:3.30.830.10 (GENE3D); PTHR11851 (PANTHER); PTHR11851:SF49 (PANTHER); IPR011249 (SUPERFAMILY); IPR011249 (SUPERFAMILY)	sp|P23004|QCR2_BOVIN Cytochrome b-c1 complex subunit 2, mitochondrial OS=Bos taurus GN=UQCRC2 PE=1 SV=2	8.63e-20	95.1	tr|C1LGD4|C1LGD4_SCHJA Ubiquinol-cytochrome-c reductase complex core protein 2, mitochondrial OS=Schistosoma japonicum PE=2 SV=1	0	967	gi|226482326|emb|CAX73762.1| Ubiquinol-cytochrome-c reductase complex core protein 2, mitochondrial precursor [Schistosoma japonicum]	0	967.992	Insulinase (Peptidase family M16)	K00415
EWB00_000731	forkhead box O4	0	GO:0008285; GO:0030308; GO:0019216; GO:0030154; GO:0046627; GO:0042593; GO:0009653; GO:0007049; GO:0005737; GO:0043565; GO:0010259; GO:0003700; GO:0005634; GO:0006355; GO:0006357; GO:0006351; GO:0000981		IPR001766 (PRINTS); IPR001766 (SMART); IPR036388 (G3DSA:1.10.10.GENE3D); IPR001766 (PFAM); mobidb-lite (MOBIDB_LITE); mobidb-lite (MOBIDB_LITE); mobidb-lite (MOBIDB_LITE); mobidb-lite (MOBIDB_LITE); mobidb-lite (MOBIDB_LITE); PTHR11829:SF325 (PANTHER); PTHR11829 (PANTHER); IPR030456 (PROSITE_PATTERNS); IPR001766 (PROSITE_PROFILES); IPR036390 (SUPERFAMILY)	sp|B4MB78|FOXO_DROVI Forkhead box protein O OS=Drosophila virilis GN=foxo PE=3 SV=1	7.82e-29	126	tr|A6XDL3|A6XDL3_SCHMA Forkhead transcription factor OS=Schistosoma mansoni GN=FoxO PE=2 SV=1	0	1174	gi|1084300039|ref|XP_018653112.1| hypothetical protein Smp_012010 [Schistosoma mansoni]	0	1304.66	Forkhead domain	K09408
EWB00_000732	---NA---				no IPS match
EWB00_000733	LYR motif-containing 4	1.86e-29			IPR008011 (PFAM); PTHR13166:SF7 (PANTHER); PTHR13166 (PANTHER)							gi|1084300045|ref|XP_018653115.1| hypothetical protein Smp_066590 [Schistosoma mansoni]	1.86373e-29	108.227		K22069
EWB00_000734	transmembrane 184B-like	0	GO:0005215; GO:0016021; GO:0006810		IPR005178 (PFAM); mobidb-lite (MOBIDB_LITE); PTHR23423:SF59 (PANTHER); IPR005178 (PANTHER)	sp|A2VDL9|T184B_BOVIN Transmembrane protein 184B OS=Bos taurus GN=TMEM184B PE=2 SV=1	6.69e-126	373	tr|A0A095BWB4|A0A095BWB4_SCHHA Transmembrane protein 184B OS=Schistosoma haematobium GN=MS3_01458 PE=4 SV=1	0	698	gi|1084300037|ref|XP_018653111.1| putative organic solute transporter [Schistosoma mansoni]	0	749.969	Organic solute transporter Ostalpha
EWB00_000735	hypothetical transcript	3.99e-121			Coil (COILS); mobidb-lite (MOBIDB_LITE)							gi|844840378|ref|XP_012793069.1| hypothetical protein MS3_01462, partial [Schistosoma haematobium]	3.99024e-121	352.443
EWB00_000736	hypothetical protein MS3_01451	4.4e-107	GO:0016021		no IPS match							gi|844840337|ref|XP_012793059.1| hypothetical protein MS3_01451 [Schistosoma haematobium]	4.40264e-107	322.398
EWB00_000737	hypothetical protein Smp_158170	2.83e-110	GO:0016020		G3DSA:1.20.140.150 (GENE3D)							gi|1084300033|ref|XP_018653109.1| hypothetical protein Smp_158170 [Schistosoma mansoni]	2.82717e-110	325.865
EWB00_000738	lin-28 homolog isoform X3	1.04e-112	GO:0046628; GO:0005829; GO:0006355; GO:0098724; GO:0008270; GO:2000648; GO:0003677; GO:2000632; GO:0048477; GO:0003729		IPR001878 (SMART); IPR001878 (PFAM); G3DSA:4.10.60.10 (GENE3D); G3DSA:2.40.50.140 (GENE3D); IPR002059 (PFAM); PTHR11544 (PANTHER); PTHR11544:SF60 (PANTHER); IPR012340 (SUPERFAMILY); IPR036875 (SUPERFAMILY)	sp|Q9VRN5|LIN28_DROME Protein lin-28 homolog OS=Drosophila melanogaster GN=lin-28 PE=2 SV=2	3.87e-10	61.2	tr|G4VM04|G4VM04_SCHMA Putative rna-binding protein lin-28 OS=Schistosoma mansoni GN=Smp_158160 PE=4 SV=1	1.7e-101	306	gi|1084300031|ref|XP_018653108.1| putative rna-binding protein lin-28 [Schistosoma mansoni]	1.03679e-112	333.569		K18754
EWB00_000739	Erythrocyte band 7 integral membrane	0	GO:0044829; GO:0045121; GO:0005783; GO:1901585; GO:0035579; GO:0005739; GO:0005887; GO:0005886; GO:0090314; GO:0035577; GO:0031982; GO:0005856; GO:0042470; GO:0070821; GO:0070063; GO:0005615; GO:0070062; GO:0016021; GO:0016020; GO:0051260; GO:0043312; GO:0072562; GO:0005509; GO:0048471; GO:0042803		IPR001972 (PRINTS); IPR001107 (SMART); G3DSA:3.30.479.30 (GENE3D); IPR001107 (PFAM); PTHR10264 (PANTHER); IPR036013 (SUPERFAMILY)	sp|P27105|STOM_HUMAN Erythrocyte band 7 integral membrane protein OS=Homo sapiens GN=STOM PE=1 SV=3	3.26e-69	219	tr|C1LKU6|C1LKU6_SCHJA Erythrocyte band 7 integral membrane protein OS=Schistosoma japonicum PE=2 SV=1	2.04e-179	504	gi|226485809|emb|CAX75324.1| Erythrocyte band 7 integral membrane protein [Schistosoma japonicum]	0	591.652	SPFH domain / Band 7 family	K17286
EWB00_000740	Band 7	0	GO:0016021; GO:0005576; GO:0005509		IPR002048 (SMART); G3DSA:1.10.238.10 (GENE3D); IPR002048 (PFAM); IPR002048 (PFAM); G3DSA:1.10.238.10 (GENE3D); G3DSA:1.10.238.10 (GENE3D); IPR002048 (PFAM); PTHR10827:SF58 (PANTHER); PTHR10827 (PANTHER); IPR018247 (PROSITE_PATTERNS); IPR018247 (PROSITE_PATTERNS); IPR018247 (PROSITE_PATTERNS); IPR018247 (PROSITE_PATTERNS); IPR018247 (PROSITE_PATTERNS); IPR002048 (PROSITE_PROFILES); IPR002048 (PROS…	sp|J3S9D9|RCN2V_CROAD Reticulocalbin-2 OS=Crotalus adamanteus PE=1 SV=1	2.77e-48	166	tr|G4VM03|G4VM03_SCHMA Putative reticulocalbin OS=Schistosoma mansoni GN=Smp_158150 PE=4 SV=1	0	551	gi|1084300029|ref|XP_018653107.1| putative reticulocalbin [Schistosoma mansoni]	0	551.592	EF-hand domain pair; EF hand; Secreted protein acidic and rich in cysteine Ca binding region; EF-hand domain
EWB00_000741	Eukaryotic initiation factor 4A-III	0	GO:0071011; GO:1903040; GO:0006446; GO:0045495; GO:0004004; GO:0010628; GO:0051028; GO:0045451; GO:0005840; GO:0005730; GO:0006325; GO:0005634; GO:0000398; GO:0010468; GO:0003723; GO:0010501; GO:0071013; GO:0008380; GO:0005524; GO:0003743		IPR014001 (SMART); IPR001650 (SMART); IPR011545 (PFAM); G3DSA:3.40.50.300 (GENE3D); G3DSA:3.40.50.300 (GENE3D); IPR001650 (PFAM); PTHR24031:SF57 (PANTHER); PTHR24031 (PANTHER); IPR000629 (PROSITE_PATTERNS); IPR014014 (PROSITE_PROFILES); IPR001650 (PROSITE_PROFILES); IPR014001 (PROSITE_PROFILES); cd00268 (CDD); IPR001650 (CDD); IPR027417 (SUPERFAMILY)	sp|Q9VHS8|IF4A3_DROME Eukaryotic initiation factor 4A-III OS=Drosophila melanogaster GN=eIF4AIII PE=1 SV=1	0	692	tr|Q5DC56|Q5DC56_SCHJA SJCHGC06283 protein OS=Schistosoma japonicum PE=2 SV=1	0	804	gi|56756857|gb|AAW26600.1| SJCHGC06283 protein [Schistosoma japonicum]	0	832.787	Type III restriction enzyme, res subunit; DEAD/DEAH box helicase; Helicase conserved C-terminal domain	K13025
EWB00_000742	hypothetical protein MS3_02913	3.05e-117			no IPS match							gi|844846033|ref|XP_012794459.1| hypothetical protein MS3_02913 [Schistosoma haematobium]	3.04578e-117	350.903
EWB00_000743	Vam6 Vps39	0	GO:0006914; GO:0030897; GO:0016192; GO:1990126; GO:0006886; GO:0008333; GO:0005765; GO:1902774; GO:0030123; GO:0031902; GO:0034058		IPR019452 (PFAM); IPR001180 (PFAM); mobidb-lite (MOBIDB_LITE); IPR032914 (PANTHER); PTHR12894:SF25 (PANTHER); IPR032914 (PANTHER); IPR032914 (PANTHER); IPR032914 (PANTHER); PTHR12894:SF25 (PANTHER); PTHR12894:SF25 (PANTHER); IPR032914 (PANTHER); PTHR12894:SF25 (PANTHER); IPR001180 (PROSITE_PROFILES)	sp|Q96JC1|VPS39_HUMAN Vam6/Vps39-like protein OS=Homo sapiens GN=VPS39 PE=1 SV=2	1.62e-25	118				gi|844846054|ref|XP_012794466.1| Vam6/Vps39-like protein [Schistosoma haematobium]	0	1808.11	CNH domain; Region in Clathrin and VPS; Vacuolar sorting protein 39 domain 1	K20183
EWB00_000744	Methionine synthase reductase	0	GO:0005737; GO:0006306; GO:0016723; GO:0030586; GO:0009086; GO:0050660; GO:0006118; GO:0010181; GO:0008168; GO:0032259; GO:0046655; GO:0055114	E1.16.1.8	IPR001709 (PRINTS); IPR001433 (PFAM); IPR003097 (PFAM); IPR023173 (G3DSA:1.20.990.GENE3D); G3DSA:3.40.50.80 (GENE3D); PTHR19384:SF84 (PANTHER); PTHR19384 (PANTHER); IPR017927 (PROSITE_PROFILES); SSF52343 (SUPERFAMILY); IPR017938 (SUPERFAMILY)	sp|Q4JIJ2|MTRR_BOVIN Methionine synthase reductase OS=Bos taurus GN=MTRR PE=2 SV=1	3.82e-46	176	tr|C1LE85|C1LE85_SCHJA Methionine synthase reductase, mitochondrial OS=Schistosoma japonicum GN=MSR PE=2 SV=1	0	1168	gi|226479036|emb|CAX73013.1| Methionine synthase reductase, mitochondrial precursor [Schistosoma japonicum]	0	1208.74	Oxidoreductase NAD-binding domain; FAD binding domain	K00597
EWB00_000745	Centrosomal of 135 kDa	0	GO:0008022; GO:0005813; GO:0005814; GO:0010457; GO:0007099; GO:1902857		Coil (COILS); Coil (COILS); Coil (COILS); Coil (COILS); Coil (COILS); Coil (COILS); Coil (COILS); Coil (COILS); Coil (COILS); Coil (COILS); Coil (COILS); Coil (COILS); Coil (COILS); Coil (COILS); Coil (COILS); mobidb-lite (MOBIDB_LITE); mobidb-lite (MOBIDB_LITE); mobidb-lite (MOBIDB_LITE); IPR026732 (PTHR23159:PANTHER); IPR026732 (PTHR23159:PANTHER); PTHR23159 (PANTHER); SSF57997 (SUPERFAMILY)	sp|Q6P5D4|CP135_MOUSE Centrosomal protein of 135 kDa OS=Mus musculus GN=Cep135 PE=1 SV=1	1.85e-28	128	tr|A0A095BZP5|A0A095BZP5_SCHHA Centrosomal protein of 135 kDa OS=Schistosoma haematobium GN=MS3_02910 PE=4 SV=1	0	1896	gi|844846024|ref|XP_012794456.1| Centrosomal protein of 135 kDa [Schistosoma haematobium]	0	2038.85
EWB00_000746	M repeat	3.44e-78	GO:0007099; GO:0010457		Coil (COILS); Coil (COILS)							gi|844846042|ref|XP_012794462.1| hypothetical protein MS3_02916 [Schistosoma haematobium]	3.44292e-78	234.958
EWB00_000747	endothelial differentiation-related factor 1	6.95e-79	GO:0019216; GO:0004402; GO:0045893; GO:0005516; GO:0043388; GO:0008168; GO:0045446; GO:0007275; GO:0005737; GO:0043565; GO:0000123; GO:0005730; GO:0003700; GO:0005829; GO:0003713; GO:0005622; GO:0006355; GO:0042967; GO:0006351; GO:0005515; GO:0005669; GO:0005634; GO:0003723	E2.3.1.48	IPR001387 (SMART); IPR001387 (PFAM); IPR013729 (PFAM); G3DSA:1.10.260.40 (GENE3D); mobidb-lite (MOBIDB_LITE); PTHR10245:SF71 (PANTHER); PTHR10245 (PANTHER); IPR001387 (PROSITE_PROFILES); IPR001387 (CDD); IPR010982 (SUPERFAMILY)	sp|O60869|EDF1_HUMAN Endothelial differentiation-related factor 1 OS=Homo sapiens GN=EDF1 PE=1 SV=1	1.13e-46	150				gi|1084293401|ref|XP_018649801.1| endothelial differentiation-related factor 1 [Schistosoma mansoni]	6.95074e-79	235.728	Multiprotein bridging factor 1; Helix-turn-helix	K03627
EWB00_000748	DNA-directed RNA polymerase I subunit RPA2	0	GO:0009303; GO:0017126; GO:0001054; GO:0003677; GO:0005736; GO:0046872; GO:0005730; GO:0006361; GO:0005829; GO:0005654; GO:0006360; GO:0006363; GO:0032549; GO:0003899; GO:0045815; GO:0007566		IPR007645 (PFAM); IPR014724 (G3DSA:2.40.50.GENE3D); G3DSA:3.90.1070.20 (GENE3D); IPR009674 (PFAM); IPR037033 (G3DSA:2.40.270.GENE3D); IPR007644 (PFAM); IPR007120 (PFAM); G3DSA:3.90.1800.10 (GENE3D); IPR037034 (G3DSA:3.90.1110.GENE3D); IPR007642 (PFAM); PTHR20856:SF5 (PANTHER); IPR015712 (PANTHER); IPR015712 (CDD); SSF64484 (SUPERFAMILY)	sp|Q9H9Y6|RPA2_HUMAN DNA-directed RNA polymerase I subunit RPA2 OS=Homo sapiens GN=POLR1B PE=1 SV=2	0	855	tr|G4VEG3|G4VEG3_SCHMA Putative dna-directed RNA polymerase I subunit OS=Schistosoma mansoni GN=Smp_140690 PE=3 SV=1	0	1948	gi|1084293405|ref|XP_018649803.1| putative dna-directed RNA polymerase I subunit [Schistosoma mansoni]	0	1955.64	RNA polymerase I, Rpa2 specific domain; RNA polymerase Rpb2, domain 6; RNA polymerase Rpb2, domain 3; RNA polymerase beta subunit; RNA polymerase Rpb2, domain 7	K03002
EWB00_000749	hypothetical protein	7.22e-41			no IPS match							gi|226481433|emb|CAX73614.1| hypothetical protein [Schistosoma japonicum]	7.22041e-41	137.117
EWB00_000750	hypothetical protein MS3_02911	0			IPR013243 (PFAM); mobidb-lite (MOBIDB_LITE); mobidb-lite (MOBIDB_LITE); mobidb-lite (MOBIDB_LITE); mobidb-lite (MOBIDB_LITE); IPR013243 (PROSITE_PROFILES)							gi|844846027|ref|XP_012794457.1| hypothetical protein MS3_02911 [Schistosoma haematobium]	0	1517.67	SCA7, zinc-binding domain
EWB00_000751	Serine threonine kinase NLK	0	GO:0018107; GO:0007492; GO:0018105; GO:0009792; GO:0009069; GO:0009653; GO:0008356; GO:0007275; GO:0005737; GO:0005634; GO:0000165; GO:0004674; GO:0004672; GO:0046872; GO:0010468; GO:0005524; GO:0006468; GO:1902554; GO:0008013; GO:0005938; GO:0044333; GO:0007178; GO:0045167; GO:0045165; GO:0001714; GO:0047485; GO:0016055; GO:0042694; GO:0004707; GO:0010085	E2.7.11.24	IPR000719 (SMART); G3DSA:3.30.200.20 (GENE3D); IPR000719 (PFAM); G3DSA:1.10.510.10 (GENE3D); PTHR24055 (PANTHER); PTHR24055:SF344 (PANTHER); IPR008271 (PROSITE_PATTERNS); IPR017441 (PROSITE_PATTERNS); IPR003527 (PROSITE_PATTERNS); IPR000719 (PROSITE_PROFILES); IPR011009 (SUPERFAMILY)	sp|Q9U9Y8|NLK_CAEEL Serine/threonine kinase NLK OS=Caenorhabditis elegans GN=lit-1 PE=1 SV=1	1.65e-97	311	tr|C1LEN7|C1LEN7_SCHJA Mitogen-activated protein kinase OS=Schistosoma japonicum PE=2 SV=1	0	1019	gi|226479738|emb|CAX73165.1| Serine/threonine kinase NLK [Schistosoma japonicum]	0	1093.18	Protein tyrosine kinase; Protein kinase domain	K04468
EWB00_000752	---NA---				no IPS match
EWB00_000753	39S ribosomal L30 mitochondrial	0	GO:0015934; GO:0042254; GO:0005739; GO:0003735; GO:0005762; GO:0006412		IPR036919 (G3DSA:3.30.1390.GENE3D); IPR005996 (PANTHER); cd00355 (CDD); IPR036919 (SUPERFAMILY)	sp|Q4R6U7|RM30_MACFA 39S ribosomal protein L30, mitochondrial OS=Macaca fascicularis GN=MRPL30 PE=2 SV=1	2.17e-09	58.9	tr|Q5DDM7|Q5DDM7_SCHJA SJCHGC05377 protein OS=Schistosoma japonicum PE=2 SV=1	0	600	gi|56755801|gb|AAW26079.1| SJCHGC05377 protein [Schistosoma japonicum]	0	600.897		K02907
EWB00_000754	---NA---				no IPS match
EWB00_000755	ETS transcription factor Elf 2	0	GO:0030154; GO:0097152; GO:0001077; GO:0007296; GO:0019904; GO:0022008; GO:0001227; GO:0071425; GO:0000122; GO:0003700; GO:0005829; GO:0005730; GO:0000977; GO:0000978; GO:0005634; GO:0000981		IPR000418 (PRINTS); IPR000418 (SMART); IPR000418 (PFAM); IPR036388 (G3DSA:1.10.10.GENE3D); mobidb-lite (MOBIDB_LITE); mobidb-lite (MOBIDB_LITE); PTHR11849 (PANTHER); PTHR11849:SF182 (PANTHER); IPR000909 (PROSITE_PROFILES); IPR000418 (PROSITE_PROFILES); IPR036390 (SUPERFAMILY)	sp|P41212|ETV6_HUMAN Transcription factor ETV6 OS=Homo sapiens GN=ETV6 PE=1 SV=1	3.72e-10	66.6	tr|A0A094ZP09|A0A094ZP09_SCHHA Transcription factor ETV6 OS=Schistosoma haematobium GN=MS3_04730 PE=3 SV=1	0	543	gi|844853599|ref|XP_012796203.1| Transcription factor ETV6 [Schistosoma haematobium]	0	645.195	Ets-domain
EWB00_000757	hypothetical protein Smp_140720	4.68e-71			no IPS match							gi|1084293425|ref|XP_018649813.1| hypothetical protein Smp_140720 [Schistosoma mansoni]	4.68323e-71	224.942
EWB00_000760	homeobox Nkx-	1.22e-113	GO:0043565; GO:0005634; GO:0006355; GO:0045944; GO:0003677; GO:0007275		IPR020479 (PRINTS); IPR001356 (SMART); G3DSA:1.10.10.60 (GENE3D); IPR001356 (PFAM); PTHR24340 (PANTHER); IPR017970 (PROSITE_PATTERNS); IPR001356 (PROSITE_PROFILES); IPR001356 (CDD); IPR009057 (SUPERFAMILY)	sp|O93590|ZAX_XENLA Homeobox protein zampogna OS=Xenopus laevis GN=zax PE=2 SV=1	4.3e-23	101				gi|1084293427|ref|XP_018649814.1| neural gene activation protein [Schistosoma mansoni]	1.21563e-113	358.607	Homeobox domain
EWB00_000762	hypothetical transcript	0	GO:0005737; GO:0006914; GO:0097352		Coil (COILS); mobidb-lite (MOBIDB_LITE); mobidb-lite (MOBIDB_LITE); IPR029651 (PTHR31139:PANTHER); PTHR31139 (PANTHER); IPR029651 (PTHR31139:PANTHER); PTHR31139 (PANTHER); IPR029651 (PTHR31139:PANTHER); PTHR31139 (PANTHER); IPR029651 (PTHR31139:PANTHER); PTHR31139 (PANTHER)	sp|Q0IEK6|EPG5_AEDAE Ectopic P granules protein 5 homolog OS=Aedes aegypti GN=AAEL009648 PE=3 SV=1	2.07e-12	77.8				gi|844853580|ref|XP_012796198.1| hypothetical protein MS3_04738 [Schistosoma haematobium]	0	1863.2
EWB00_000764	SJCHGC07437 partial	0			mobidb-lite (MOBIDB_LITE); mobidb-lite (MOBIDB_LITE)							gi|844853572|ref|XP_012796196.1| hypothetical protein MS3_04729 [Schistosoma haematobium]	0	734.561
EWB00_000765	serine threonine- phosphatase with EF-hands 2-like	0	GO:0006470; GO:0005929; GO:0030145; GO:0030425; GO:0030424; GO:0050906; GO:0005886; GO:0043204; GO:0004721; GO:0005509; GO:0005515; GO:0005506; GO:0043025	E3.1.3.16	IPR006186 (PRINTS); IPR006186 (SMART); IPR002048 (SMART); IPR002048 (PFAM); IPR013235 (PFAM); IPR000048 (PFAM); G3DSA:1.10.238.10 (GENE3D); IPR029052 (G3DSA:3.60.21.GENE3D); IPR002048 (PFAM); IPR012008 (PIRSF); IPR004843 (PFAM); PTHR11668 (PANTHER); PTHR11668:SF310 (PANTHER); IPR018247 (PROSITE_PATTERNS); IPR018247 (PROSITE_PATTERNS); IPR006186 (PROSITE_PATTERNS); IPR002048 (PROSITE_PROFILES); IP…	sp|G5EBX9|PPE_CAEEL Serine/threonine-protein phosphatase with EF-hands pef-1 OS=Caenorhabditis elegans GN=pef-1 PE=1 SV=1	8.58e-166	494	tr|A0A094ZQL4|A0A094ZQL4_SCHHA Serine/threonine-protein phosphatase OS=Schistosoma haematobium GN=MS3_04734 PE=3 SV=1	0	1084	gi|844853568|ref|XP_012796195.1| Serine/threonine-protein phosphatase with EF-hands 1 [Schistosoma haematobium]	0	1107.43	Calcineurin-like phosphoesterase; EF hand; EF-hand domain pair; PPP5 TPR repeat region; EF-hand domain	K13807
EWB00_000766	AP-3 complex subunit sigma-1	1.22e-138	GO:0008565; GO:0005794; GO:0016192; GO:0006886; GO:1904115; GO:0008089; GO:0030659; GO:0030117; GO:0048490; GO:0030123; GO:0016021		IPR022775 (PFAM); G3DSA:3.30.450.60 (GENE3D); PTHR11753:SF12 (PANTHER); IPR016635 (PANTHER); IPR000804 (PROSITE_PATTERNS); IPR011012 (SUPERFAMILY)	sp|Q1JQA3|AP3S2_BOVIN AP-3 complex subunit sigma-2 OS=Bos taurus GN=AP3S2 PE=2 SV=1	8.4e-97	281				gi|56756645|gb|AAW26495.1| unknown [Schistosoma japonicum]	1.21812e-138	391.734	Clathrin adaptor complex small chain	K12399
EWB00_000767	cathepsin F (C01 family)	0	GO:0005764; GO:0051603; GO:0004197; GO:0005615; GO:0008234	E3.4.22	IPR000668 (PRINTS); IPR013201 (SMART); IPR000668 (SMART); IPR013201 (PFAM); G3DSA:3.10.450.10 (GENE3D); IPR000668 (PFAM); G3DSA:3.90.70.10 (GENE3D); PTHR12411:SF444 (PANTHER); IPR013128 (PANTHER); IPR025660 (PROSITE_PATTERNS); IPR000169 (PROSITE_PATTERNS); cd02248 (CDD); SSF54001 (SUPERFAMILY); SSF54403 (SUPERFAMILY)	sp|Q26534|CATL_SCHMA Cathepsin L OS=Schistosoma mansoni GN=CL1 PE=2 SV=1	0	528	tr|Q5DEI1|Q5DEI1_SCHJA SJCHGC00511 protein OS=Schistosoma japonicum PE=2 SV=1	0	899	gi|56755191|gb|AAW25775.1| SJCHGC00511 protein [Schistosoma japonicum]	0	899.427	Cathepsin propeptide inhibitor domain (I29); Papain family cysteine protease	K01373
EWB00_000768	ase inhibitor cystatin,domain-containing	2.98e-104	GO:0010951; GO:0004869		IPR000010 (SMART); IPR000010 (PFAM); G3DSA:3.10.450.10 (GENE3D); IPR018073 (PROSITE_PATTERNS); IPR000010 (CDD); SSF54403 (SUPERFAMILY)				tr|C1LAB6|C1LAB6_SCHJA Proteinase inhibitor I25, cystatin,domain-containing protein OS=Schistosoma japonicum PE=2 SV=1	1.37e-103	300	gi|226474316|emb|CAX71644.1| Proteinase inhibitor I25, cystatin,domain-containing protein [Schistosoma japonicum]	2.98345e-104	300.827	Cystatin domain
EWB00_000769	monocarboxylate transporter	0	GO:0005308; GO:0015718; GO:0015293; GO:0008028; GO:0016021; GO:0015881; GO:0005887; GO:0055085		IPR011701 (PFAM); G3DSA:1.20.1250.20 (GENE3D); G3DSA:1.20.1250.20 (GENE3D); PTHR11360 (PANTHER); PTHR11360:SF128 (PANTHER); IPR020846 (PROSITE_PROFILES); IPR020846 (CDD); IPR020846 (CDD); IPR036259 (SUPERFAMILY)	sp|Q8BGC3|MOT12_MOUSE Monocarboxylate transporter 12 OS=Mus musculus GN=Slc16a12 PE=2 SV=1	1.13e-30	130				gi|844873550|ref|XP_012801071.1| Monocarboxylate transporter 12 [Schistosoma haematobium]	0	1152.12	Major Facilitator Superfamily; Uncharacterised MFS-type transporter YbfB
EWB00_000771	Histone acetyltransferase MYST3	6.19e-81	GO:0032991; GO:0005634; GO:0016020; GO:0044446; GO:0016740; GO:0008150; GO:0005488; GO:0016573		no IPS match							gi|674576036|emb|CDS38326.1| complexin [Echinococcus multilocularis]	6.19388e-81	254.218	Glycine zipper; Protein of unknown function (DUF2798)
EWB00_000772	---NA---				mobidb-lite (MOBIDB_LITE)
EWB00_000773	---NA---				mobidb-lite (MOBIDB_LITE)
EWB00_000774	---NA---				mobidb-lite (MOBIDB_LITE); mobidb-lite (MOBIDB_LITE)
EWB00_000775	---NA---				mobidb-lite (MOBIDB_LITE); mobidb-lite (MOBIDB_LITE)
EWB00_000776	---NA---				Coil (COILS)
EWB00_000777	---NA---				mobidb-lite (MOBIDB_LITE)
EWB00_000778	---NA---				no IPS match
EWB00_000780	FMRFamide receptor	5.09e-154	GO:0008528; GO:0016021; GO:0007187		IPR000276 (PRINTS); IPR019427 (PFAM); PTHR22751 (PANTHER); IPR017452 (PROSITE_PROFILES); cd14978 (CDD); SSF81321 (SUPERFAMILY)							gi|844836447|ref|XP_012792251.1| hypothetical protein MS3_00612 [Schistosoma haematobium]	5.08777e-154	453.751	Serpentine type 7TM GPCR chemoreceptor Srw; 7 transmembrane receptor (rhodopsin family)
EWB00_000781	---NA---				no IPS match
EWB00_000782	Neural cell adhesion molecule 1	0	GO:0007155; GO:0016021; GO:0005886		IPR003599 (SMART); IPR003598 (SMART); IPR013151 (PFAM); IPR013783 (G3DSA:2.60.40.GENE3D); IPR013783 (G3DSA:2.60.40.GENE3D); PF13927 (PFAM); IPR013783 (G3DSA:2.60.40.GENE3D); PTHR42757:SF28 (PANTHER); PTHR42757 (PANTHER); IPR007110 (PROSITE_PROFILES); IPR007110 (PROSITE_PROFILES); IPR007110 (PROSITE_PROFILES); IPR036179 (SUPERFAMILY); IPR036179 (SUPERFAMILY); IPR036179 (SUPERFAMILY)	sp|P31836|NCAM1_BOVIN Neural cell adhesion molecule 1 OS=Bos taurus GN=NCAM1 PE=1 SV=1	2.02e-17	88.2	tr|A0A095BUC0|A0A095BUC0_SCHHA Neural cell adhesion molecule 1 OS=Schistosoma haematobium GN=MS3_00611 PE=4 SV=1	0	689	gi|844836442|ref|XP_012792250.1| Neural cell adhesion molecule 1 [Schistosoma haematobium]	0	688.723	Immunoglobulin V-set domain; Immunoglobulin I-set domain; Immunoglobulin domain
EWB00_000783	Sphingolipid delta(4)-desaturase DES1	1.43e-61	GO:0006633; GO:0016787; GO:0016021; GO:0046513; GO:0005789; GO:0042284; GO:0055114		PTHR12879 (PANTHER)	sp|Q68FB8|DEGS1_XENTR Sphingolipid delta(4)-desaturase DES1 OS=Xenopus tropicalis GN=degs1 PE=2 SV=1	8.15e-19	82				gi|1084300899|ref|XP_018653540.1| dihydroceramide desaturase [Schistosoma mansoni]	1.42828e-61	189.504		K04712
EWB00_000785	sphingolipid delta(4)-desaturase C4-hydroxylase DES2-like isoform X2	2.14e-86	GO:0006633; GO:0006629; GO:0016021; GO:0005789; GO:0003824; GO:0042284; GO:0046513		IPR005804 (PFAM); PTHR12879 (PANTHER)	sp|Q68FB8|DEGS1_XENTR Sphingolipid delta(4)-desaturase DES1 OS=Xenopus tropicalis GN=degs1 PE=2 SV=1	2.57e-37	134	tr|A0A094ZFA4|A0A094ZFA4_SCHHA Sphingolipid delta(4)-desaturase DES1 OS=Schistosoma haematobium GN=MS3_00627 PE=4 SV=1	2e-80	250	gi|844836506|ref|XP_012792266.1| Sphingolipid delta(4)-desaturase DES1 [Schistosoma haematobium]	2.13696e-86	264.233	Fatty acid desaturase	K04712
EWB00_000787	Trimethylguanosine synthase	0	GO:0071164; GO:0036261; GO:0005730; GO:0005634; GO:0009452; GO:0006355; GO:0006351; GO:0015030; GO:0005829		IPR019012 (PFAM); mobidb-lite (MOBIDB_LITE); PTHR14741 (PANTHER); IPR029063 (SUPERFAMILY)	sp|P85107|TGS1_RAT Trimethylguanosine synthase OS=Rattus norvegicus GN=Tgs1 PE=1 SV=1	3.57e-28	121				gi|844836510|ref|XP_012792267.1| Trimethylguanosine synthase [Schistosoma haematobium]	0	601.282	RNA cap guanine-N2 methyltransferase	K14292
EWB00_000788	phosphatidylserine synthase 1	0	GO:0006566; GO:0016740; GO:0006563; GO:0003882; GO:0006544; GO:0016021; GO:0006659; GO:0005789	E2.7.8.8	IPR004277 (PFAM); PTHR15362 (PANTHER); PTHR15362:SF15 (PANTHER)	sp|Q803C9|PTSS1_DANRE Phosphatidylserine synthase 1 OS=Danio rerio GN=ptdss1 PE=2 SV=2	2.06e-130	389	tr|G4VMQ6|G4VMQ6_SCHMA Phosphatidylserine synthase 1 OS=Schistosoma mansoni GN=Smp_127890 PE=4 SV=1	0	718	gi|1084300903|ref|XP_018653542.1| phosphatidylserine synthase 1 [Schistosoma mansoni]	0	739.569	Phosphatidyl serine synthase	K08729
EWB00_000789	peptidyl-alpha-hydroxyglycine alpha-amidating lyase 2	0	GO:0004497; GO:0016020; GO:0044237; GO:0004598; GO:0005576; GO:0005515; GO:0006518; GO:0046872; GO:0055114	E4.3.2.5	IPR000720 (PRINTS); IPR001258 (PFAM); IPR011042 (G3DSA:2.120.10.GENE3D); PTHR10680 (PANTHER); IPR013017 (PROSITE_PROFILES); IPR013017 (PROSITE_PROFILES); IPR013017 (PROSITE_PROFILES); cd14958 (CDD); SSF63829 (SUPERFAMILY)	sp|Q9W1L5|PAL2_DROME Peptidyl-alpha-hydroxyglycine alpha-amidating lyase 2 OS=Drosophila melanogaster GN=Pal2 PE=1 SV=2	6.27e-65	216	tr|C1LIF1|C1LIF1_SCHJA Peptidyl--hydroxyglycine--amidating lyase OS=Schistosoma japonicum GN=Pal PE=2 SV=1	0	805	gi|226486804|emb|CAX74479.1| Peptidyl--hydroxyglycine--amidating lyase [Schistosoma japonicum]	0	849.736	NHL repeat	K18200
EWB00_000790	von Willebrand factor A domain-containing 9	0	GO:0005737; GO:0005634		mobidb-lite (MOBIDB_LITE); PTHR13532:SF3 (PANTHER); PTHR13532 (PANTHER)	sp|Q8R3P6|INT14_MOUSE Integrator complex subunit 14 OS=Mus musculus GN=Ints14 PE=1 SV=1	8.95e-19	93.2				gi|226479718|emb|CAX73155.1| hypothetical protein [Schistosoma japonicum]	0	1090.49
EWB00_000791	sodium-driven chloride bicarbonate exchanger	0	GO:0015701; GO:0007399; GO:0005452; GO:0008510; GO:0015297; GO:0098656; GO:0035725; GO:0006821; GO:0005887; GO:0051453		IPR003024 (PRINTS); IPR003020 (TIGRFAM); IPR013769 (PFAM); G3DSA:1.10.287.570 (GENE3D); IPR011531 (PFAM); mobidb-lite (MOBIDB_LITE); mobidb-lite (MOBIDB_LITE); mobidb-lite (MOBIDB_LITE); mobidb-lite (MOBIDB_LITE); mobidb-lite (MOBIDB_LITE); mobidb-lite (MOBIDB_LITE); IPR003020 (PANTHER); PTHR11453:SF81 (PANTHER); IPR016152 (SUPERFAMILY)	sp|Q32LP4|S4A10_BOVIN Sodium-driven chloride bicarbonate exchanger OS=Bos taurus GN=SLC4A10 PE=2 SV=1	0	660	tr|G4VMR3|G4VMR3_SCHMA Anion exchange protein OS=Schistosoma mansoni GN=Smp_127940 PE=3 SV=1	0	2275	gi|1084300917|ref|XP_018653549.1| putative sodium bicarbonate cotransporter (nbc2, 3) [Schistosoma mansoni]	0	2433.68	HCO3- transporter family; Band 3 cytoplasmic domain	K13861
EWB00_000792	hypothetical protein MS3_03111, partial	0	GO:0016021		G3DSA:1.20.140.150 (GENE3D); IPR004031 (PFAM); mobidb-lite (MOBIDB_LITE); PTHR21284 (PANTHER); PTHR21284:SF7 (PANTHER)							gi|844846608|ref|XP_012794645.1| hypothetical protein MS3_03111, partial [Schistosoma haematobium]	0	523.087	PMP-22/EMP/MP20/Claudin tight junction
EWB00_000793	Serine threonine- kinase partial	0	GO:0018107; GO:0018105; GO:0009267; GO:0030308; GO:0030154; GO:0001894; GO:0050852; GO:1904262; GO:0042593; GO:0030111; GO:0051055; GO:0005739; GO:0030010; GO:0071902; GO:0035556; GO:0046777; GO:0051645; GO:0072332; GO:0005737; GO:0016020; GO:0045059; GO:0010212; GO:0005634; GO:0000287; GO:0001944; GO:0018193; GO:0051896; GO:0005654; GO:0004674; GO:0010508; GO:0004672; GO:0060770; GO:0005524; GO:…		IPR000719 (SMART); IPR000719 (PFAM); G3DSA:1.10.510.10 (GENE3D); G3DSA:3.30.200.20 (GENE3D); G3DSA:1.10.510.10 (GENE3D); mobidb-lite (MOBIDB_LITE); mobidb-lite (MOBIDB_LITE); mobidb-lite (MOBIDB_LITE); PTHR44214 (PANTHER); IPR008271 (PROSITE_PATTERNS); IPR000719 (PROSITE_PROFILES); IPR011009 (SUPERFAMILY)	sp|Q0GGW5|STK11_CHICK Serine/threonine-protein kinase STK11 OS=Gallus gallus GN=STK11 PE=2 SV=1	7.08e-30	127	tr|A0A094ZLI3|A0A094ZLI3_SCHHA Serine/threonine-protein kinase STK11 (Fragment) OS=Schistosoma haematobium GN=MS3_03113 PE=4 SV=1	0	1192	gi|844846605|ref|XP_012794644.1| Serine/threonine-protein kinase STK11, partial [Schistosoma haematobium]	0	1197.57	Protein tyrosine kinase; Protein kinase domain
EWB00_000796	---NA---				no IPS match
EWB00_000797	---NA---				no IPS match
EWB00_000798	---NA---				no IPS match
EWB00_000799	---NA---				mobidb-lite (MOBIDB_LITE)
EWB00_000800	---NA---				no IPS match
EWB00_000801	---NA---				no IPS match
EWB00_000802	bestrophin 2	0	GO:0007608; GO:1902476; GO:0005929; GO:0034707; GO:0051899; GO:0006821; GO:0005886; GO:0005254		Coil (COILS); IPR021134 (PFAM); mobidb-lite (MOBIDB_LITE); IPR000615 (PANTHER)	sp|Q8BGM5|BEST2_MOUSE Bestrophin-2 OS=Mus musculus GN=Best2 PE=2 SV=1	7.93e-73	241	tr|A0A095A720|A0A095A720_SCHHA Bestrophin homolog OS=Schistosoma haematobium GN=MS3_09993 PE=3 SV=1	0	622	gi|844874305|ref|XP_012801246.1| Bestrophin-3 [Schistosoma haematobium]	0	694.501	Bestrophin, RFP-TM, chloride channel	K22204
EWB00_000803	SJCHGC04193 partial	0	GO:0005488		mobidb-lite (MOBIDB_LITE); IPR016024 (SUPERFAMILY)							gi|844869268|ref|XP_012799991.1| hypothetical protein MS3_08695 [Schistosoma haematobium]	0	1749.95
EWB00_000804	---NA---				no IPS match
EWB00_000805	Serine threonine- phosphatase 2A 65 kDa regulatory subunit A alpha isoform	0	GO:0005737; GO:0016328; GO:0043666; GO:0019888; GO:0030425; GO:0065003; GO:0005515; GO:0007059; GO:0000775		IPR000357 (PFAM); PF13646 (PFAM); IPR011989 (G3DSA:1.25.10.GENE3D); PTHR10648:SF9 (PANTHER); PTHR10648 (PANTHER); IPR021133 (PROSITE_PROFILES); IPR021133 (PROSITE_PROFILES); IPR021133 (PROSITE_PROFILES); IPR021133 (PROSITE_PROFILES); IPR021133 (PROSITE_PROFILES); IPR021133 (PROSITE_PROFILES); IPR021133 (PROSITE_PROFILES); IPR021133 (PROSITE_PROFILES); IPR021133 (PROSITE_PROFILES); IPR021133 (PROS…	sp|P54612|2AAA_PIG Serine/threonine-protein phosphatase 2A 65 kDa regulatory subunit A alpha isoform OS=Sus scrofa GN=PPP2R1A PE=2 SV=2	0	697	tr|C7TY02|C7TY02_SCHJA Serine/threonine-protein phosphatase 2A 65 kDa regulatory subunit A alpha isoform OS=Schistosoma japonicum PE=2 SV=1	0	1120	gi|257205654|emb|CAX82478.1| Serine/threonine-protein phosphatase 2A 65 kDa regulatory subunit A alpha isoform [Schistosoma japonicum]	0	1200.65	HEAT repeats; Adaptin N terminal region; HEAT repeat; Vacuolar 14 Fab1-binding region; CLASP N terminal; non-SMC mitotic condensation complex subunit 1	K03456
EWB00_000806	39S ribosomal mitochondrial	3.79e-66	GO:0003735; GO:0005743; GO:0005762; GO:0042254		IPR028909 (PFAM); PTHR21349:SF0 (PANTHER); IPR028909 (PANTHER); IPR036164 (SUPERFAMILY)	sp|Q2TBS2|RM21_BOVIN 39S ribosomal protein L21, mitochondrial OS=Bos taurus GN=MRPL21 PE=1 SV=1	8.21e-18	81.6				gi|844877921|ref|XP_012802135.1| hypothetical protein MS3_10903, partial [Schistosoma haematobium]	3.79214e-66	207.223	Ribosomal prokaryotic L21 protein	K02888
EWB00_000808	phosphatase and actin regulator 2	0	GO:0031032; GO:0031532; GO:0005634; GO:0003779; GO:0008157; GO:0004864; GO:0045202; GO:0046983; GO:0005829; GO:0030054; GO:0043149		IPR004018 (SMART); IPR004018 (PFAM); PTHR12751 (PANTHER); IPR004018 (PROSITE_PROFILES); IPR004018 (PROSITE_PROFILES); IPR004018 (PROSITE_PROFILES)	sp|Q801X6|PHAR1_CHICK Phosphatase and actin regulator 1 OS=Gallus gallus GN=PHACTR1 PE=2 SV=1	9.47e-50	183	tr|A0A095CF13|A0A095CF13_SCHHA Phosphatase and actin regulator 1 OS=Schistosoma haematobium GN=MS3_09956 PE=4 SV=1	0	710	gi|844874145|ref|XP_012801210.1| Phosphatase and actin regulator 1 [Schistosoma haematobium]	0	739.184	RPEL repeat
EWB00_000809	Ubiquitin carboxyl-terminal hydrolase 14	0	GO:0005737; GO:0070628; GO:0045087; GO:0006511; GO:0005515; GO:0005886; GO:0000502; GO:0005634; GO:0016579; GO:0036459	E3.4.19.12	IPR000626 (SMART); IPR001394 (PFAM); G3DSA:3.90.70.10 (GENE3D); G3DSA:3.10.20.90 (GENE3D); PTHR43982 (PANTHER); IPR018200 (PROSITE_PATTERNS); IPR018200 (PROSITE_PATTERNS); IPR000626 (PROSITE_PROFILES); IPR028889 (PROSITE_PROFILES); cd02657 (CDD); IPR029071 (SUPERFAMILY); SSF54001 (SUPERFAMILY)	sp|Q0IIF7|UBP14_BOVIN Ubiquitin carboxyl-terminal hydrolase 14 OS=Bos taurus GN=USP14 PE=2 SV=3	3.06e-154	452	tr|A0A095A3M0|A0A095A3M0_SCHHA Ubiquitin carboxyl-terminal hydrolase 14 OS=Schistosoma haematobium GN=MS3_09955 PE=3 SV=1	0	747	gi|844874141|ref|XP_012801209.1| Ubiquitin carboxyl-terminal hydrolase 14 [Schistosoma haematobium]	0	748.429	Ubiquitin carboxyl-terminal hydrolase	K11843
EWB00_000810	GTPase partial	0	GO:0019843; GO:0000028; GO:0005743; GO:0003723; GO:0005759; GO:0043024; GO:0005525		IPR006073 (PRINTS); IPR005225 (TIGRFAM); G3DSA:3.40.50.300 (GENE3D); IPR006073 (PFAM); PTHR42698 (PANTHER); PTHR42698:SF1 (PANTHER); IPR027417 (SUPERFAMILY)	sp|B5X2B8|ERAL1_SALSA GTPase Era, mitochondrial OS=Salmo salar GN=eral1 PE=2 SV=1	2.72e-36	144				gi|844870739|ref|XP_012800338.1| GTPase Era, mitochondrial, partial [Schistosoma haematobium]	0	564.303	Ferrous iron transport protein B; Dynamin family; Elongation factor Tu GTP binding domain; 50S ribosome-binding GTPase	K03595
EWB00_000811	Casein kinase I isoform alpha	0	GO:0005737; GO:0016607; GO:0006468; GO:0036064; GO:0045104; GO:0007049; GO:0016055; GO:0004674; GO:0051301; GO:0009069; GO:0005524; GO:0000777	E2.7.11	IPR000719 (SMART); G3DSA:1.10.510.10 (GENE3D); IPR000719 (PFAM); mobidb-lite (MOBIDB_LITE); PTHR11909 (PANTHER); PTHR11909:SF298 (PANTHER); IPR008271 (PROSITE_PATTERNS); IPR017441 (PROSITE_PATTERNS); IPR000719 (PROSITE_PROFILES); cd14016 (CDD); IPR011009 (SUPERFAMILY)	sp|P67963|KC1A_XENLA Casein kinase I isoform alpha OS=Xenopus laevis GN=csnk1a1 PE=2 SV=1	1.36e-150	433	tr|C1L4B0|C1L4B0_SCHJA Casein kinase I isoform alpha OS=Schistosoma japonicum GN=CKI-alpha PE=2 SV=1	0	900	gi|226466806|emb|CAX69538.1| Casein kinase I isoform alpha [Schistosoma japonicum]	0	900.197	Protein tyrosine kinase; Protein kinase domain	K08959
EWB00_000812	SJCHGC03422 partial	1.16e-18	GO:0006508; GO:0004190; GO:0003676; GO:0015074	E3.4.23	no IPS match				tr|Q5C1U4|Q5C1U4_SCHJA SJCHGC03422 protein (Fragment) OS=Schistosoma japonicum PE=2 SV=2	5.11e-18	83.6	gi|76155137|gb|AAX26381.2| SJCHGC03422 protein, partial [Schistosoma japonicum]	1.16288e-18	83.5741
EWB00_000813	26S proteasome non-ATPase regulatory subunit 12	2.96e-119	GO:0000502; GO:0022624; GO:0044267		PTHR10855 (PANTHER); IPR035297 (PTHR10855:PANTHER); IPR035297 (PTHR10855:PANTHER); PTHR10855 (PANTHER)	sp|Q5RBI3|PSD12_PONAB 26S proteasome non-ATPase regulatory subunit 12 OS=Pongo abelii GN=PSMD12 PE=2 SV=3	8.84e-57	192	tr|C1LIY4|C1LIY4_SCHJA Proteasome (Prosome, macropain) 26S subunit, non-ATPase, 12 OS=Schistosoma japonicum GN=Psmd12 PE=2 SV=1	1.85e-118	356	gi|226487584|emb|CAX74662.1| proteasome (prosome, macropain) 26S subunit, non-ATPase, 12 [Schistosoma japonicum]	2.96099e-119	357.066
EWB00_000814	molybdopterin synthase sulfur carrier subunit	3.54e-36	GO:0006777; GO:0005829; GO:0000166; GO:0030366; GO:0019008	E2.8.1.12	IPR012675 (G3DSA:3.10.20.GENE3D); IPR016155 (SUPERFAMILY)	sp|Q09412|MOC2A_CAEEL Molybdopterin synthase sulfur carrier subunit OS=Caenorhabditis elegans GN=K10D2.7 PE=3 SV=1	1.19e-11	58.2	tr|A0A183NE30|A0A183NE30_9TREM Molybdopterin synthase sulfur carrier subunit OS=Schistosoma mattheei PE=3 SV=1	6.22e-37	127	gi|1084308945|ref|XP_018645854.1| hypothetical protein Smp_058660 [Schistosoma mansoni]	3.53577e-36	124.405		K21232
EWB00_000815	F-box WD repeat-containing 9	0	GO:0005515		IPR001680 (SMART); IPR015943 (G3DSA:2.130.10.GENE3D); G3DSA:1.20.1280.50 (GENE3D); mobidb-lite (MOBIDB_LITE); IPR001810 (PROSITE_PROFILES); IPR017986 (PROSITE_PROFILES); IPR001680 (PROSITE_PROFILES); IPR036047 (SUPERFAMILY); IPR036322 (SUPERFAMILY)	sp|Q2T9T9|FBXW9_BOVIN F-box/WD repeat-containing protein 9 OS=Bos taurus GN=FBXW9 PE=2 SV=1	1.34e-10	67.4				gi|1084306480|ref|XP_018645019.1| hypothetical protein Smp_168090 [Schistosoma mansoni]	0	754.207		K10265
EWB00_000816	translation elongation factor G	2.05e-103	GO:0097159; GO:1901363		no IPS match				tr|Q5BXM1|Q5BXM1_SCHJA SJCHGC05257 protein (Fragment) OS=Schistosoma japonicum PE=2 SV=2	1.14e-90	276	gi|76156701|gb|AAX27854.2| SJCHGC05257 protein, partial [Schistosoma japonicum]	2.04982e-103	307.375
EWB00_000817	---NA---				no IPS match
EWB00_000818	---NA---				mobidb-lite (MOBIDB_LITE)
EWB00_000819	Venom allergen	4.25e-73	GO:0045121; GO:0016021; GO:0016020; GO:0005576; GO:0007339; GO:0005886; GO:0001669; GO:0097224		IPR001283 (PRINTS); IPR014044 (SMART); IPR014044 (PFAM); IPR035940 (G3DSA:3.40.33.GENE3D); PTHR10334:SF325 (PANTHER); IPR001283 (PANTHER); cd05380 (CDD); IPR035940 (SUPERFAMILY)	sp|Q9DAG6|GPRL1_MOUSE GLIPR1-like protein 1 OS=Mus musculus GN=Glipr1l1 PE=1 SV=1	5.31e-23	94.7	tr|G4VM60|G4VM60_SCHMA Venom allergen-like (VAL) 1 protein OS=Schistosoma mansoni GN=Smp_193680 PE=4 SV=1	2.11e-70	221	gi|1084300143|ref|XP_018653164.1| venom allergen-like (VAL) 1 protein [Schistosoma mansoni]	4.25065e-73	227.254	Cysteine-rich secretory protein family	K19919
EWB00_000820	serine threonine- phosphatase alpha-2 isoform	0	GO:0032922; GO:0016791; GO:0006470; GO:0048754; GO:0044877; GO:0000784; GO:0030324; GO:0072357; GO:0007049; GO:0005737; GO:0043204; GO:0005730; GO:0005981; GO:0005634; GO:0000164; GO:0005654; GO:0051301; GO:0043005; GO:0043021; GO:0046872; GO:0043025; GO:0010288; GO:0042752; GO:0008157; GO:0005913; GO:0042587; GO:0005886; GO:0005977; GO:0043197; GO:0005979; GO:0098641; GO:0005829; GO:0004722; GO:…		IPR006186 (PRINTS); IPR006186 (SMART); IPR031675 (PFAM); IPR029052 (G3DSA:3.60.21.GENE3D); IPR004843 (PFAM); PTHR11668 (PANTHER); IPR037981 (PTHR11668:PANTHER); IPR006186 (PROSITE_PATTERNS); cd07414 (CDD); SSF56300 (SUPERFAMILY)	sp|P62138|PP1A_RAT Serine/threonine-protein phosphatase PP1-alpha catalytic subunit OS=Rattus norvegicus GN=Ppp1ca PE=1 SV=1	0	598	tr|Q5DAL5|Q5DAL5_SCHJA Serine/threonine-protein phosphatase (Fragment) OS=Schistosoma japonicum PE=2 SV=1	0	675	gi|56758002|gb|AAW27141.1| SJCHGC06059 protein, partial [Schistosoma japonicum]	0	675.626	Serine-threonine protein phosphatase N-terminal domain; Calcineurin-like phosphoesterase	K06269
EWB00_000821	ER membrane complex subunit 3-like	0	GO:0005794; GO:0030140; GO:0016021; GO:0072546; GO:0060041; GO:0034975; GO:0045494		IPR002809 (SMART); IPR008568 (PIRSF); IPR002809 (PFAM); IPR008568 (PANTHER); PTHR13116:SF6 (PANTHER)	sp|Q7SXW4|EMC3_DANRE ER membrane protein complex subunit 3 OS=Danio rerio GN=emc3 PE=2 SV=1	8.53e-108	314	tr|C1LMR0|C1LMR0_SCHJA ER membrane protein complex subunit 3 OS=Schistosoma japonicum PE=2 SV=1	0	507	gi|226467015|emb|CAX75988.1| Protein pob [Schistosoma japonicum]	0	507.294	Integral membrane protein DUF106
EWB00_000822	sister chromatid cohesion PDS5	0	GO:0008285; GO:0006281; GO:0005634; GO:0000785; GO:0003677; GO:0007064; GO:0051301		mobidb-lite (MOBIDB_LITE); PTHR12663 (PANTHER); PTHR12663:SF1 (PANTHER)	sp|Q498H0|PD5BA_XENLA Sister chromatid cohesion protein PDS5 homolog B-A OS=Xenopus laevis GN=pds5b-a PE=1 SV=1	3.75e-64	240	tr|A0A095ALE3|A0A095ALE3_SCHHA Sister chromatid cohesion protein PDS5 B-B OS=Schistosoma haematobium GN=MS3_03168 PE=4 SV=1	0	1137	gi|844846787|ref|XP_012794703.1| Sister chromatid cohesion protein PDS5 B-B [Schistosoma haematobium]	0	1181.01		K11267
EWB00_000823	-related lipid transfer 3	6.61e-140	GO:0015485; GO:0016021; GO:0044232; GO:0017127; GO:0030301; GO:0099044; GO:0031902; GO:0042803		IPR019498 (PFAM); PTHR12136 (PANTHER); PTHR12136:SF51 (PANTHER); IPR019498 (PROSITE_PROFILES)	sp|Q9DFS4|STAR3_DANRE StAR-related lipid transfer protein 3 OS=Danio rerio GN=stard3 PE=2 SV=2	4.7e-13	71.6	tr|A0A095AMD3|A0A095AMD3_SCHHA StAR-related lipid transfer protein 3 OS=Schistosoma haematobium GN=MS3_03553 PE=4 SV=1	7.29e-126	376	gi|844848338|ref|XP_012795081.1| StAR-related lipid transfer protein 3 [Schistosoma haematobium]	6.60754e-140	410.223	Cholesterol-capturing domain	K22291
EWB00_000824	---NA---				no IPS match
EWB00_000825	---NA---				mobidb-lite (MOBIDB_LITE)
EWB00_000826	---NA---				no IPS match
EWB00_000827	---NA---				no IPS match
EWB00_000828	---NA---				mobidb-lite (MOBIDB_LITE)
EWB00_000829	---NA---				no IPS match
EWB00_000830	Beta-catenin 1	2.24e-32	GO:0005681		IPR013180 (SMART); IPR013180 (PFAM); IPR011989 (G3DSA:1.25.10.GENE3D)				tr|Q3KTK8|Q3KTK8_SCHJA SJCHGC02190 protein (Fragment) OS=Schistosoma japonicum PE=2 SV=1	1.49e-31	115	gi|76162377|gb|ABA40781.1| SJCHGC02190 protein, partial [Schistosoma japonicum]	2.24402e-32	115.546	Catenin-beta-like, Arm-motif containing nuclear
EWB00_000831	---NA---				no IPS match
EWB00_000832	---NA---				mobidb-lite (MOBIDB_LITE)
EWB00_000833	---NA---		GO:0046872; GO:0004355; GO:0006541; GO:0051538; GO:0097054		IPR029055 (G3DSA:3.60.20.GENE3D); mobidb-lite (MOBIDB_LITE); mobidb-lite (MOBIDB_LITE)	sp|Q05755|GLTB_AZOBR Glutamate synthase [NADPH] large chain OS=Azospirillum brasilense GN=gltB PE=1 SV=1	7.98e-126	175	tr|A0A0C9N2A7|A0A0C9N2A7_SPHPI GltB protein OS=Sphingomonas paucimobilis NBRC 13935 GN=gltB PE=4 SV=1	0	314
EWB00_000834	---NA---				IPR018637 (PFAM); mobidb-lite (MOBIDB_LITE)				tr|A0A0C9M243|A0A0C9M243_SPHPI DNA, contig: SP623 OS=Sphingomonas paucimobilis NBRC 13935 GN=SP6_23_00650 PE=4 SV=1	9.43e-106	309				Uncharacterized protein conserved in bacteria (DUF2059)
EWB00_000835	glutamate synthase [NADPH] small chain-like	2.59e-27	GO:0046872; GO:0004355; GO:0051539; GO:0097054		IPR036188 (G3DSA:3.50.50.GENE3D); IPR036188 (SUPERFAMILY)	sp|Q05756|GLTD_AZOBR Glutamate synthase [NADPH] small chain OS=Azospirillum brasilense GN=gltD PE=1 SV=3	4.65e-21	88.2	tr|A0A0C9MSE8|A0A0C9MSE8_SPHPI GltD protein OS=Sphingomonas paucimobilis NBRC 13935 GN=gltD PE=4 SV=1	2.8e-29	113	gi|1240354183|gb|PAV68046.1| hypothetical protein WR25_05604 [Diploscapter pachys]	2.59047e-27	103.219
EWB00_000836	glutamate synthase [NADPH] small chain-like	6.36e-149	GO:0051539; GO:0016638; GO:0097054; GO:0051536; GO:0004355; GO:0006807; GO:0046872; GO:0055114		PR00419 (PRINTS); IPR028261 (PFAM); IPR023753 (PFAM); IPR009051 (G3DSA:1.10.1060.GENE3D); IPR036188 (G3DSA:3.50.50.GENE3D); IPR036188 (G3DSA:3.50.50.GENE3D); PTHR42783 (PANTHER); PTHR42783:SF1 (PANTHER); IPR009051 (SUPERFAMILY); SSF51971 (SUPERFAMILY)	sp|Q05756|GLTD_AZOBR Glutamate synthase [NADPH] small chain OS=Azospirillum brasilense GN=gltD PE=1 SV=3	2.31e-166	476	tr|A0A0C9MSE8|A0A0C9MSE8_SPHPI GltD protein OS=Sphingomonas paucimobilis NBRC 13935 GN=gltD PE=4 SV=1	0	699	gi|1189052924|ref|XP_020813951.1| uncharacterized protein LOC110188238 [Drosophila serrata]	6.36174e-149	436.032	NAD(P)-binding Rossmann-like domain; Pyridine nucleotide-disulphide oxidoreductase; Dihydroprymidine dehydrogenase domain II, 4Fe-4S cluster	K00266
EWB00_000837	Undecaprenyl-diphosphatase 1	5.58e-16	GO:0016311; GO:0016021; GO:0016020; GO:0050380; GO:0071555; GO:0008360; GO:0046677; GO:0009252; GO:0005886	E3.6.1.27	IPR003824 (PFAM); mobidb-lite (MOBIDB_LITE); mobidb-lite (MOBIDB_LITE); mobidb-lite (MOBIDB_LITE); IPR003824 (PANTHER); PTHR30622:SF3 (PANTHER); IPR003824 (PANTHER); PTHR30622:SF3 (PANTHER)	sp|A5V412|UPPP_SPHWW Undecaprenyl-diphosphatase OS=Sphingomonas wittichii (strain RW1 / DSM 6014 / JCM 10273) GN=uppP PE=3 SV=1	1.54e-39	95.9	tr|A0A0C9NBM3|A0A0C9NBM3_SPHPI Undecaprenyl-diphosphatase OS=Sphingomonas paucimobilis NBRC 13935 GN=uppP PE=3 SV=1	2.27e-87	144	gi|1355996465|gb|PRD36380.1| uppP [Nephila clavipes]	5.57805e-16	82.4185	Bacitracin resistance protein BacA	K06153
EWB00_000838	NADH dehydrogenase [ubiquinone] 1 alpha subcomplex subunit mitochondrial-like	1.39e-43	GO:0007623; GO:0032981; GO:1901006; GO:0005739; GO:0009749; GO:0003824; GO:0005747; GO:0008152; GO:0005759; GO:0003954		IPR029903 (PFAM); G3DSA:3.40.50.720 (GENE3D); mobidb-lite (MOBIDB_LITE); PTHR12126 (PANTHER); PTHR12126:SF7 (PANTHER); IPR036291 (SUPERFAMILY)	sp|Q5BK63|NDUA9_RAT NADH dehydrogenase [ubiquinone] 1 alpha subcomplex subunit 9, mitochondrial OS=Rattus norvegicus GN=Ndufa9 PE=1 SV=2	3.2e-20	93.2	tr|A0A0C9NG09|A0A0C9NG09_SPHPI DNA, contig: SP623 OS=Sphingomonas paucimobilis NBRC 13935 GN=SP6_23_00680 PE=4 SV=1	7.91e-133	322	gi|556739498|ref|XP_005965302.1| PREDICTED: NADH dehydrogenase [ubiquinone] 1 alpha subcomplex subunit 9, mitochondrial-like [Pantholops hodgsonii]	1.39201e-43	159.458	RmlD substrate binding domain
EWB00_000840	---NA---				mobidb-lite (MOBIDB_LITE)
EWB00_000842	E3 ubiquitin- ligase MARCH2	3.22e-157	GO:0006897; GO:0016567; GO:0016021; GO:0005764; GO:0030659; GO:0016740; GO:0008270; GO:0005768; GO:0031901		Coil (COILS); IPR011016 (SMART); IPR011016 (PFAM); IPR013083 (G3DSA:3.30.40.GENE3D); mobidb-lite (MOBIDB_LITE); IPR033275 (PANTHER); PTHR23012:SF155 (PANTHER); IPR011016 (PROSITE_PROFILES); cd16699 (CDD); SSF57850 (SUPERFAMILY)	sp|Q0IH10|MARH3_XENLA E3 ubiquitin-protein ligase MARCH3 OS=Xenopus laevis GN=march3 PE=2 SV=1	6.45e-19	89	tr|G4LYD2|G4LYD2_SCHMA Membrane associated ring finger 1,8, putative OS=Schistosoma mansoni GN=Smp_056700 PE=4 SV=1	8.7e-131	398	gi|1084310093|ref|XP_018646269.1| membrane associated ring finger 1,8, putative [Schistosoma mansoni]	3.22142e-157	464.537	RING-variant domain
EWB00_000843	tctex1 domain-containing 1-like	1.31e-130	GO:0016021; GO:0008270		IPR005334 (PFAM); IPR038586 (G3DSA:3.30.1140.GENE3D); PTHR21255:SF27 (PANTHER); IPR005334 (PANTHER)							gi|844846336|ref|XP_012794557.1| hypothetical protein MS3_03014 [Schistosoma haematobium]	1.31312e-130	379.793	Tctex-1 family
EWB00_000844	---NA---				no IPS match
EWB00_000845	Pyridoxal kinase	0	GO:0016310; GO:0017085; GO:0009443; GO:0008144; GO:0008478; GO:0014075; GO:0010165; GO:0046872; GO:0032094; GO:0005829; GO:0070280; GO:0042493; GO:0043066; GO:0042816; GO:0032570; GO:0042823; GO:0009636; GO:0005524	E2.7.1.35	IPR029056 (G3DSA:3.40.1190.GENE3D); IPR029056 (G3DSA:3.40.1190.GENE3D); IPR004625 (PANTHER); PTHR10534:SF2 (PANTHER); IPR029056 (SUPERFAMILY)	sp|O35331|PDXK_RAT Pyridoxal kinase OS=Rattus norvegicus GN=Pdxk PE=1 SV=1	4.87e-41	147	tr|C1L3Q7|C1L3Q7_SCHJA Pyridoxal (Pyridoxine, vitamin B6) kinase OS=Schistosoma japonicum GN=Pdxk PE=2 SV=1	0	528	gi|226490186|emb|CAX69335.1| pyridoxal (pyridoxine, vitamin B6) kinase [Schistosoma japonicum]	0	528.48		K00868
EWB00_000846	Junctophilin- partial	0	GO:0070273; GO:0030314; GO:0070300; GO:0032266; GO:0060316; GO:0055074; GO:0005886; GO:0007275; GO:0030018; GO:0015278; GO:0080025; GO:0010314; GO:0016021; GO:0016020; GO:0007204; GO:0005546; GO:0005547; GO:0033017; GO:0016529; GO:0001786; GO:0055024		Coil (COILS); Coil (COILS); IPR003409 (SMART); G3DSA:2.20.110.10 (GENE3D); IPR003409 (PFAM); mobidb-lite (MOBIDB_LITE); mobidb-lite (MOBIDB_LITE); PTHR23085:SF16 (PANTHER); PTHR23085 (PANTHER); SSF82185 (SUPERFAMILY); SSF82185 (SUPERFAMILY); SSF82185 (SUPERFAMILY)	sp|Q9ET78|JPH2_MOUSE Junctophilin-2 OS=Mus musculus GN=Jph2 PE=1 SV=2	8.14e-32	137				gi|358254089|dbj|GAA54122.1| junctophilin-2 [Clonorchis sinensis]	0	881.322	MORN repeat
EWB00_000847	SJCHGC09686 partial	2.85e-130	GO:0005515		IPR001810 (PFAM); G3DSA:3.40.1000.30 (GENE3D); IPR001810 (PROSITE_PROFILES); IPR036047 (SUPERFAMILY)							gi|844846324|ref|XP_012794553.1| hypothetical protein MS3_03007 [Schistosoma haematobium]	2.84702e-130	389.037	F-box domain
EWB00_000848	---NA---				no IPS match
EWB00_000850	SJCHGC08959 partial	5.12e-34			IPR021442 (PFAM)							gi|226482668|emb|CAX73933.1| hypothetical protein [Schistosoma japonicum]	5.12436e-34	125.176	Protein of unknown function (DUF3091)
EWB00_000851	---NA---				mobidb-lite (MOBIDB_LITE)
EWB00_000852	---NA---				no IPS match
EWB00_000853	---NA---				no IPS match
EWB00_000854	---NA---				mobidb-lite (MOBIDB_LITE)
EWB00_000855	---NA---				no IPS match
EWB00_000856	---NA---				mobidb-lite (MOBIDB_LITE)
EWB00_000857	---NA---				mobidb-lite (MOBIDB_LITE); mobidb-lite (MOBIDB_LITE)
EWB00_000858	---NA---				no IPS match
EWB00_000859	---NA---				no IPS match
EWB00_000860	mRNA turnover 4 homolog	0	GO:0005737; GO:0016070; GO:0005730; GO:0000956; GO:0006364; GO:0003723; GO:0000027		G3DSA:3.90.105.20 (GENE3D); IPR001790 (PFAM); G3DSA:3.30.70.1730 (GENE3D); PTHR21141:SF37 (PANTHER); PTHR21141 (PANTHER); IPR033867 (CDD); SSF160369 (SUPERFAMILY)	sp|Q9UKD2|MRT4_HUMAN mRNA turnover protein 4 homolog OS=Homo sapiens GN=MRTO4 PE=1 SV=2	2.25e-58	189	tr|C1L6D8|C1L6D8_SCHJA Ribosome assembly factor mrt4 OS=Schistosoma japonicum PE=2 SV=1	0	550	gi|226469970|emb|CAX70266.1| mRNA turnover protein 4 homolog [Schistosoma japonicum]	0	550.051	Ribosomal protein L10	K14815
EWB00_000861	glycoside hydrolase subgroup catalytic core	9.76e-126	GO:0005975; GO:0004553		G3DSA:3.20.20.80 (GENE3D); IPR013780 (G3DSA:2.60.40.GENE3D); PTHR31308:SF2 (PANTHER); PTHR31308 (PANTHER); IPR017853 (SUPERFAMILY)				tr|Q5DGI7|Q5DGI7_SCHJA SJCHGC02838 protein OS=Schistosoma japonicum PE=2 SV=1	4.56e-125	373	gi|56753744|gb|AAW25069.1| SJCHGC02838 protein [Schistosoma japonicum]	9.76454e-126	373.629
EWB00_000862	mRNA turnover 4 homolog	8.67e-41	GO:0005737; GO:0005730; GO:0000027		no IPS match				tr|C1LJE9|C1LJE9_SCHJA Ribosome assembly factor mrt4 OS=Schistosoma japonicum PE=2 SV=1	4.61e-40	142	gi|226488955|emb|CAX74827.1| mRNA turnover protein 4 homolog [Schistosoma japonicum]	8.66994e-41	143.28
EWB00_000863	Actin-related 2 3 complex subunit 1A	0	GO:0005737; GO:0051015; GO:0005885; GO:0034314		IPR001680 (SMART); IPR017383 (PIRSF); IPR001680 (PFAM); IPR015943 (G3DSA:2.130.10.GENE3D); IPR017383 (PANTHER); IPR017986 (PROSITE_PROFILES); IPR001680 (PROSITE_PROFILES); IPR036322 (SUPERFAMILY)	sp|Q1JP79|ARC1A_BOVIN Actin-related protein 2/3 complex subunit 1A OS=Bos taurus GN=ARPC1A PE=2 SV=1	1.02e-114	341				gi|358334504|dbj|GAA42906.2| actin related protein 2/3 complex subunit 1A/1B [Clonorchis sinensis]	0	550.821	Anaphase-promoting complex subunit 4 WD40 domain; WD domain, G-beta repeat	K05757
EWB00_000864	Sterol O-acyltransferase 1	0	GO:0005783; GO:0010742; GO:0034736; GO:0034379; GO:0005789; GO:0010878; GO:0008374; GO:0042632; GO:0042986; GO:0008203; GO:0015485; GO:0016021; GO:0016020; GO:0000062; GO:0033344; GO:0042967; GO:0034435; GO:0004772		IPR004299 (PFAM); IPR014371 (PIRSF); IPR014371 (PANTHER); PTHR10408:SF8 (PANTHER)	sp|Q61263|SOAT1_MOUSE Sterol O-acyltransferase 1 OS=Mus musculus GN=Soat1 PE=1 SV=2	4.29e-111	346	tr|A4K7Z0|A4K7Z0_SCHMA O-acyltransferase OS=Schistosoma mansoni GN=SmACAT1.1 PE=2 SV=1	0	969	gi|94958380|gb|ABF47339.1| acyl-CoA: cholesterol acyltransferase protein isotype 1.1 [Schistosoma mansoni]	0	969.148	MBOAT, membrane-bound O-acyltransferase family	K00637
EWB00_000866	ras-related Rab-2B	2.33e-152	GO:0090387; GO:1990502; GO:0003924; GO:0030424; GO:1904811; GO:0045921; GO:0090326; GO:0005886; GO:0005789; GO:0016192; GO:0090390; GO:0043204; GO:0002119; GO:0070062; GO:0005802; GO:0045335; GO:0000138; GO:0000139; GO:0005764; GO:0098793; GO:1901046; GO:0015031; GO:0048471; GO:0005769; GO:0005525		PR00449 (PRINTS); SM00174 (SMART); SM00175 (SMART); SM00176 (SMART); SM00173 (SMART); IPR005225 (TIGRFAM); IPR001806 (PFAM); G3DSA:3.40.50.300 (GENE3D); PTHR24073 (PANTHER); PTHR24073:SF869 (PANTHER); PS51419 (PROSITE_PROFILES); cd01866 (CDD); IPR027417 (SUPERFAMILY)	sp|Q8WUD1|RAB2B_HUMAN Ras-related protein Rab-2B OS=Homo sapiens GN=RAB2B PE=1 SV=1	2.65e-117	335	tr|G4VQ12|G4VQ12_SCHMA Putative rab-2,4,14 OS=Schistosoma mansoni GN=Smp_022810.1 PE=4 SV=1	1.65e-151	427	gi|1084301811|ref|XP_018653996.1| putative rab-2,4,14 [Schistosoma mansoni]	2.32964e-152	428.713	Ras of Complex, Roc, domain of DAPkinase; Ras family; ADP-ribosylation factor family	K07877
EWB00_000867	purine nucleoside phosphorylase	0	GO:0005737; GO:0005856; GO:0006206; GO:0004731; GO:0016020; GO:0006769; GO:0046497; GO:0009116; GO:0006144	E2.4.2.1	IPR011268 (TIGRFAM); G3DSA:3.40.50.1580 (GENE3D); IPR011270 (TIGRFAM); IPR000845 (PFAM); IPR011268 (PIRSF); IPR011268 (PANTHER); IPR035994 (SUPERFAMILY)	sp|P55859|PNPH_BOVIN Purine nucleoside phosphorylase OS=Bos taurus GN=PNP PE=1 SV=3	4.45e-92	277	tr|C1LK99|C1LK99_SCHJA Purine nucleoside phosphorylase OS=Schistosoma japonicum PE=2 SV=1	0	556	gi|226489953|emb|CAX75127.1| purine-nucleoside phosphorylase [Schistosoma japonicum]	0	587.8	Phosphorylase superfamily	K03783
EWB00_000868	solute carrier family 17 member 9-like	0	GO:0016021; GO:0006887; GO:0006820; GO:0022857; GO:0055085		G3DSA:1.20.1250.20 (GENE3D); IPR011701 (PFAM); G3DSA:1.20.1250.20 (GENE3D); PTHR11662 (PANTHER); PTHR11662:SF279 (PANTHER); IPR020846 (PROSITE_PROFILES); IPR020846 (CDD); IPR036259 (SUPERFAMILY)	sp|Q8VCL5|S17A9_MOUSE Solute carrier family 17 member 9 OS=Mus musculus GN=Slc17a9 PE=1 SV=3	1.17e-81	262	tr|A0A094ZVM9|A0A094ZVM9_SCHHA Solute carrier family 17 member 9 OS=Schistosoma haematobium GN=MS3_05517 PE=4 SV=1	0	809	gi|844856538|ref|XP_012796951.1| Solute carrier family 17 member 9 [Schistosoma haematobium]	0	809.29	Major Facilitator Superfamily	K12303
EWB00_000869	epidermal growth factor receptor substrate 15-like 1 isoform X3	0	GO:0030132; GO:0006897; GO:0005634; GO:0016020; GO:0045296; GO:0061024; GO:0005509; GO:0005515; GO:0005886; GO:0042059; GO:0005829		Coil (COILS); Coil (COILS); Coil (COILS); Coil (COILS); IPR002048 (SMART); IPR000261 (SMART); G3DSA:1.10.238.10 (GENE3D); G3DSA:1.10.238.10 (GENE3D); IPR000261 (PFAM); mobidb-lite (MOBIDB_LITE); PTHR11216:SF69 (PANTHER); PTHR11216:SF69 (PANTHER); PTHR11216 (PANTHER); PTHR11216 (PANTHER); IPR018247 (PROSITE_PATTERNS); IPR018247 (PROSITE_PATTERNS); IPR003903 (PROSITE_PROFILES); IPR002048 (PROSITE_P…	sp|Q9UBC2|EP15R_HUMAN Epidermal growth factor receptor substrate 15-like 1 OS=Homo sapiens GN=EPS15L1 PE=1 SV=1	1.4e-68	248				gi|1084301521|ref|XP_018653851.1| eps-15-related [Schistosoma mansoni]	0	834.328	Cytoskeletal-regulatory complex EF hand; EF hand; EF-hand domain
EWB00_000870	E3 ubiquitin- ligase RNF170 isoform X1	3.15e-171	GO:0061630; GO:0016021; GO:0005789; GO:0043009; GO:0046872; GO:0016874		IPR001841 (SMART); IPR013083 (G3DSA:3.30.40.GENE3D); PF13920 (PFAM); IPR010652 (PFAM); PTHR22894:SF5 (PANTHER); PTHR22894 (PANTHER); IPR001841 (PROSITE_PROFILES); cd16553 (CDD); SSF57850 (SUPERFAMILY)	sp|Q28DS3|RN170_XENTR E3 ubiquitin-protein ligase RNF170 OS=Xenopus tropicalis GN=rnf170 PE=2 SV=1	1.3e-27	108	tr|Q5DF60|Q5DF60_SCHJA RING finger protein 170 OS=Schistosoma japonicum PE=2 SV=1	2.17e-156	441	gi|56754722|gb|AAW25546.1| SJCHGC08969 protein [Schistosoma japonicum]	3.14668e-171	477.633	Protein of unknown function (DUF1232); Zinc finger, C3HC4 type (RING finger); Ring finger domain	K15707
EWB00_000871	DDB1- and CUL4-associated factor 11	0	GO:0016567; GO:0016021; GO:0005515		IPR001680 (SMART); IPR015943 (G3DSA:2.130.10.GENE3D); IPR001680 (PFAM); IPR015943 (G3DSA:2.130.10.GENE3D); mobidb-lite (MOBIDB_LITE); PTHR19847:SF7 (PANTHER); PTHR19847:SF7 (PANTHER); PTHR19847 (PANTHER); IPR017986 (PROSITE_PROFILES); IPR001680 (PROSITE_PROFILES); IPR036322 (SUPERFAMILY)	sp|Q5E9I8|DCA11_BOVIN DDB1- and CUL4-associated factor 11 OS=Bos taurus GN=DCAF11 PE=2 SV=1	6.6e-60	212	tr|G4VP77|G4VP77_SCHMA Putative wd-repeat protein OS=Schistosoma mansoni GN=Smp_171670 PE=4 SV=1	0	575	gi|76152643|gb|AAX24327.2| SJCHGC04955 protein, partial [Schistosoma japonicum]	0	634.41	WD domain, G-beta repeat	K11801
EWB00_000872	---NA---				mobidb-lite (MOBIDB_LITE)
EWB00_000873	immunoglobulin domain partial	0	GO:0098595; GO:0005887; GO:0050931; GO:0016020; GO:0042675; GO:0046533; GO:0005515; GO:0007155		IPR003961 (SMART); IPR003599 (SMART); IPR003598 (SMART); IPR013783 (G3DSA:2.60.40.GENE3D); IPR013783 (G3DSA:2.60.40.GENE3D); IPR013783 (G3DSA:2.60.40.GENE3D); IPR013783 (G3DSA:2.60.40.GENE3D); IPR013098 (PFAM); IPR007110 (PFAM); IPR013783 (G3DSA:2.60.40.GENE3D); PTHR44118 (PANTHER); PTHR44118:SF2 (PANTHER); PTHR44118:SF2 (PANTHER); PTHR44118 (PANTHER); PTHR44118 (PANTHER); IPR003961 (PROSITE_PROF…	sp|O97394|SDK_DROME Protein sidekick OS=Drosophila melanogaster GN=sdk PE=1 SV=2	3.37e-15	86.7				gi|1084301515|ref|XP_018653848.1| hypothetical protein Smp_171680 [Schistosoma mansoni]	0	1462.97	Purple acid Phosphatase, N-terminal domain; Immunoglobulin domain; Immunoglobulin V-set domain; Fibronectin type III domain; Ig-like domain on T-cell surface glycoprotein CD3 epsilon chain; Immunoglobulin I-set domain	K16353
EWB00_000874	thrombospondin type 1 domain	0	GO:0003824; GO:0005576; GO:0005509; GO:0007155; GO:0008201; GO:0016525		Coil (COILS); Coil (COILS); IPR000884 (SMART); IPR036383 (G3DSA:2.20.100.GENE3D); IPR036383 (G3DSA:2.20.100.GENE3D); IPR000884 (PFAM); IPR036383 (G3DSA:2.20.100.GENE3D); PTHR22906:SF11 (PANTHER); PTHR22906 (PANTHER); PTHR22906 (PANTHER); IPR000884 (PROSITE_PROFILES); IPR007110 (PROSITE_PROFILES); IPR000884 (PROSITE_PROFILES); IPR036383 (SUPERFAMILY); IPR036383 (SUPERFAMILY); IPR036383 (SUPERFAMIL…	sp|Q95116|TSP2_BOVIN Thrombospondin-2 OS=Bos taurus GN=THBS2 PE=2 SV=2	2.73e-18	93.2	tr|A0A095C2Q7|A0A095C2Q7_SCHHA Thrombospondin-2 OS=Schistosoma haematobium GN=MS3_04239 PE=4 SV=1	0	820	gi|844851535|ref|XP_012795728.1| Thrombospondin-2 [Schistosoma haematobium]	0	845.884	Thrombospondin type 1 domain
EWB00_000875	histone acetyltransferase MYST2	0	GO:0005829; GO:0043982; GO:0090240; GO:0072720; GO:0008270; GO:0072708; GO:0000123; GO:0003688; GO:0016021; GO:0004402; GO:0031098; GO:0005654; GO:0042967; GO:0048518; GO:0006260; GO:0043966; GO:0043967; GO:0072710; GO:0072716; GO:0072739; GO:0010033; GO:1901700; GO:0044212; GO:1900182; GO:0003700; GO:0043983; GO:1901698; GO:0043981; GO:0006355; GO:0045944; GO:0006351; GO:0005667; GO:0005634	E2.3.1.48	IPR036388 (G3DSA:1.10.10.GENE3D); G3DSA:3.40.630.30 (GENE3D); IPR002717 (PFAM); G3DSA:3.30.60.60 (GENE3D); IPR002515 (PFAM); mobidb-lite (MOBIDB_LITE); mobidb-lite (MOBIDB_LITE); PTHR10615:SF102 (PANTHER); PTHR10615 (PANTHER); IPR002717 (PROSITE_PROFILES); IPR002515 (PROSITE_PROFILES); IPR016181 (SUPERFAMILY); IPR036060 (SUPERFAMILY)	sp|Q5SVQ0|KAT7_MOUSE Histone acetyltransferase KAT7 OS=Mus musculus GN=Kat7 PE=1 SV=1	6.54e-99	313	tr|G4VP74|G4VP74_SCHMA Histone acetyltransferase OS=Schistosoma mansoni GN=Smp_198670 PE=3 SV=1	0	707	gi|1084301511|ref|XP_018653846.1| putative myst histone acetyltransferase [Schistosoma mansoni]	0	709.523	Zinc finger, C2HC type; MOZ/SAS family	K11307
EWB00_000876	Structural maintenance of chromosomes 2	0	GO:0007049; GO:0005515; GO:0000123; GO:0005829; GO:0009987; GO:0004402; GO:0030261; GO:0006355; GO:0042967; GO:0051301; GO:0016573; GO:0005694; GO:0005634; GO:0005524	E2.3.1.48	Coil (COILS); Coil (COILS); Coil (COILS); Coil (COILS); Coil (COILS); Coil (COILS); Coil (COILS); Coil (COILS); Coil (COILS); Coil (COILS); IPR010935 (SMART); IPR003395 (PFAM); G3DSA:3.30.70.1620 (GENE3D); G3DSA:3.40.50.300 (GENE3D); IPR024704 (PIRSF); IPR010935 (PFAM); G3DSA:1.20.1060.20 (GENE3D); G3DSA:3.40.50.300 (GENE3D); PTHR43941 (PANTHER); IPR027120 (CDD); IPR027417 (SUPERFAMILY); IPR03627…	sp|P50533|SMC2_XENLA Structural maintenance of chromosomes protein 2 OS=Xenopus laevis GN=smc2 PE=1 SV=1	0	864	tr|A0A094ZPA9|A0A094ZPA9_SCHHA Structural maintenance of chromosomes protein OS=Schistosoma haematobium GN=MS3_04242 PE=3 SV=1	0	1870	gi|844851532|ref|XP_012795727.1| Structural maintenance of chromosomes protein 2 [Schistosoma haematobium]	0	1947.17	AAA ATPase domain; AAA domain, putative AbiEii toxin, Type IV TA system; RecF/RecN/SMC N terminal domain; SMC proteins Flexible Hinge Domain	K06674
EWB00_000877	---NA---				mobidb-lite (MOBIDB_LITE)
EWB00_000878	major allergen I polypeptide chain 1-like	9.91e-37	GO:0005496; GO:0005576		IPR006178 (PRINTS); SM00096 (SMART); G3DSA:1.20.920.50 (GENE3D); IPR016126 (PFAM); IPR006178 (PANTHER); IPR016126 (PROSITE_PROFILES); IPR016126 (CDD); IPR035960 (SUPERFAMILY)	sp|P30438|FEL1A_FELCA Major allergen I polypeptide chain 1 OS=Felis catus GN=CH1 PE=1 SV=2	6.72e-18	75.1	tr|J3QJY4|J3QJY4_MOUSE ABPA3 OS=Mus musculus GN=Scgb1b3 PE=4 SV=1	4.94e-36	127	gi|366039991|ref|NP_001243002.1| androgen-binding protein precursor [Mus musculus]	9.90654e-37	127.102	Uteroglobin family
EWB00_000879	transitional endoplasmic reticulum ATPase	0	GO:0032510; GO:0034645; GO:0019985; GO:0035101; GO:0016236; GO:0036503; GO:0034214; GO:0000785; GO:0016887; GO:0005783; GO:0005737; GO:0006302; GO:0043161; GO:0005634; GO:2000058; GO:0097352; GO:0043009; GO:0018279; GO:0005524; GO:0007626; GO:0006281; GO:0006914; GO:0008289; GO:0006974; GO:0030433; GO:0061857; GO:0035861; GO:0005829; GO:0010498; GO:0016567; GO:0044877	E3.6.1.3	IPR003593 (SMART); IPR003338 (SMART); G3DSA:3.40.50.300 (GENE3D); G3DSA:1.10.10.2710 (GENE3D); G3DSA:3.40.50.300 (GENE3D); G3DSA:1.10.8.60 (GENE3D); G3DSA:3.10.330.10 (GENE3D); G3DSA:2.40.40.20 (GENE3D); IPR003338 (PFAM); IPR003959 (PFAM); PTHR23077:SF69 (PANTHER); PTHR23077 (PANTHER); IPR003960 (PROSITE_PATTERNS); cd00009 (CDD); cd00009 (CDD); IPR009010 (SUPERFAMILY); IPR029067 (SUPERFAMILY); IP…	sp|P23787|TERA_XENLA Transitional endoplasmic reticulum ATPase OS=Xenopus laevis GN=vcp PE=1 SV=3	0	769	tr|Q5D9C5|Q5D9C5_SCHJA SJCHGC09453 protein OS=Schistosoma japonicum PE=2 SV=1	0	861	gi|56758882|gb|AAW27581.1| SJCHGC09453 protein [Schistosoma japonicum]	0	861.292	RNA helicase; AAA domain; IstB-like ATP binding protein; Magnesium chelatase, subunit ChlI; AAA ATPase domain; AAA domain (Cdc48 subfamily); Cell division protein 48 (CDC48), N-terminal domain; Holliday junction DNA helicase ruvB N-terminus; ATPase family associated with various cellular activities (AAA); AAA domain (dynein-related subfamily); TIP49 C-terminus
EWB00_000881	Gag-Pol poly	0	GO:0015074; GO:0003676		IPR036397 (G3DSA:3.30.420.GENE3D); PTHR22955 (PANTHER); IPR001584 (PROSITE_PROFILES); IPR012337 (SUPERFAMILY)				tr|C7C1Z5|C7C1Z5_SCHJA Pol polyprotein OS=Schistosoma japonicum PE=4 SV=1	0	567	gi|254587283|emb|CAX83698.1| pol polyprotein [Schistosoma japonicum]	0	567.77	Integrase core domain
EWB00_000882	---NA---				no IPS match
EWB00_000883	---NA---				no IPS match
EWB00_000884	DDB1- and CUL4-associated factor 13	0	GO:0032040; GO:0080008; GO:0005730; GO:0005813; GO:0005829; GO:0016567; GO:0000462; GO:0005515; GO:0046872; GO:0030054		IPR001680 (SMART); IPR001680 (PFAM); IPR015943 (G3DSA:2.130.10.GENE3D); IPR015943 (G3DSA:2.130.10.GENE3D); IPR007287 (PFAM); PTHR22851 (PANTHER); IPR017986 (PROSITE_PROFILES); IPR001680 (PROSITE_PROFILES); IPR017986 (PROSITE_PROFILES); IPR001680 (PROSITE_PROFILES); IPR036322 (SUPERFAMILY)	sp|Q5ZLK1|DCA13_CHICK DDB1- and CUL4-associated factor 13 OS=Gallus gallus GN=DCAF13 PE=2 SV=1	2.38e-126	376				gi|1084293181|ref|XP_018649691.1| putative u3 small nucleolar rna (U3 snorna) associated protein [Schistosoma mansoni]	0	798.119	Sof1-like domain; WD domain, G-beta repeat	K11806
EWB00_000885	cpg binding	0	GO:0036498; GO:0045322; GO:0008270; GO:0051568; GO:0016607; GO:0005634; GO:0035097; GO:0005654; GO:0006355; GO:0048188; GO:0006351; GO:0000987; GO:0016363; GO:0005829; GO:0000981; GO:0045893		IPR001965 (SMART); G3DSA:2.60.120.650 (GENE3D); IPR002857 (PFAM); IPR019787 (PFAM); mobidb-lite (MOBIDB_LITE); mobidb-lite (MOBIDB_LITE); mobidb-lite (MOBIDB_LITE); IPR037852 (PTHR12321:PANTHER); PTHR12321 (PANTHER); IPR019786 (PROSITE_PATTERNS); IPR019787 (PROSITE_PROFILES); IPR002857 (PROSITE_PROFILES); cd15553 (CDD); IPR011011 (SUPERFAMILY)	sp|Q9P0U4|CXXC1_HUMAN CXXC-type zinc finger protein 1 OS=Homo sapiens GN=CXXC1 PE=1 SV=2	1.93e-16	87.4	tr|G4VE25|G4VE25_SCHMA Putative cpg binding protein OS=Schistosoma mansoni GN=Smp_022020.3 PE=4 SV=1	0	1181	gi|1084293177|ref|XP_018649689.1| putative cpg binding protein [Schistosoma mansoni]	0	1288.86	PHD-finger; CXXC zinc finger domain	K14960
EWB00_000886	Voltage-dependent calcium channel subunit alpha-2 delta-3	0	GO:0006816; GO:0005891; GO:1990314; GO:0034765; GO:0005246; GO:0005245; GO:0046872		Coil (COILS); IPR002035 (SMART); IPR036465 (G3DSA:3.40.50.GENE3D); IPR002035 (PFAM); G3DSA:3.30.450.20 (GENE3D); IPR013608 (PFAM); IPR013680 (PFAM); PTHR10166:SF37 (PANTHER); PTHR10166 (PANTHER); IPR002035 (PROSITE_PROFILES); IPR036465 (SUPERFAMILY)	sp|Q8CFG5|CA2D3_RAT Voltage-dependent calcium channel subunit alpha-2/delta-3 OS=Rattus norvegicus GN=Cacna2d3 PE=1 SV=1	6.13e-97	341	tr|G4VE22|G4VE22_SCHMA Putative dihydropyridine-sensitive l-type calcium channel OS=Schistosoma mansoni GN=Smp_134050 PE=4 SV=1	0	1003	gi|844842089|ref|XP_012793441.1| Voltage-dependent calcium channel subunit alpha-2/delta-3 [Schistosoma haematobium]	0	1023.46	Neuronal voltage-dependent calcium channel alpha 2acd; von Willebrand factor type A domain; Cache domain; VWA N-terminal
EWB00_000888	ecdysone-induced 74EF isoform B	2.44e-43	GO:0043565; GO:0035071; GO:0003700; GO:0005634; GO:0002376; GO:0006355; GO:0001077; GO:0045944; GO:0005667; GO:0008219; GO:0048477; GO:0006914; GO:0040034		IPR000418 (PRINTS); IPR000418 (SMART); IPR000418 (PFAM); IPR036388 (G3DSA:1.10.10.GENE3D); mobidb-lite (MOBIDB_LITE); PTHR11849:SF191 (PANTHER); PTHR11849 (PANTHER); IPR000418 (PROSITE_PATTERNS); IPR000418 (PROSITE_PROFILES); IPR036390 (SUPERFAMILY)	sp|P11536|E74EB_DROME Ecdysone-induced protein 74EF isoform B OS=Drosophila melanogaster GN=Eip74EF PE=2 SV=2	3.74e-26	117				gi|1149665017|gb|OON22211.1| Ets-domain protein [Opisthorchis viverrini]	2.44129e-43	168.318	Ets-domain	K09428
EWB00_000889	GPI ethanolamine phosphate transferase 3	0	GO:0016021; GO:0016020; GO:0051377; GO:0005789; GO:0006506		IPR002591 (PFAM); IPR017849 (G3DSA:3.40.720.GENE3D); PTHR23071 (PANTHER); IPR037675 (CDD); IPR017850 (SUPERFAMILY)	sp|Q8TEQ8|PIGO_HUMAN GPI ethanolamine phosphate transferase 3 OS=Homo sapiens GN=PIGO PE=1 SV=3	1.27e-72	265				gi|1084293167|ref|XP_018649684.1| hypothetical protein Smp_021980 [Schistosoma mansoni]	0	614.379	Type I phosphodiesterase / nucleotide pyrophosphatase	K05288
EWB00_000890	Pogo transposable element with ZNF domain	0	GO:0005737; GO:0051382; GO:0005829; GO:0005654; GO:0000790; GO:0003676; GO:0003677; GO:0007064; GO:0046872; GO:0005634; GO:0051301		IPR013087 (SMART); G3DSA:3.30.160.60 (GENE3D); G3DSA:3.30.160.60 (GENE3D); mobidb-lite (MOBIDB_LITE); mobidb-lite (MOBIDB_LITE); PTHR44884 (PANTHER); IPR013087 (PROSITE_PATTERNS); IPR013087 (PROSITE_PATTERNS); IPR013087 (PROSITE_PATTERNS); IPR013087 (PROSITE_PROFILES); IPR013087 (PROSITE_PROFILES)	sp|Q8BZH4|POGZ_MOUSE Pogo transposable element with ZNF domain OS=Mus musculus GN=Pogz PE=1 SV=2	5.9e-21	103	tr|A0A094ZGR0|A0A094ZGR0_SCHHA Pogo transposable element with ZNF domain OS=Schistosoma haematobium GN=MS3_01858 PE=4 SV=1	0	1459	gi|844842097|ref|XP_012793444.1| Pogo transposable element with ZNF domain [Schistosoma haematobium]	0	1513.82
EWB00_000891	Cell division cycle 27	0	GO:0005737; GO:0070979; GO:0005813; GO:0005654; GO:0019903; GO:0005876; GO:0005515; GO:0007091; GO:0051301; GO:0005680		IPR019734 (SMART); PF13432 (PFAM); IPR011990 (G3DSA:1.25.40.GENE3D); PF12895 (PFAM); IPR019734 (PFAM); IPR011990 (G3DSA:1.25.40.GENE3D); IPR011990 (G3DSA:1.25.40.GENE3D); IPR011990 (G3DSA:1.25.40.GENE3D); mobidb-lite (MOBIDB_LITE); mobidb-lite (MOBIDB_LITE); mobidb-lite (MOBIDB_LITE); mobidb-lite (MOBIDB_LITE); PTHR12558:SF13 (PANTHER); PTHR12558 (PANTHER); IPR019734 (PROSITE_PROFILES); IPR013026…	sp|Q4V8A2|CDC27_RAT Cell division cycle protein 27 homolog OS=Rattus norvegicus GN=Cdc27 PE=2 SV=1	5.5e-95	325	tr|A0A095AI83|A0A095AI83_SCHHA Cell division cycle protein 27-like protein OS=Schistosoma haematobium GN=MS3_01854 PE=4 SV=1	0	1683	gi|844842086|ref|XP_012793440.1| Cell division cycle protein 27-like protein [Schistosoma haematobium]	0	1779.22	Tetratricopeptide repeat; Anaphase-promoting complex, cyclosome, subunit 3; TPR repeat	K03350
EWB00_000892	Zinc finger ZPR1	0	GO:0001833; GO:0045927; GO:0032797; GO:1990261; GO:0021510; GO:0030424; GO:0010628; GO:0000226; GO:0008270; GO:0031369; GO:0005737; GO:0043204; GO:0005730; GO:0005634; GO:0030971; GO:0005654; GO:0048471; GO:0043025; GO:0008380; GO:0033120; GO:0061564; GO:0030426; GO:0042023; GO:0071364; GO:0042307; GO:0071931; GO:0097504; GO:0001834; GO:0031641; GO:0030576; GO:2000672; GO:0015030; GO:0006397; GO:…		IPR004457 (SMART); G3DSA:2.20.25.420 (GENE3D); IPR004457 (TIGRFAM); IPR004457 (PFAM); G3DSA:2.20.25.420 (GENE3D); G3DSA:2.60.120.1040 (GENE3D); mobidb-lite (MOBIDB_LITE); PTHR10876 (PANTHER)	sp|Q62384|ZPR1_MOUSE Zinc finger protein ZPR1 OS=Mus musculus GN=Zpr1 PE=1 SV=1	2.88e-126	376	tr|A0A094ZL72|A0A094ZL72_SCHHA Zinc finger protein ZPR1 OS=Schistosoma haematobium GN=MS3_01852 PE=4 SV=1	0	650	gi|844842080|ref|XP_012793438.1| Zinc finger protein ZPR1 [Schistosoma haematobium]	0	650.973	ZPR1 zinc-finger domain	K06874
EWB00_000893	Sodium myo-inositol cotransporter	0	GO:0015293; GO:0007422; GO:0006814; GO:0008150; GO:0005887; GO:0043576; GO:0006020; GO:0015798; GO:0055085		IPR001734 (TIGRFAM); IPR001734 (PFAM); mobidb-lite (MOBIDB_LITE); PTHR11819:SF150 (PANTHER); PTHR11819 (PANTHER); IPR001734 (PROSITE_PROFILES)	sp|Q9JKZ2|SC5A3_MOUSE Sodium/myo-inositol cotransporter OS=Mus musculus GN=Slc5a3 PE=1 SV=2	0	588	tr|G4VE30|G4VE30_SCHMA Inositol transporter OS=Schistosoma mansoni GN=Smp_134080 PE=3 SV=1	0	949	gi|1084293187|ref|XP_018649694.1| inositol transporter [Schistosoma mansoni]	0	978.393	Sodium:solute symporter family	K14383
EWB00_000895	gag-pol poly	3.36e-103	GO:0006508; GO:0004190; GO:0003676; GO:0015074	E3.4.23	G3DSA:3.10.10.10 (GENE3D); IPR021109 (G3DSA:2.40.70.GENE3D); PTHR24559 (PANTHER); PTHR24559 (PANTHER); PTHR24559:SF253 (PANTHER); IPR001995 (PROSITE_PROFILES); IPR021109 (SUPERFAMILY); SSF56672 (SUPERFAMILY)				tr|C7C1Y8|C7C1Y8_SCHJA Pol polyprotein OS=Schistosoma japonicum PE=4 SV=1	1.27e-102	327	gi|254587269|emb|CAX83691.1| pol polyprotein [Schistosoma japonicum]	3.35663e-103	326.635
EWB00_000896	expressed conserved	0	GO:0016021		no IPS match							gi|844873702|ref|XP_012801107.1| hypothetical protein MS3_09851 [Schistosoma haematobium]	0	769.615
EWB00_000897	zinc finger FYVE domain-containing 9	7.52e-141	GO:0006897; GO:0043231; GO:0005829; GO:0007179; GO:0005545; GO:0019904; GO:0032991; GO:0046872; GO:0005769; GO:0031901; GO:0008236		IPR022557 (PFAM); G3DSA:3.30.500.40 (GENE3D); PTHR22835 (PANTHER); PTHR22835:SF299 (PANTHER); PTHR22835:SF299 (PANTHER); PTHR22835 (PANTHER)	sp|O95405|ZFYV9_HUMAN Zinc finger FYVE domain-containing protein 9 OS=Homo sapiens GN=ZFYVE9 PE=1 SV=2	1.92e-20	102				gi|844879289|ref|XP_012802433.1| Zinc finger FYVE domain-containing protein 16, partial [Schistosoma haematobium]	7.52181e-141	436.032	Domain of unknown function (DUF3480)
EWB00_000899	---NA---				mobidb-lite (MOBIDB_LITE)
EWB00_000900	---NA---				mobidb-lite (MOBIDB_LITE)
EWB00_000901	---NA---				mobidb-lite (MOBIDB_LITE)
EWB00_000902	---NA---				mobidb-lite (MOBIDB_LITE); mobidb-lite (MOBIDB_LITE)
EWB00_000903	glutamate receptor 4-like	0	GO:0070062; GO:0045211; GO:0035235; GO:0035176; GO:0016021; GO:0005234; GO:0034220; GO:0098794; GO:0030054; GO:0005886; GO:0060079; GO:0004970		IPR001508 (PRINTS); IPR001320 (SMART); IPR019594 (SMART); G3DSA:1.10.287.70 (GENE3D); G3DSA:3.40.190.10 (GENE3D); G3DSA:3.40.190.10 (GENE3D); IPR019594 (PFAM); G3DSA:3.40.50.2300 (GENE3D); IPR001320 (PFAM); PTHR18966 (PANTHER); SSF53850 (SUPERFAMILY)	sp|Q9ULK0|GRID1_HUMAN Glutamate receptor ionotropic, delta-1 OS=Homo sapiens GN=GRID1 PE=2 SV=2	6.19e-37	154				gi|844861385|ref|XP_012798088.1| Glutamate receptor ionotropic, delta-1 [Schistosoma haematobium]	0	948.347	Ligand-gated ion channel; Bacterial extracellular solute-binding proteins, family 3; Ligated ion channel L-glutamate- and glycine-binding site
EWB00_000904	Major facilitator superfamily domain-containing 12	0	GO:0005765; GO:0016021		PF13347 (PFAM); mobidb-lite (MOBIDB_LITE); PTHR11328 (PANTHER); PTHR11328:SF28 (PANTHER); IPR020846 (CDD); IPR036259 (SUPERFAMILY)	sp|Q6NUT3|MFS12_HUMAN Major facilitator superfamily domain-containing protein 12 OS=Homo sapiens GN=MFSD12 PE=1 SV=2	2.54e-23	106	tr|C1L4D7|C1L4D7_SCHJA Putative transporter OS=Schistosoma japonicum PE=2 SV=1	0	882	gi|226466860|emb|CAX69565.1| Putative transporter [Schistosoma japonicum]	0	1004.97	Major Facilitator Superfamily; MFS/sugar transport protein
EWB00_000905	histidyl-tRNA synthetase	0	GO:0006427; GO:0004821; GO:0006547; GO:0005739; GO:0006418; GO:0032543; GO:0005524	E6.1.1.21	IPR036621 (G3DSA:3.40.50.GENE3D); G3DSA:3.30.930.10 (GENE3D); PF13393 (PFAM); IPR004154 (PFAM); IPR004516 (PIRSF); mobidb-lite (MOBIDB_LITE); IPR004516 (PANTHER); IPR006195 (PROSITE_PROFILES); IPR033656 (CDD); cd00773 (CDD); SSF52954 (SUPERFAMILY); SSF55681 (SUPERFAMILY)	sp|P70076|SYHC_TAKRU Histidine--tRNA ligase, cytoplasmic OS=Takifugu rubripes GN=hars PE=3 SV=1	0	561	tr|G4VFX7|G4VFX7_SCHMA Putative histidyl-tRNA synthetase OS=Schistosoma mansoni GN=Smp_023360.1 PE=4 SV=1	0	951	gi|1084296693|ref|XP_018651444.1| putative histidyl-tRNA synthetase [Schistosoma mansoni]	0	954.51	Anticodon binding domain; Histidyl-tRNA synthetase	K01892
EWB00_000906	SJCHGC06476 partial	0			Coil (COILS); Coil (COILS); Coil (COILS); mobidb-lite (MOBIDB_LITE); mobidb-lite (MOBIDB_LITE); mobidb-lite (MOBIDB_LITE)							gi|1084296689|ref|XP_018651442.1| hypothetical protein Smp_134750 [Schistosoma mansoni]	0	1105.12
EWB00_000907	hypothetical protein MS3_04520	1.82e-108			no IPS match							gi|844852804|ref|XP_012795998.1| hypothetical protein MS3_04520 [Schistosoma haematobium]	1.82486e-108	335.495
EWB00_000908	cathepsin D (A01 family)	7e-155	GO:0016787; GO:0004175; GO:0005789; GO:0030163; GO:0008233; GO:0016874; GO:0042470; GO:0042277; GO:0005615; GO:0016021; GO:0045121; GO:0005739; GO:0000045; GO:0005764; GO:0004190; GO:0006508	E3.4.23	IPR001461 (PRINTS); IPR021109 (G3DSA:2.40.70.GENE3D); IPR033121 (PFAM); mobidb-lite (MOBIDB_LITE); mobidb-lite (MOBIDB_LITE); PTHR15302 (PANTHER); IPR001969 (PROSITE_PATTERNS); IPR033121 (PROSITE_PROFILES); IPR021109 (SUPERFAMILY)	sp|P18242|CATD_MOUSE Cathepsin D OS=Mus musculus GN=Ctsd PE=1 SV=1	6.22e-27	117	tr|C1L430|C1L430_SCHJA RING finger protein 103 OS=Schistosoma japonicum PE=2 SV=1	8.53e-154	483	gi|226466646|emb|CAX69458.1| RING finger protein 103 [Schistosoma japonicum]	7.00056e-155	484.182	Eukaryotic aspartyl protease
EWB00_000909	E3 ubiquitin- ligase RNF103-like	0	GO:0005783; GO:0004842; GO:0016021; GO:0005789; GO:0016567; GO:0046872; GO:0016874		IPR001841 (SMART); IPR013083 (G3DSA:3.30.40.GENE3D); IPR001841 (PFAM); mobidb-lite (MOBIDB_LITE); mobidb-lite (MOBIDB_LITE); mobidb-lite (MOBIDB_LITE); IPR001841 (PROSITE_PROFILES); SSF57850 (SUPERFAMILY)	sp|Q9EPZ8|RN103_RAT E3 ubiquitin-protein ligase RNF103 OS=Rattus norvegicus GN=Rnf103 PE=2 SV=1	5.44e-14	80.5	tr|C1L430|C1L430_SCHJA RING finger protein 103 OS=Schistosoma japonicum PE=2 SV=1	0	1917	gi|226466646|emb|CAX69458.1| RING finger protein 103 [Schistosoma japonicum]	0	2258.41	Ring finger domain; RING-like zinc finger; Zinc finger, C3HC4 type (RING finger); RING-H2 zinc finger domain; zinc-RING finger domain	K15695
EWB00_000910	transcription initiation factor TFIID subunit 11-like	0	GO:0005794; GO:0051123; GO:0008134; GO:0003677; GO:0046966; GO:0045893; GO:0043923; GO:0005840; GO:0047485; GO:0005634; GO:0003713; GO:0005654; GO:0006355; GO:0042809; GO:0005669; GO:0046982; GO:0006446; GO:0003743		Coil (COILS); IPR009072 (G3DSA:1.10.20.GENE3D); IPR006809 (PFAM); mobidb-lite (MOBIDB_LITE); mobidb-lite (MOBIDB_LITE); PTHR13218:SF8 (PANTHER); IPR006809 (PANTHER); IPR006809 (CDD); IPR009072 (SUPERFAMILY)	sp|Q99JX1|TAF11_MOUSE Transcription initiation factor TFIID subunit 11 OS=Mus musculus GN=Taf11 PE=2 SV=1	8.8e-32	120	tr|Q5DEA1|Q5DEA1_SCHJA SJCHGC03793 protein OS=Schistosoma japonicum PE=2 SV=1	5.79e-178	501	gi|56755351|gb|AAW25855.1| SJCHGC03793 protein [Schistosoma japonicum]	0	589.726	hTAFII28-like protein conserved region	K03135
EWB00_000911	tyrosine kinase	0	GO:0000187; GO:0032148; GO:0033138; GO:0030335; GO:0010628; GO:0001764; GO:0051412; GO:0007169; GO:0042490; GO:0046777; GO:0005737; GO:0090102; GO:0016020; GO:0043065; GO:0005030; GO:0004713; GO:0043121; GO:0005524; GO:0008284; GO:0006468; GO:0048665; GO:0007623; GO:0007507; GO:2000251; GO:0060548; GO:0070306; GO:0048678; GO:0045471; GO:0005887; GO:0005886; GO:0043235; GO:0048691; GO:0090630; GO:…	E2.7.10	IPR020635 (SMART); G3DSA:3.30.200.20 (GENE3D); IPR013783 (G3DSA:2.60.40.GENE3D); G3DSA:1.10.510.10 (GENE3D); IPR001245 (PFAM); mobidb-lite (MOBIDB_LITE); PTHR24416 (PANTHER); PTHR24416:SF334 (PANTHER); IPR008266 (PROSITE_PATTERNS); IPR007110 (PROSITE_PROFILES); IPR000719 (PROSITE_PROFILES); IPR036179 (SUPERFAMILY); IPR011009 (SUPERFAMILY)	sp|Q16288|NTRK3_HUMAN NT-3 growth factor receptor OS=Homo sapiens GN=NTRK3 PE=1 SV=2	6.91e-12	74.3				gi|844852760|ref|XP_012795989.1| Myoblast growth factor receptor egl-15 [Schistosoma haematobium]	0	1452.57	Protein tyrosine kinase; Protein kinase domain
EWB00_000913	Phosphatidylinositide phosphatase SAC2	0	GO:0008934; GO:0052832; GO:0055037; GO:0072583; GO:0042578; GO:0045334; GO:0005905; GO:2001135; GO:0052833; GO:0005769; GO:0042803		Coil (COILS); IPR002013 (PFAM); mobidb-lite (MOBIDB_LITE); mobidb-lite (MOBIDB_LITE); mobidb-lite (MOBIDB_LITE); mobidb-lite (MOBIDB_LITE); PTHR11200 (PANTHER); PTHR11200:SF239 (PANTHER); PTHR11200:SF239 (PANTHER); PTHR11200 (PANTHER); IPR002013 (PROSITE_PROFILES)	sp|A8E7C5|SAC2_DANRE Phosphatidylinositide phosphatase SAC2 OS=Danio rerio GN=inpp5f PE=3 SV=1	4.55e-96	340	tr|G4VFR5|G4VFR5_SCHMA Putative suppressor of actin (Sac) OS=Schistosoma mansoni GN=Smp_134810 PE=4 SV=1	0	800	gi|1084296569|ref|XP_018651382.1| putative suppressor of actin (sac) [Schistosoma mansoni]	0	855.899	SacI homology domain	K21798
[truncated: 9,294 more rows]
