# Supplementary material for: An improved genome assembly of the fluke Schistosoma japonicum
Source: PLoS Negl Trop Dis. 2019 Aug 7;13(8):e0007612. doi: 10.1371/journal.pntd.0007612 (PMC6685614; doi:10.1371/journal.pntd.0007612)
Supplement: S7 Table — (XLSX) [file pntd.0007612.s012.xlsx]

## Sheet: Sheet1
S7 Table. Unique gene families in Schistosoma japonicum based on OrthoMCL analysis.
Gene Family	Descriptions	Count	GeneSet
Group33	Egg protein	32	EWB00_010099; EWB00_010101; EWB00_010160; EWB00_010858; EWB00_010859; EWB00_003169; EWB00_003171; EWB00_008778; EWB00_009515; EWB00_009954; EWB00_010132; EWB00_010302; EWB00_010854; EWB00_010864; EWB00_005105; EWB00_009334; EWB00_010153; EWB00_000527; EWB00_005598; EWB00_009506; EWB00_011375; EWB00_001695; EWB00_003170; EWB00_004868; EWB00_009333; EWB00_009612; EWB00_009619; EWB00_005491; EWB00_0…
Group219	Peptidase family M13	13	EWB00_010369; EWB00_009770; EWB00_009962; EWB00_010370; EWB00_000591; EWB00_000087; EWB00_009500; EWB00_010909; EWB00_009501; EWB00_002438; EWB00_009502; EWB00_009744; EWB00_009955
Group261	kinase C-binding 1	12	EWB00_005110; EWB00_001616; EWB00_002555; EWB00_003476; EWB00_003661; EWB00_004142; EWB00_004432; EWB00_004711; EWB00_005083; EWB00_000982; EWB00_007017; EWB00_007923
Group347	Unknown	11	EWB00_001731; EWB00_001734; EWB00_001735; EWB00_001736; EWB00_001737; EWB00_001738; EWB00_001739; EWB00_001740; EWB00_001741; EWB00_001742; EWB00_001733
Group348	Unknown	11	EWB00_002595; EWB00_002597; EWB00_002599; EWB00_002601; EWB00_002603; EWB00_002605; EWB00_002607; EWB00_002609; EWB00_002611; EWB00_002613; EWB00_002615
Group4272	Pao retrotransposon peptidase	7	EWB00_000130; EWB00_002145; EWB00_002973; EWB00_009238; EWB00_002144; EWB00_004732; EWB00_005433
Group4273	Unknown	7	EWB00_001702; EWB00_001703; EWB00_001705; EWB00_001707; EWB00_001709; EWB00_001711; EWB00_001713
Group4274	Unknown	7	EWB00_008617; EWB00_008619; EWB00_008621; EWB00_008623; EWB00_008625; EWB00_008627; EWB00_008629
Group4670	Gag-Pol polyprotein	6	EWB00_002565; EWB00_002572; EWB00_008028; EWB00_005232; EWB00_010897; EWB00_008503
Group5814	Reverse transcriptase (RNA-dependent DNA polymerase)	6	EWB00_010238; EWB00_010702; EWB00_011418; EWB00_008032; EWB00_009428; EWB00_002046
Group5815	spectrin beta chain	6	EWB00_010857; EWB00_004733; EWB00_005211; EWB00_009750; EWB00_004004; EWB00_000702
Group6498	Plexin domain-containing protein	5	EWB00_001020; EWB00_008218; EWB00_009706; EWB00_008219; EWB00_001022
Group6519	Unknown	5	EWB00_003973; EWB00_003975; EWB00_003977; EWB00_003979; EWB00_003981
Group6522	Unknown	5	EWB00_010133; EWB00_010134; EWB00_003658; EWB00_005104; EWB00_002965
Group6523	Unknown	5	EWB00_010908; EWB00_003689; EWB00_003987; EWB00_005911; EWB00_008899
Group6524	endonuclease-reverse transcriptase	5	EWB00_011224; EWB00_001588; EWB00_005553; EWB00_004691; EWB00_006666
Group6525	Immunogenic miracidial antigen 8I	5	EWB00_011428; EWB00_009949; EWB00_009951; EWB00_009945; EWB00_009950
Group6526	Unknown	5	EWB00_003006; EWB00_004871; EWB00_009337; EWB00_009720; EWB00_005223
Group6527	Unknown	5	EWB00_006737; EWB00_006739; EWB00_006741; EWB00_006743; EWB00_006745
Group7297	Ribonuclease T2 family	4	EWB00_010123; EWB00_011070; EWB00_009715; EWB00_000535
Group7299	Glutamic acid-rich protein	4	EWB00_011241; EWB00_009303; EWB00_002062; EWB00_009307
Group7300	Unknown	4	EWB00_002335; EWB00_002337; EWB00_002338; EWB00_002341
Group7301	Unknown	4	EWB00_003328; EWB00_008764; EWB00_004075; EWB00_004560
Group7304	Unknown	4	EWB00_007174; EWB00_007176; EWB00_007178; EWB00_007180
Group7305	Serine-rich repeat protein, putative	4	EWB00_008020; EWB00_008022; EWB00_008021; EWB00_008023
Group9079	Integrase core domain	3	EWB00_010121; EWB00_000126; EWB00_000387
Group9081	Unknown	3	EWB00_001025; EWB00_004823; EWB00_004826
Group9082	Unknown	3	EWB00_010826; EWB00_010831; EWB00_010832
Group9084	Unknown	3	EWB00_011376; EWB00_004472; EWB00_003053
Group9085	Gag-Pol polyprotein	3	EWB00_000131; EWB00_004988; EWB00_009922
Group9086	Ribonuclease T2 family	3	EWB00_001551; EWB00_007427; EWB00_007428
Group9087	Unknown	3	EWB00_001690; EWB00_000449; EWB00_004966
Group9088	U4/U6.U5 small nuclear ribonucleoprotein 27 kDa protein	3	EWB00_001780; EWB00_001783; EWB00_001784
Group9089	Unknown	3	EWB00_001855; EWB00_005292; EWB00_009884
Group9091	EWB00_04054	3	EWB00_002110; EWB00_002197; EWB00_009446
Group9094	Unknown	3	EWB00_000323; EWB00_000625; EWB00_005065
Group9095	Unknown	3	EWB00_004096; EWB00_000456; EWB00_000458
Group9096	Protein VHS3 (Viable in a HAL3 SIT4 background protein)	3	EWB00_005834; EWB00_009992; EWB00_009991
Group11792	Cathepsin B-like cysteine proteinase	2	EWB00_010026; EWB00_009718
Group11793	Reverse transcriptase (RNA-dependent DNA polymerase)	2	EWB00_010075; EWB00_002232
Group11795	Unknown	2	EWB00_010103; EWB00_011068
Group11799	Unknown	2	EWB00_010327; EWB00_010328
Group11800	thioredoxin domain-containing protein	2	EWB00_010367; EWB00_009648
Group11801	Unknown	2	EWB00_010380; EWB00_009723
Group11804	Unknown	2	EWB00_010463; EWB00_006700
Group11805	Reverse transcriptase (RNA-dependent DNA polymerase)	2	EWB00_010544; EWB00_000526
Group11809	placenta-specific 8 (C15 )	2	EWB00_010778; EWB00_006465
Group11811	tyrosine kinase	2	EWB00_010818; EWB00_010819
Group11812	Unknown	2	EWB00_010841; EWB00_010844
Group11814	TPA_ex gag	2	EWB00_011057; EWB00_008866
Group11815	Unknown	2	EWB00_011077; EWB00_011080
Group11816	Envelope glycoprotein	2	EWB00_011087; EWB00_011236
Group11820	Neurobeachin	2	EWB00_011223; EWB00_005945
Group11821	Unknown	2	EWB00_011357; EWB00_003265
Group11822	Gap-Pol polyprotein	2	EWB00_011361; EWB00_000607
Group11824	Unknown	2	EWB00_001156; EWB00_004027
Group11825	Unknown	2	EWB00_000127; EWB00_009306
Group11827	Unknown	2	EWB00_001518; EWB00_001629
Group11829	Polyprotein (Fragment)	2	EWB00_001546; EWB00_002700
Group11830	Egg protein	2	EWB00_001651; EWB00_003957
Group11831	Venom allerge	2	EWB00_001680; EWB00_009777
Group11833	EH domain-binding protein	2	EWB00_001701; EWB00_004100
Group11835	Unknown	2	EWB00_001847; EWB00_001848
Group11837	Calcium-transporting atpase sarcoplasmic/endoplasmic reticulum type (Calcium pump)	2	EWB00_001944; EWB00_009841
Group11844	Alpha-ketoglutarate-dependent dioxygenase alkB homolog 6	2	EWB00_002174; EWB00_009988
Group11845	Synaptic vesicular amine transporter	2	EWB00_002246; EWB00_005725
Group11848	Unknown	2	EWB00_000259; EWB00_000662
Group11852	Signal peptide peptidase	2	EWB00_002830; EWB00_007819
Group11855	Unknown	2	EWB00_002900; EWB00_009923
Group11856	Unknown	2	EWB00_002964; EWB00_005113
Group11860	Unknown	2	EWB00_003269; EWB00_003366
Group11861	Myosin-binding protein-related	2	EWB00_003322; EWB00_003323
Group11864	Unknown	2	EWB00_000357; EWB00_000358
Group11865	Unknown	2	EWB00_003574; EWB00_003583
Group11866	Polyprotein	2	EWB00_003662; EWB00_005256
Group11868	Glycoprotein 3-alpha-L-fucosyltransferase A	2	EWB00_003828; EWB00_008795
Group11870	Polyprotein	2	EWB00_003953; EWB00_005852
Group11872	Molybdopterin synthase sulfur carrier subunit	2	EWB00_004184; EWB00_000814
Group11878	Unknown	2	EWB00_004429; EWB00_004430
Group11881	Unknown	2	EWB00_004662; EWB00_006369
Group11883	Unknown	2	EWB00_004806; EWB00_009290
Group11885	Unknown	2	EWB00_004991; EWB00_009682
Group11889	APOBEC1 complementation factor	2	EWB00_005209; EWB00_008160
Group11890	Unknown	2	EWB00_005210; EWB00_009749
Group11891	Unknown	2	EWB00_005262; EWB00_005263
Group11892	Transcription factor TFIIB repeat	2	EWB00_005328; EWB00_005329
Group11900	Gag-Pol polyprotein	2	EWB00_006307; EWB00_006394
Group11901	endonuclease-reverse transcriptase	2	EWB00_006353; EWB00_007720
Group11903	Probable deferrochelatase/peroxidase YfeX	2	EWB00_006753; EWB00_006754
Group11907	Unknown	2	EWB00_007133; EWB00_007140
Group11910	Unknown	2	EWB00_007248; EWB00_008638
Group11914	Transposon Ty3-G Gag-Pol polyprotein	2	EWB00_007732; EWB00_009725
Group11915	Unknown	2	EWB00_000774; EWB00_000825
Group11921	Unknown	2	EWB00_008176; EWB00_008358
Group11923	Unknown	2	EWB00_000830; EWB00_009712
Group11928	Unknown	2	EWB00_008601; EWB00_008647
Group11930	Unknown	2	EWB00_008782; EWB00_008784
Group11935	Unknown	2	EWB00_009352; EWB00_009353
Group11938	Unknown	2	EWB00_009455; EWB00_009655
Group11945	Unknown	2	EWB00_009658; EWB00_009660
Group11946	Unknown	2	EWB00_009788; EWB00_009890
Group11947	Unknown	2	EWB00_009833; EWB00_009834
Group11949	Sodium-dependent dopamine transporter	2	EWB00_009844; EWB00_009846
