# Supplementary material for: An improved genome assembly of the fluke Schistosoma japonicum
Source: PLoS Negl Trop Dis. 2019 Aug 7;13(8):e0007612. doi: 10.1371/journal.pntd.0007612 (PMC6685614; doi:10.1371/journal.pntd.0007612)
Supplement: S9 Table — (sja: S. japonicum; smm: S. mansoni; shx: S. haematobium; ovi: O. viverrini; csi: C. sinensis; fhe: F. hepatica; hmi: H. microstoma). (XLSX) [file pntd.0007612.s014.xlsx]

## Sheet: Supplementary Table S9 expanded
S9 Table. Gene families that showed significant expansions in Schistosoma japonicum based on CAFE4 analysis. (sja: Schistosoma japonicum; smm: Schistosoma mansoni; shx: Schistosoma haematobium; ovi: Opisthorchis viverrini; csi: Clonorchis sinensis; fhe: Fasciola hepatica; hmi: Hymenolepis microstoma).
Gene Family	Descriptions	sja	smm	shx	ovi	csi	fhe	hmi	Family-wide P-value	Viterbi P-values of Branch sja	GeneSet in sja
Group_46	Transposase	13	1	10	0	2	0	0	0	7.57835e-05	EWB00_006524; EWB00_010714; EWB00_005836; EWB00_005940; EWB00_006166; EWB00_007899; EWB00_000930; EWB00_004914; EWB00_006728; EWB00_011061; EWB00_004446; EWB00_007346; EWB00_002573
Group_47	Retroviral aspartyl protease	20	1	1	1	1	1	1	0	3.89347e-21	EWB00_009063; EWB00_000964; EWB00_010892; EWB00_011097; EWB00_011098; EWB00_001164; EWB00_001281; EWB00_001829; EWB00_001830; EWB00_002141; EWB00_003548; EWB00_005912; EWB00_010952; EWB00_001280; EWB00_002140; EWB00_002316; EWB00_002570; EWB00_001640; EWB00_001831; EWB00_001832
Group_73	Aryl hydrocarbon receptor nuclear translocator homolog	4	2	2	5	4	1	1	0.032	0.0057753	EWB00_006488; EWB00_002564; EWB00_003186; EWB00_006489
Group_87	Pao retrotransposon peptidase	13	0	0	1	3	0	0	0	2.16127e-14	EWB00_002941; EWB00_002942; EWB00_003687; EWB00_002908; EWB00_003683; EWB00_010265; EWB00_007087; EWB00_000158; EWB00_000531; EWB00_002804; EWB00_003669; EWB00_005000; EWB00_002719
Group_132	Polypeptide N-acetylgalactosaminyltransferase	5	1	1	2	3	2	1	0.003	0.000218508	EWB00_009247; EWB00_006082; EWB00_009583; EWB00_009497; EWB00_009582
Group_161	Soluble guanylate cyclase 88E	4	2	2	3	2	1	0	0.036	0.0057753	EWB00_004245; EWB00_004246; EWB00_006869; EWB00_007662
Group_194	Cathepsin B-like cysteine proteinase	6	2	2	1	1	1	0	0.008	1.33311e-05	EWB00_000536; EWB00_000538; EWB00_000540; EWB00_001523; EWB00_009716; EWB00_011071
Group_241	beta-1,3-N-acetylglucosaminyltransferase	4	2	2	0	1	0	3	0.014	0.0057753	EWB00_010271; EWB00_010275; EWB00_004006; EWB00_010278
Group_327	Unknown	5	1	1	1	1	1	1	0.015	2.8885e-06	EWB00_000431; EWB00_000432; EWB00_002199; EWB00_002202; EWB00_002203
Group_346	Trematode eggshell synthesis protein	8	2	1	0	0	0	0	0	2.52025e-06	EWB00_009321; EWB00_009323; EWB00_009324; EWB00_009326; EWB00_009327; EWB00_009897; EWB00_009899; EWB00_009325
Group_399	Polyprotein	3	0	0	2	5	0	0	0	0.00120032	EWB00_005812; EWB00_011084; EWB00_009181
Group_529	EF-hand domain	4	1	1	1	1	1	0	0.046	5.88823e-05	EWB00_000310; EWB00_000740; EWB00_010150; EWB00_009893
Group_2916	KH domain	3	1	1	0	1	1	0	0.019	0.00120032	EWB00_000585; EWB00_000587; EWB00_008977
Group_4257	family A2 unassigned peptidase	5	1	1	0	0	0	0	0.002	2.8885e-06	EWB00_007773; EWB00_006591; EWB00_001511; EWB00_001700; EWB00_009316
Group_5798	5'-nucleotidase	4	1	1	0	0	0	0	0.017	5.88823e-05	EWB00_003163; EWB00_003166; EWB00_003168; EWB00_004922
Group_5808	Egg protein	4	1	1	0	0	0	0	0.017	5.88823e-05	EWB00_009232; EWB00_010536; EWB00_002248; EWB00_010533
Group_6200	Reverse transcriptase	3	0	1	0	0	1	0	0.008	0.00120032	EWB00_003816; EWB00_005597; EWB00_010562
Group_6515	Unknown	4	0	1	0	0	0	0	0.001	5.88823e-05	EWB00_003298; EWB00_009924; EWB00_004511; EWB00_007301
Group_6652	Ribonuclease Oy	3	0	1	0	0	0	0	0.007	0.00120032	EWB00_001521; EWB00_009717; EWB00_010027
Group_6693	SWIM zinc finger	3	0	1	0	0	0	0	0.007	0.00120032	EWB00_010713; EWB00_006167; EWB00_009422

## Sheet: Supplementary Table S9 contract
S9 Table. Gene families that showed significant contractions in Schistosoma japonicum based on CAFE4 analysis. (sja: Schistosoma japonicum; smm: Schistosoma mansoni; shx: Schistosoma haematobium; ovi: Opisthorchis viverrini; csi: Clonorchis sinensis; fhe: Fasciola hepatica; hmi: Hymenolepis microstoma).
Gene Family	Descriptions	sja	smm	shx	ovi	csi	fhe	hmi	Family-wide P value	Viterbi P values of Branch sja	GeneSet in sja
Group_4	Gag-Pol polyprotein	2	19	20	4	0	1	57	0	9.03556e-10	EWB00_006525; EWB00_006697
Group_22	Hsp70 protein	2	9	4	6	7	6	6	0	0.00808625	EWB00_007726; EWB00_003936
Group_58	Enoyl-(Acyl carrier protein) reductase	1	8	5	1	1	6	1	0	0.00432786
Group_270	NADH:ubiquinone oxidoreductase	0	2	2	1	2	1	3	0.035	0.00161505
Group_321	ribose-phosphate pyrophosphokinase	0	2	3	2	1	2	1	0.003	0.00161505
